# Supplementary material for: Calciprotein particle-activated endothelial cells aggravate smooth muscle cell calcification via paracrine signalling
Source: Cell Mol Life Sci. 2025 Apr 26;82(1):177. doi: 10.1007/s00018-025-05702-z (PMC12033162; doi:10.1007/s00018-025-05702-z)
Supplement: Supplementary file 2 — Supplementary file2 (XLSX 30 KB) [file 18_2025_5702_MOESM2_ESM.xlsx]

## Sheet: Exclusive in CPP25
UniProt data
Entry	Gene Name	Protein Name	Description
A0AVT1	UBA6	UBA6	Ubiquitin-like modifier-activating enzyme 6 (Ubiquitin-activating enzyme 6) (EC 6.2.1.45) (Monocyte protein 4) (MOP-4) (Ubiquitin-activating enzyme E1-like protein 2) (E1-L2)
C9J0J7	PFN2	C9J0J7	Profilin
O00186	STXBP3	STXB3	Syntaxin-binding protein 3 (Platelet Sec1 protein) (PSP) (Protein unc-18 homolog 3) (Unc18-3) (Protein unc-18 homolog C) (Unc-18C)
O14773	TPP1	TPP1	Tripeptidyl-peptidase 1 (TPP-1) (EC 3.4.14.9) (Cell growth-inhibiting gene 1 protein) (Lysosomal pepstatin-insensitive protease) (LPIC) (Tripeptidyl aminopeptidase) (Tripeptidyl-peptidase I) (TPP-I)
O14786	NRP1	NRP1	Neuropilin-1 (Vascular endothelial cell growth factor 165 receptor) (CD antigen CD304)
O14880	MGST3	MGST3	Microsomal glutathione S-transferase 3 (Microsomal GST-3) (Glutathione peroxidase MGST3) (EC 1.11.1.-) (LTC4 synthase MGST3) (EC 4.4.1.20) (Microsomal glutathione S-transferase III) (Microsomal GST-III)
O15321	TM9SF1	TM9S1	Transmembrane 9 superfamily member 1 (MP70 protein family member) (hMP70)
O15460	P4HA2	P4HA2	Prolyl 4-hydroxylase subunit alpha-2 (4-PH alpha-2) (EC 1.14.11.2) (Procollagen-proline,2-oxoglutarate-4-dioxygenase subunit alpha-2)
O75503	CLN5	CLN5	Ceroid-lipofuscinosis neuronal protein 5 (Protein CLN5) [Cleaved into: Ceroid-lipofuscinosis neuronal protein 5, secreted form]
O94842	TOX4	TOX4	TOX high mobility group box family member 4 (Epidermal Langerhans cell protein LCP1)
O94919	ENDOD1	ENDD1	Endonuclease domain-containing 1 protein (EC 3.1.30.-)
O95394	PGM3	AGM1	Phosphoacetylglucosamine mutase (PAGM) (EC 5.4.2.3) (Acetylglucosamine phosphomutase) (N-acetylglucosamine-phosphate mutase) (Phosphoglucomutase-3) (PGM 3)
P02452	COL1A1	CO1A1	Collagen alpha-1(I) chain (Alpha-1 type I collagen)
P02533	KRT14	K1C14	Keratin, type I cytoskeletal 14 (Cytokeratin-14) (CK-14) (Keratin-14) (K14)
P13645	KRT10	K1C10	Keratin, type I cytoskeletal 10 (Cytokeratin-10) (CK-10) (Keratin-10) (K10)
P04259	KRT6B	K2C6B	Keratin, type II cytoskeletal 6B (Cytokeratin-6B) (CK-6B) (Keratin-6B) (K6B) (Type-II keratin Kb10)
P48668	KRT6C	K2C6C	Keratin, type II cytoskeletal 6C (Cytokeratin-6C) (CK-6C) (Cytokeratin-6E) (CK-6E) (Keratin K6h) (Keratin-6C) (K6C) (Type-II keratin Kb12)
P02647	APOA1	APOA1	Apolipoprotein A-I (Apo-AI) (ApoA-I) (Apolipoprotein A1) [Cleaved into: Proapolipoprotein A-I (ProapoA-I); Truncated apolipoprotein A-I (Apolipoprotein A-I(1-242))]
P02649	APOE	APOE	Apolipoprotein E (Apo-E)
P02794	FTH1	FRIH	Ferritin heavy chain (Ferritin H subunit) (EC 1.16.3.1) (Cell proliferation-inducing gene 15 protein) [Cleaved into: Ferritin heavy chain, N-terminally processed]
P03956	MMP1	MMP1	Interstitial collagenase (EC 3.4.24.7) (Fibroblast collagenase) (Matrix metalloproteinase-1) (MMP-1) [Cleaved into: 22 kDa interstitial collagenase; 27 kDa interstitial collagenase]
P04004	VTN	VTNC	Vitronectin (VN) (S-protein) (Serum-spreading factor) (V75) [Cleaved into: Vitronectin V65 subunit; Vitronectin V10 subunit; Somatomedin-B]
P04350	TUBB4A	TBB4A	Tubulin beta-4A chain (Tubulin 5 beta) (Tubulin beta-4 chain)
P05452	CLEC3B	TETN	Tetranectin (TN) (C-type lectin domain family 3 member B) (Plasminogen kringle 4-binding protein)
P06737	PYGL	PYGL	Glycogen phosphorylase, liver form (EC 2.4.1.1)
P06756	ITGAV	ITAV	Integrin alpha-V (Vitronectin receptor) (Vitronectin receptor subunit alpha) (CD antigen CD51) [Cleaved into: Integrin alpha-V heavy chain; Integrin alpha-V light chain]
P07099	EPHX1	HYEP	Epoxide hydrolase 1 (EC 3.3.2.9) (Epoxide hydratase) (Microsomal epoxide hydrolase) (mEH)
P07858	CTSB	CATB	Cathepsin B (EC 3.4.22.1) (APP secretase) (APPS) (Cathepsin B1) [Cleaved into: Cathepsin B light chain; Cathepsin B heavy chain]
P08648	ITGA5	ITA5	Integrin alpha-5 (CD49 antigen-like family member E) (Fibronectin receptor subunit alpha) (Integrin alpha-F) (VLA-5) (CD antigen CD49e) [Cleaved into: Integrin alpha-5 heavy chain; Integrin alpha-5 light chain]
P08779	KRT16	K1C16	Keratin, type I cytoskeletal 16 (Cytokeratin-16) (CK-16) (Keratin-16) (K16)
P09619	PDGFRB	PGFRB	Platelet-derived growth factor receptor beta (PDGF-R-beta) (PDGFR-beta) (EC 2.7.10.1) (Beta platelet-derived growth factor receptor) (Beta-type platelet-derived growth factor receptor) (CD140 antigen-like family member B) (Platelet-derived growth factor receptor 1) (PDGFR-1) (CD antigen CD140b)
P09972	ALDOC	ALDOC	Fructose-bisphosphate aldolase C (EC 4.1.2.13) (Brain-type aldolase)
P10124	SRGN	SRGN	Serglycin (Hematopoietic proteoglycan core protein) (Platelet proteoglycan core protein) (P.PG) (Secretory granule proteoglycan core protein)
P11216	PYGB	PYGB	Glycogen phosphorylase, brain form (EC 2.4.1.1)
P11233	RALA	RALA	Ras-related protein Ral-A (EC 3.6.5.2)
P11766	ADH5	ADHX	Alcohol dehydrogenase class-3 (EC 1.1.1.1) (Alcohol dehydrogenase 5) (Alcohol dehydrogenase class chi chain) (Alcohol dehydrogenase class-III) (Glutathione-dependent formaldehyde dehydrogenase) (FALDH) (FDH) (GSH-FDH) (EC 1.1.1.-) (S-(hydroxymethyl)glutathione dehydrogenase) (EC 1.1.1.284)
P13647	KRT5	K2C5	Keratin, type II cytoskeletal 5 (58 kDa cytokeratin) (Cytokeratin-5) (CK-5) (Keratin-5) (K5) (Type-II keratin Kb5)
P15924	DSP	DESP	Desmoplakin (DP) (250/210 kDa paraneoplastic pemphigus antigen)
P16070	CD44	CD44	CD44 antigen (CDw44) (Epican) (Extracellular matrix receptor III) (ECMR-III) (GP90 lymphocyte homing/adhesion receptor) (HUTCH-I) (Heparan sulfate proteoglycan) (Hermes antigen) (Hyaluronate receptor) (Phagocytic glycoprotein 1) (PGP-1) (Phagocytic glycoprotein I) (PGP-I) (CD antigen CD44)
P16112	ACAN	PGCA	Aggrecan core protein (Cartilage-specific proteoglycan core protein) (CSPCP) (Chondroitin sulfate proteoglycan core protein 1) (Chondroitin sulfate proteoglycan 1) [Cleaved into: Aggrecan core protein 2]
P18084	ITGB5	ITB5	Integrin beta-5
P20073	ANXA7	ANXA7	Annexin A7 (Annexin VII) (Annexin-7) (Synexin)
P20340	RAB6A	RAB6A	Ras-related protein Rab-6A (Rab-6)
P21810	BGN	PGS1	Biglycan (Bone/cartilage proteoglycan I) (PG-S1)
P21926	CD9	CD9	CD9 antigen (5H9 antigen) (Cell growth-inhibiting gene 2 protein) (Leukocyte antigen MIC3) (Motility-related protein) (MRP-1) (Tetraspanin-29) (Tspan-29) (p24) (CD antigen CD9)
P21964	COMT	COMT	Catechol O-methyltransferase (EC 2.1.1.6)
P23470	PTPRG	PTPRG	Receptor-type tyrosine-protein phosphatase gamma (Protein-tyrosine phosphatase gamma) (R-PTP-gamma) (EC 3.1.3.48)
P24821	TNC	TENA	Tenascin (TN) (Cytotactin) (GMEM) (GP 150-225) (Glioma-associated-extracellular matrix antigen) (Hexabrachion) (JI) (Myotendinous antigen) (Neuronectin) (Tenascin-C) (TN-C)
P31930	UQCRC1	QCR1	Cytochrome b-c1 complex subunit 1, mitochondrial (Complex III subunit 1) (Core protein I) (Ubiquinol-cytochrome-c reductase complex core protein 1)
P33527	ABCC1	MRP1	Multidrug resistance-associated protein 1 (EC 7.6.2.2) (ATP-binding cassette sub-family C member 1) (Glutathione-S-conjugate-translocating ATPase ABCC1) (EC 7.6.2.3) (Leukotriene C(4) transporter) (LTC4 transporter)
P35611	ADD1	ADDA	Alpha-adducin (Erythrocyte adducin subunit alpha)
P38606	ATP6V1A	VATA	V-type proton ATPase catalytic subunit A (V-ATPase subunit A) (EC 7.1.2.2) (V-ATPase 69 kDa subunit) (Vacuolar ATPase isoform VA68) (Vacuolar proton pump subunit alpha)
P40261	NNMT	NNMT	Nicotinamide N-methyltransferase (EC 2.1.1.1)
P43121	MCAM	MUC18	Cell surface glycoprotein MUC18 (Cell surface glycoprotein P1H12) (Melanoma cell adhesion molecule) (Melanoma-associated antigen A32) (Melanoma-associated antigen MUC18) (S-endo 1 endothelial-associated antigen) (CD antigen CD146)
P47897	QARS1	SYQ	Glutamine--tRNA ligase (EC 6.1.1.18) (Glutaminyl-tRNA synthetase) (GlnRS)
P48449	LSS	LSS	Lanosterol synthase (EC 5.4.99.7) (2,3-epoxysqualene--lanosterol cyclase) (Oxidosqualene--lanosterol cyclase) (OSC) (hOSC)
P48506	GCLC	GSH1	Glutamate--cysteine ligase catalytic subunit (EC 6.3.2.2) (GCS heavy chain) (Gamma-ECS) (Gamma-glutamylcysteine synthetase)
P48723	HSPA13	HSP13	Heat shock 70 kDa protein 13 (Microsomal stress-70 protein ATPase core) (Stress-70 protein chaperone microsome-associated 60 kDa protein)
P49247	RPIA	RPIA	Ribose-5-phosphate isomerase (EC 5.3.1.6) (Phosphoriboisomerase)
P49591	SARS1	SYSC	Serine--tRNA ligase, cytoplasmic (EC 6.1.1.11) (Seryl-tRNA synthetase) (SerRS) (Seryl-tRNA(Ser/Sec) synthetase)
P49747	COMP	COMP	Cartilage oligomeric matrix protein (COMP) (Thrombospondin-5) (TSP5)
P49757	NUMB	NUMB	Protein numb homolog (h-Numb) (Protein S171)
P50552	VASP	VASP	Vasodilator-stimulated phosphoprotein (VASP)
P54725	RAD23A	RD23A	UV excision repair protein RAD23 homolog A (HR23A) (hHR23A)
P54920	NAPA	SNAA	Alpha-soluble NSF attachment protein (SNAP-alpha) (N-ethylmaleimide-sensitive factor attachment protein alpha)
P55287	CDH11	CAD11	Cadherin-11 (OSF-4) (Osteoblast cadherin) (OB-cadherin)
P55957	BID	BID	BH3-interacting domain death agonist (p22 BID) (BID) [Cleaved into: BH3-interacting domain death agonist p15 (p15 BID); BH3-interacting domain death agonist p13 (p13 BID); BH3-interacting domain death agonist p11 (p11 BID)]
P61201	COPS2	CSN2	COP9 signalosome complex subunit 2 (SGN2) (Signalosome subunit 2) (Alien homolog) (JAB1-containing signalosome subunit 2) (Thyroid receptor-interacting protein 15) (TR-interacting protein 15) (TRIP-15)
P61224	RAP1B	RAP1B	Ras-related protein Rap-1b (EC 3.6.5.2) (GTP-binding protein smg p21B)
P61758	VBP1	PFD3	Prefoldin subunit 3 (HIBBJ46) (von Hippel-Lindau-binding protein 1) (VBP-1) (VHL-binding protein 1)
P62191	PSMC1	PRS4	26S proteasome regulatory subunit 4 (P26s4) (26S proteasome AAA-ATPase subunit RPT2) (Proteasome 26S subunit ATPase 1)
P63098	PPP3R1	CANB1	Calcineurin subunit B type 1 (Protein phosphatase 2B regulatory subunit 1) (Protein phosphatase 3 regulatory subunit B alpha isoform 1)
P78344	EIF4G2	IF4G2	Eukaryotic translation initiation factor 4 gamma 2 (eIF-4-gamma 2) (eIF-4G 2) (eIF4G 2) (Death-associated protein 5) (DAP-5) (p97)
P78559	MAP1A	MAP1A	Microtubule-associated protein 1A (MAP-1A) (Proliferation-related protein p80) [Cleaved into: MAP1A heavy chain; MAP1 light chain LC2]
Q07817	BCL2L1	B2CL1	Bcl-2-like protein 1 (Bcl2-L-1) (Apoptosis regulator Bcl-X)
Q12765	SCRN1	SCRN1	Secernin-1
Q12907	LMAN2	LMAN2	Vesicular integral-membrane protein VIP36 (Glycoprotein GP36b) (Lectin mannose-binding 2) (Vesicular integral-membrane protein 36) (VIP36)
Q13308	PTK7	PTK7	Inactive tyrosine-protein kinase 7 (Colon carcinoma kinase 4) (CCK-4) (Protein-tyrosine kinase 7) (Pseudo tyrosine kinase receptor 7) (Tyrosine-protein kinase-like 7)
Q13637	RAB32	RAB32	Ras-related protein Rab-32
Q13724	MOGS	MOGS	Mannosyl-oligosaccharide glucosidase (EC 3.2.1.106) (Processing A-glucosidase I)
Q13822	ENPP2	ENPP2	Ectonucleotide pyrophosphatase/phosphodiesterase family member 2 (E-NPP 2) (EC 3.1.4.39) (Autotaxin) (Extracellular lysophospholipase D) (LysoPLD)
Q13885	TUBB2A	TBB2A	Tubulin beta-2A chain (Tubulin beta class IIa)
Q15008	PSMD6	PSMD6	26S proteasome non-ATPase regulatory subunit 6 (26S proteasome regulatory subunit RPN7) (26S proteasome regulatory subunit S10) (Breast cancer-associated protein SGA-113M) (Phosphonoformate immuno-associated protein 4) (Proteasome regulatory particle subunit p44S10) (p42A)
Q15436	SEC23A	SC23A	Protein transport protein Sec23A (hSec23A) (SEC23-related protein A)
Q16363	LAMA4	LAMA4	Laminin subunit alpha-4 (Laminin-14 subunit alpha) (Laminin-8 subunit alpha) (Laminin-9 subunit alpha)
Q5EB52	MEST	MEST	Mesoderm-specific transcript homolog protein (EC 3.-.-.-) (Paternally-expressed gene 1 protein)
Q5TGZ0	MICOS10	MIC10	MICOS complex subunit MIC10 (Mitochondrial inner membrane organizing system protein 1)
Q6P587	FAHD1	FAHD1	Acylpyruvase FAHD1, mitochondrial (EC 3.7.1.5) (Fumarylacetoacetate hydrolase domain-containing protein 1) (FAH domain-containing protein 1) (Oxaloacetate decarboxylase) (OAA decarboxylase) (EC 4.1.1.112) (YisK-like protein)
Q8NAA5	LRRC75A	LR75A	Leucine-rich repeat-containing protein 75A (Leucine-rich repeat-containing protein FAM211A)
Q8NBJ4	GOLM1	GOLM1	Golgi membrane protein 1 (Golgi membrane protein GP73) (Golgi phosphoprotein 2)
Q8NE71	ABCF1	ABCF1	ATP-binding cassette sub-family F member 1 (ATP-binding cassette 50) (TNF-alpha-stimulated ABC protein)
Q8TDQ7	GNPDA2	GNPI2	Glucosamine-6-phosphate isomerase 2 (EC 3.5.99.6) (Glucosamine-6-phosphate deaminase 2) (GNPDA 2) (GlcN6P deaminase 2) (Glucosamine-6-phosphate isomerase SB52)
Q8WU90	ZC3H15	ZC3HF	Zinc finger CCCH domain-containing protein 15 (DRG family-regulatory protein 1) (Likely ortholog of mouse immediate early response erythropoietin 4)
Q92823	NRCAM	NRCAM	Neuronal cell adhesion molecule (Nr-CAM) (Neuronal surface protein Bravo) (hBravo) (NgCAM-related cell adhesion molecule) (Ng-CAM-related)
Q92896	GLG1	GSLG1	Golgi apparatus protein 1 (CFR-1) (Cysteine-rich fibroblast growth factor receptor) (E-selectin ligand 1) (ESL-1) (Golgi sialoglycoprotein MG-160)
Q96AQ6	PBXIP1	PBIP1	Pre-B-cell leukemia transcription factor-interacting protein 1 (Hematopoietic PBX-interacting protein)
Q96CX2	KCTD12	KCD12	BTB/POZ domain-containing protein KCTD12 (Pfetin) (Predominantly fetal expressed T1 domain)
Q96G03	PGM2	PGM2	Phosphopentomutase (EC 5.4.2.7) (Glucose phosphomutase 2) (Phosphodeoxyribomutase) (Phosphoglucomutase-2) (EC 5.4.2.2)
Q96HY6	DDRGK1	DDRGK	DDRGK domain-containing protein 1 (Dashurin) (UFM1-binding and PCI domain-containing protein 1)
Q96JB5	CDK5RAP3	CK5P3	CDK5 regulatory subunit-associated protein 3 (CDK5 activator-binding protein C53) (LXXLL/leucine-zipper-containing ARF-binding protein) (Protein HSF-27)
Q96K17	BTF3L4	BT3L4	Transcription factor BTF3 homolog 4 (Basic transcription factor 3-like 4)
Q96KP4	CNDP2	CNDP2	Cytosolic non-specific dipeptidase (EC 3.4.13.18) (CNDP dipeptidase 2) (Glutamate carboxypeptidase-like protein 1) (Peptidase A) (Threonyl dipeptidase)
Q99650	OSMR	OSMR	Oncostatin-M-specific receptor subunit beta (Interleukin-31 receptor subunit beta) (IL-31 receptor subunit beta) (IL-31R subunit beta) (IL-31R-beta) (IL-31RB)
Q99757	TXN2	THIOM	Thioredoxin, mitochondrial (MTRX) (Mt-Trx) (Thioredoxin-2)
Q99816	TSG101	TS101	Tumor susceptibility gene 101 protein (ESCRT-I complex subunit TSG101)
Q9BRF8	CPPED1	CPPED	Serine/threonine-protein phosphatase CPPED1 (EC 3.1.3.16) (Calcineurin-like phosphoesterase domain-containing protein 1) (Complete S-transactivated protein 1)
Q9BS26	ERP44	ERP44	Endoplasmic reticulum resident protein 44 (ER protein 44) (ERp44) (Thioredoxin domain-containing protein 4)
Q9BS40	LXN	LXN	Latexin (Endogenous carboxypeptidase inhibitor) (ECI) (Protein MUM) (Tissue carboxypeptidase inhibitor) (TCI)
Q9H061	TMEM126A	T126A	Transmembrane protein 126A
Q9H299	SH3BGRL3	SH3L3	SH3 domain-binding glutamic acid-rich-like protein 3 (SH3 domain-binding protein 1) (SH3BP-1) (TNF inhibitory protein B1) (TIP-B1)
Q9HDC9	APMAP	APMAP	Adipocyte plasma membrane-associated protein (Protein BSCv)
Q9NP72	RAB18	RAB18	Ras-related protein Rab-18
Q9NPH2	ISYNA1	INO1	Inositol-3-phosphate synthase 1 (IPS 1) (EC 5.5.1.4) (Myo-inositol 1-phosphate synthase) (MI-1-P synthase) (MIP synthase) (hIPS) (Myo-inositol 1-phosphate synthase A1) (hINO1)
Q9NY33	DPP3	DPP3	Dipeptidyl peptidase 3 (EC 3.4.14.4) (Dipeptidyl aminopeptidase III) (Dipeptidyl arylamidase III) (Dipeptidyl peptidase III) (DPP III) (Enkephalinase B)
Q9NZ08	ERAP1	ERAP1	Endoplasmic reticulum aminopeptidase 1 (EC 3.4.11.-) (ARTS-1) (Adipocyte-derived leucine aminopeptidase) (A-LAP) (Aminopeptidase PILS) (Puromycin-insensitive leucyl-specific aminopeptidase) (PILS-AP) (Type 1 tumor necrosis factor receptor shedding aminopeptidase regulator)
Q9P289	STK26	STK26	Serine/threonine-protein kinase 26 (EC 2.7.11.1) (MST3 and SOK1-related kinase) (Mammalian STE20-like protein kinase 4) (MST-4) (STE20-like kinase MST4) (Serine/threonine-protein kinase MASK)
Q9UBR2	CTSZ	CATZ	Cathepsin Z (EC 3.4.18.1) (Cathepsin P) (Cathepsin X)
Q9UHV9	PFDN2	PFD2	Prefoldin subunit 2
Q9UKK3	PARP4	PARP4	Protein mono-ADP-ribosyltransferase PARP4 (EC 2.4.2.-) (193 kDa vault protein) (ADP-ribosyltransferase diphtheria toxin-like 4) (ARTD4) (PARP-related/IalphaI-related H5/proline-rich) (PH5P) (Poly [ADP-ribose] polymerase 4) (PARP-4) (Vault poly(ADP-ribose) polymerase) (VPARP)
Q9UL25	RAB21	RAB21	Ras-related protein Rab-21
Q9UM22	EPDR1	EPDR1	Mammalian ependymin-related protein 1 (MERP-1) (Upregulated in colorectal cancer gene 1 protein)
Q9Y262	EIF3L	EIF3L	Eukaryotic translation initiation factor 3 subunit L (eIF3l) (Eukaryotic translation initiation factor 3 subunit 6-interacting protein) (Eukaryotic translation initiation factor 3 subunit E-interacting protein)
Q9Y2E5	MAN2B2	MA2B2	Epididymis-specific alpha-mannosidase (EC 3.2.1.24) (Alpha-1,6-mannosidase) (Mannosidase alpha class 2B member 2)
Q9Y5Z4	HEBP2	HEBP2	Heme-binding protein 2 (Placental protein 23) (PP23) (Protein SOUL)
Q9Y639	NPTN	NPTN	Neuroplastin (Stromal cell-derived receptor 1) (SDR-1)
Q9Y646	CPQ	CBPQ	Carboxypeptidase Q (EC 3.4.17.-) (Lysosomal dipeptidase) (Plasma glutamate carboxypeptidase)
