# Supplementary material for: Calciprotein particle-activated endothelial cells aggravate smooth muscle cell calcification via paracrine signalling
Source: Cell Mol Life Sci. 2025 Apr 26;82(1):177. doi: 10.1007/s00018-025-05702-z (PMC12033162; doi:10.1007/s00018-025-05702-z)
Supplement: Supplementary file 3 — Supplementary file3 (XLSX 25 KB) [file 18_2025_5702_MOESM3_ESM.xlsx]

## Sheet: Exclusive in Control
UniProt data
Entry	Gene Name	Protein Name	Description
O00487	PSMD14	PSDE	26S proteasome non-ATPase regulatory subunit 14 (EC 3.4.19.-) (26S proteasome regulatory subunit RPN11) (26S proteasome-associated PAD1 homolog 1)
O43396	TXNL1	TXNL1	Thioredoxin-like protein 1 (32 kDa thioredoxin-related protein)
O43670	ZNF207	ZN207	BUB3-interacting and GLEBS motif-containing protein ZNF207 (BuGZ) (hBuGZ) (Zinc finger protein 207)
O60763	USO1	USO1	General vesicular transport factor p115 (Protein USO1 homolog) (Transcytosis-associated protein) (TAP) (Vesicle-docking protein)
O75131	CPNE3	CPNE3	Copine-3 (Copine III)
O75396	SEC22B	SC22B	Vesicle-trafficking protein SEC22b (ER-Golgi SNARE of 24 kDa) (ERS-24) (ERS24) (SEC22 vesicle-trafficking protein homolog B) (SEC22 vesicle-trafficking protein-like 1)
O75436	VPS26A	VP26A	Vacuolar protein sorting-associated protein 26A (Vesicle protein sorting 26A) (hVPS26)
O75477	ERLIN1	ERLN1	Erlin-1 (Endoplasmic reticulum lipid raft-associated protein 1) (Protein KE04) (Stomatin-prohibitin-flotillin-HflC/K domain-containing protein 1) (SPFH domain-containing protein 1)
O94905	ERLIN2	ERLN2	Erlin-2 (Endoplasmic reticulum lipid raft-associated protein 2) (Stomatin-prohibitin-flotillin-HflC/K domain-containing protein 2) (SPFH domain-containing protein 2)
O95497	VNN1	VNN1	Pantetheinase (EC 3.5.1.92) (Pantetheine hydrolase) (Tiff66) (Vascular non-inflammatory molecule 1) (Vanin-1)
O95757	HSPA4L	HS74L	Heat shock 70 kDa protein 4L (Heat shock 70-related protein APG-1) (Heat-shock protein family A member 4-like protein) (HSPA4-like protein) (Osmotic stress protein 94)
O96000	NDUFB10	NDUBA	NADH dehydrogenase [ubiquinone] 1 beta subcomplex subunit 10 (Complex I-PDSW) (CI-PDSW) (NADH-ubiquinone oxidoreductase PDSW subunit)
P00367	GLUD1	DHE3	Glutamate dehydrogenase 1, mitochondrial (GDH 1) (EC 1.4.1.3)
P00387	CYB5R3	NB5R3	NADH-cytochrome b5 reductase 3 (B5R) (Cytochrome b5 reductase) (EC 1.6.2.2) (Diaphorase-1)
P08123	COL1A2	CO1A2	Collagen alpha-2(I) chain (Alpha-2 type I collagen)
P08473	MME	NEP	Neprilysin (EC 3.4.24.11) (Atriopeptidase) (Common acute lymphocytic leukemia antigen) (CALLA) (Enkephalinase) (Neutral endopeptidase 24.11) (NEP) (Neutral endopeptidase) (Skin fibroblast elastase) (SFE) (CD antigen CD10)
P08559	PDHA1	ODPA	Pyruvate dehydrogenase E1 component subunit alpha, somatic form, mitochondrial (EC 1.2.4.1) (PDHE1-A type I)
P21980	TGM2	TGM2	Protein-glutamine gamma-glutamyltransferase 2 (EC 2.3.2.13) (Erythrocyte transglutaminase) (Heart G alpha(h)) (hhG alpha(h)) (Isopeptidase TGM2) (EC 3.4.-.-) (Protein G alpha(h)) (G(h)) (Protein-glutamine deamidase TGM2) (EC 3.5.1.44) (Protein-glutamine dopaminyltransferase TGM2) (EC 2.3.1.-) (Protein-glutamine histaminyltransferase TGM2) (EC 2.3.1.-) (Protein-glutamine noradrenalinyltransferase …
P22694	PRKACB	KAPCB	cAMP-dependent protein kinase catalytic subunit beta (PKA C-beta) (EC 2.7.11.11)
P40121	CAPG	CAPG	Macrophage-capping protein (Actin regulatory protein CAP-G)
P40227	CCT6A	TCPZ	T-complex protein 1 subunit zeta (TCP-1-zeta) (Acute morphine dependence-related protein 2) (CCT-zeta-1) (HTR3) (Tcp20)
P42677	RPS27	RS27	40S ribosomal protein S27 (Metallopan-stimulin 1) (MPS-1) (Small ribosomal subunit protein eS27)
P50416	CPT1A	CPT1A	Carnitine O-palmitoyltransferase 1, liver isoform (CPT1-L) (EC 2.3.1.21) (Carnitine O-palmitoyltransferase I, liver isoform) (CPT I) (CPTI-L) (Carnitine palmitoyltransferase 1A)
P50570	DNM2	DYN2	Dynamin-2 (EC 3.6.5.5)
P51812	RPS6KA3	KS6A3	Ribosomal protein S6 kinase alpha-3 (S6K-alpha-3) (EC 2.7.11.1) (90 kDa ribosomal protein S6 kinase 3) (p90-RSK 3) (p90RSK3) (Insulin-stimulated protein kinase 1) (ISPK-1) (MAP kinase-activated protein kinase 1b) (MAPK-activated protein kinase 1b) (MAPKAP kinase 1b) (MAPKAPK-1b) (Ribosomal S6 kinase 2) (RSK-2) (pp90RSK2)
P53004	BLVRA	BIEA	Biliverdin reductase A (BVR A) (EC 1.3.1.24) (Biliverdin-IX alpha-reductase)
P57088	TMEM33	TMM33	Transmembrane protein 33 (Protein DB83) (SHINC-3)
P60228	EIF3E	EIF3E	Eukaryotic translation initiation factor 3 subunit E (eIF3e) (Eukaryotic translation initiation factor 3 subunit 6) (Viral integration site protein INT-6 homolog) (eIF-3 p48)
P61289	PSME3	PSME3	Proteasome activator complex subunit 3 (11S regulator complex subunit gamma) (REG-gamma) (Activator of multicatalytic protease subunit 3) (Ki nuclear autoantigen) (Proteasome activator 28 subunit gamma) (PA28g) (PA28gamma)
P62136	PPP1CA	PP1A	Serine/threonine-protein phosphatase PP1-alpha catalytic subunit (PP-1A) (EC 3.1.3.16)
P63092	GNAS	GNAS2	Guanine nucleotide-binding protein G(s) subunit alpha isoforms short (Adenylate cyclase-stimulating G alpha protein)
P68402	PAFAH1B2	PA1B2	Platelet-activating factor acetylhydrolase IB subunit alpha2 (EC 3.1.1.47) (PAF acetylhydrolase 30 kDa subunit) (PAF-AH 30 kDa subunit) (PAF-AH subunit beta) (PAFAH subunit beta)
P69849	NOMO3	NOMO3	Nodal modulator 3 (pM5 protein 3)
Q07960	ARHGAP1	RHG01	Rho GTPase-activating protein 1 (CDC42 GTPase-activating protein) (GTPase-activating protein rhoGAP) (Rho-related small GTPase protein activator) (Rho-type GTPase-activating protein 1) (p50-RhoGAP)
Q12792	TWF1	TWF1	Twinfilin-1 (Protein A6) (Protein tyrosine kinase 9)
Q12904	AIMP1	AIMP1	Aminoacyl tRNA synthase complex-interacting multifunctional protein 1 (Multisynthase complex auxiliary component p43) [Cleaved into: Endothelial monocyte-activating polypeptide 2 (EMAP-2) (Endothelial monocyte-activating polypeptide II) (EMAP-II) (Small inducible cytokine subfamily E member 1)]
Q13492	PICALM	PICAL	Phosphatidylinositol-binding clathrin assembly protein (Clathrin assembly lymphoid myeloid leukemia protein)
Q5D862	FLG2	FILA2	Filaggrin-2 (FLG-2) (Intermediate filament-associated and psoriasis-susceptibility protein) (Ifapsoriasin)
Q5T2N8	ATAD3C	ATD3C	ATPase family AAA domain-containing protein 3C
Q7L523	RRAGA	RRAGA	Ras-related GTP-binding protein A (Rag A) (RagA) (EC 3.6.5.-) (Adenovirus E3 14.7 kDa-interacting protein 1) (FIP-1)
Q8N0U8	VKORC1L1	VKORL	Vitamin K epoxide reductase complex subunit 1-like protein 1 (VKORC1-like protein 1) (EC 1.17.4.4)
Q8NCW5	NAXE	NNRE	NAD(P)H-hydrate epimerase (EC 5.1.99.6) (Apolipoprotein A-I-binding protein) (AI-BP) (NAD(P)HX epimerase) (YjeF N-terminal domain-containing protein 1) (YjeF_N1)
Q8NDH3	NPEPL1	PEPL1	Probable aminopeptidase NPEPL1 (EC 3.4.11.-) (Aminopeptidase-like 1)
Q92499	DDX1	DDX1	ATP-dependent RNA helicase DDX1 (EC 3.6.4.13) (DEAD box protein 1) (DEAD box protein retinoblastoma) (DBP-RB)
Q92598	HSPH1	HS105	Heat shock protein 105 kDa (Antigen NY-CO-25) (Heat shock 110 kDa protein)
Q92667	AKAP1	AKAP1	A-kinase anchor protein 1, mitochondrial (A-kinase anchor protein 149 kDa) (AKAP 149) (Dual specificity A-kinase-anchoring protein 1) (D-AKAP-1) (Protein kinase A-anchoring protein 1) (PRKA1) (Spermatid A-kinase anchor protein 84) (S-AKAP84)
Q92841	DDX17	DDX17	Probable ATP-dependent RNA helicase DDX17 (EC 3.6.4.13) (DEAD box protein 17) (DEAD box protein p72) (DEAD box protein p82) (RNA-dependent helicase p72)
Q96EK6	GNPNAT1	GNA1	Glucosamine 6-phosphate N-acetyltransferase (EC 2.3.1.4) (Phosphoglucosamine acetylase) (Phosphoglucosamine transacetylase)
Q96HE7	ERO1A	ERO1A	ERO1-like protein alpha (ERO1-L) (ERO1-L-alpha) (EC 1.8.4.-) (Endoplasmic oxidoreductin-1-like protein) (Endoplasmic reticulum oxidoreductase alpha) (Oxidoreductin-1-L-alpha)
Q9H3N1	TMX1	TMX1	Thioredoxin-related transmembrane protein 1 (Thioredoxin domain-containing protein 1) (Transmembrane Trx-related protein)
Q9H4M9	EHD1	EHD1	EH domain-containing protein 1 (PAST homolog 1) (hPAST1) (Testilin)
Q9NZN4	EHD2	EHD2	EH domain-containing protein 2 (PAST homolog 2)
Q9Y3A6	TMED5	TMED5	Transmembrane emp24 domain-containing protein 5 (p24 family protein gamma-2) (p24gamma2) (p28)
Q9Y6N5	SQOR	SQOR	Sulfide:quinone oxidoreductase, mitochondrial (SQOR) (EC 1.8.5.8) (Sulfide dehydrogenase-like) (Sulfide quinone oxidoreductase)
