# Supplementary material for: Calciprotein particle-activated endothelial cells aggravate smooth muscle cell calcification via paracrine signalling
Source: Cell Mol Life Sci. 2025 Apr 26;82(1):177. doi: 10.1007/s00018-025-05702-z (PMC12033162; doi:10.1007/s00018-025-05702-z)
Supplement: Supplementary file 4 — Supplementary file4 (XLS 363 KB) [file 18_2025_5702_MOESM4_ESM.xls]

## Sheet: GSEAGO
ONTOLOGY	ID	Description	setSize	enrichmentScore	NES	pvalue	p.adjust	qvalue	rank	leading_edge	core_enrichment
BP	GO:0040013	negative regulation of locomotion	20	0.809616	2.44458	0.000195198	0.000195198	0.0155708	51	tags=40%, list=7%, signal=38%	P02649/P07996/Q09028/P23470/P35080/P23142/F5H7S3/P55287
BP	GO:2000146	negative regulation of cell motility	20	0.809616	2.44458	0.000195198	0.000195198	0.0155708	51	tags=40%, list=7%, signal=38%	P02649/P07996/Q09028/P23470/P35080/P23142/F5H7S3/P55287
BP	GO:0030336	negative regulation of cell migration	19	0.793465	2.35582	0.000197746	0.000197746	0.0155708	51	tags=37%, list=7%, signal=35%	P02649/P07996/Q09028/P23470/P35080/F5H7S3/P55287
BP	GO:0019932	second-messenger-mediated signaling	18	0.777008	2.27529	0.000198531	0.000198531	0.0155708	48	tags=42%, list=7%, signal=40%	P55290/O94760/P02649/P07996/P09619/P28161/O95865/Q08209
CC	GO:0072562	blood microparticle	24	0.695884	2.18906	0.00019425	0.00019425	0.0155708	90	tags=46%, list=12%, signal=42%	P69892/P02649/P00450/P02768/P01023/P04264/P63104/P02751/P19823/P02787/P69905/P06396
MF	GO:0005201	extracellular matrix structural constituent	18	0.737028	2.15822	0.000198531	0.000198531	0.0155708	115	tags=78%, list=16%, signal=67%	P09486/P07996/P51884/P49747/P23142/P07942/Q03692/P02751/P13611/Q15063/P98160/Q15582/P12110/P21810
BP	GO:0001944	vasculature development	46	0.59263	2.1561	0.000188041	0.000188041	0.0155708	93	tags=33%, list=13%, signal=31%	P55290/O94760/P02649/P09486/P07996/P09619/P49747/P04114/P15144/Q13308/P32929/P04264/P02751/P08648/P98160/Q15582
CC	GO:0030312	external encapsulating structure	49	0.580184	2.14263	0.000185254	0.000185254	0.0155708	102	tags=43%, list=14%, signal=39%	P55290/P02649/P09486/P07996/P51884/P49747/P23142/Q9UBR2/P07942/P01023/P07602/P04264/Q03692/P02751/P19823/P13611/Q15063/P04080/P98160/Q15582/P12110
CC	GO:0031012	extracellular matrix	49	0.580184	2.14263	0.000185254	0.000185254	0.0155708	102	tags=43%, list=14%, signal=39%	P55290/P02649/P09486/P07996/P51884/P49747/P23142/Q9UBR2/P07942/P01023/P07602/P04264/Q03692/P02751/P19823/P13611/Q15063/P04080/P98160/Q15582/P12110
CC	GO:0062023	collagen-containing extracellular matrix	48	0.581535	2.13429	0.000187161	0.000187161	0.0155708	102	tags=44%, list=14%, signal=40%	P55290/P02649/P09486/P07996/P51884/P49747/P23142/Q9UBR2/P07942/P01023/P07602/P04264/Q03692/P02751/P19823/P13611/Q15063/P04080/P98160/Q15582/P12110
BP	GO:0001568	blood vessel development	43	0.592319	2.122	0.000188679	0.000188679	0.0155708	93	tags=33%, list=13%, signal=31%	P55290/O94760/P02649/P09486/P07996/P09619/P49747/P04114/P15144/Q13308/P04264/P02751/P08648/P98160/Q15582
BP	GO:0048514	blood vessel morphogenesis	40	0.601048	2.11697	0.000189645	0.000189645	0.0155708	93	tags=33%, list=13%, signal=31%	P55290/O94760/P02649/P09486/P07996/P09619/P49747/P04114/P15144/P04264/P02751/P08648/P98160/Q15582
BP	GO:0007599	hemostasis	26	0.657961	2.1131	0.000191865	0.000191865	0.0155708	55	tags=25%, list=8%, signal=24%	P02649/P07996/P49747/P23142/P30530/Q9UNN8/P04264
BP	GO:0008285	negative regulation of cell population proliferation	44	0.584683	2.10701	0.000187899	0.000187899	0.0155708	56	tags=30%, list=8%, signal=30%	P55290/O94760/P02649/P09486/P07996/P09211/Q09028/P23470/P35080/P23142/F5H7S3/Q08209/Q14194/Q04917
BP	GO:0048731	system development	184	0.46326	2.09988	0.000162655	0.000162655	0.0155708	125	tags=31%, list=17%, signal=36%	P55290/O94760/P02649/P02788/P09486/P49757/P07996/P09619/Q9UBP4/P49747/P09211/Q09028/P23470/P04114/Q9BY67/Q9UBR2/P15144/P30530/P07942/F5H7S3/Q13308/P09960/P61981/P01023/Q08209/P00441/P55287/P32929/Q14194/P07602/P04264/Q04917/P63104/Q03692/O15394/P27348/P02751/P16070/P13611/Q9BVA1/P11717/P08648/Q15063/P00492/O75874/P06396/P98160/Q15582/P78559/Q9NQC3/P15121/Q13740/Q13509/P46821/P80723/P21810/P16104/…
BP	GO:0007596	blood coagulation	25	0.661129	2.09889	0.000193237	0.000193237	0.0155708	55	tags=26%, list=8%, signal=25%	P02649/P07996/P49747/P23142/P30530/Q9UNN8/P04264
BP	GO:0050817	coagulation	25	0.661129	2.09889	0.000193237	0.000193237	0.0155708	55	tags=26%, list=8%, signal=25%	P02649/P07996/P49747/P23142/P30530/Q9UNN8/P04264
BP	GO:0006869	lipid transport	10	0.841859	2.09593	0.000408413	0.000408413	0.0167764	54	tags=50%, list=7%, signal=47%	P02649/P07108/P07996/P04114/P07602
BP	GO:0010633	negative regulation of epithelial cell migration	7	0.936169	2.09131	0.000208551	0.000208551	0.0155708	30	tags=57%, list=4%, signal=55%	P02649/P07996/P23470/P35080
MF	GO:0046872	metal ion binding	159	0.469629	2.08941	0.000166611	0.000166611	0.0155708	166	tags=41%, list=23%, signal=41%	P55290/O94760/P69892/P02649/P02788/P12955/Q96G03/P09486/P00450/Q9Y646/Q96GD0/P02768/P07996/P49747/P09104/P23142/P15144/P15586/Q9UMX5/Q12907/P09960/Q08209/P00441/P55287/Q03692/P13611/Q9BVA1/P02787/P08648/Q15063/P36871/P00492/P29218/P69905/O75874/P06396/P98160/O43852/P14324/P54289/P35030/P28838/P67936/Q13509/P05089/Q10471/Q12841/P63098/P0DP25/Q15293/O95861/P60660/P12429/P27824/P04179/P81605/Q02818/…
BP	GO:0001525	angiogenesis	33	0.617448	2.08648	0.000190803	0.000190803	0.0155708	146	tags=43%, list=20%, signal=36%	P55290/O94760/P09486/P07996/P09619/P15144/P04264/P02751/P08648/P98160/Q15582/P63098/P12429/P01024/P15104
BP	GO:0050878	regulation of body fluid levels	32	0.615387	2.06642	0.000190331	0.000190331	0.0155708	55	tags=24%, list=8%, signal=23%	P02649/P07996/P49747/P23142/P30530/Q08209/Q9UNN8/P04264
BP	GO:0031589	cell-substrate adhesion	27	0.635097	2.05413	0.000384172	0.000384172	0.0167764	75	tags=33%, list=10%, signal=31%	P55290/P07996/P23142/P30530/P07942/P55287/P02751/P16070/P08648/Q15063
BP	GO:0007160	cell-matrix adhesion	17	0.713623	2.05301	0.000398168	0.000398168	0.0167764	75	tags=37%, list=10%, signal=34%	P55290/P07996/P55287/P02751/P16070/P08648/Q15063
BP	GO:0035239	tube morphogenesis	51	0.549842	2.04238	0.000185736	0.000185736	0.0155708	93	tags=30%, list=13%, signal=28%	P55290/O94760/P02649/P09486/P07996/P09619/P49747/P04114/Q9UBR2/P15144/Q13308/P04264/P02751/P08648/P98160/Q15582
BP	GO:0001895	retina homeostasis	8	0.868708	2.03581	0.000407747	0.000407747	0.0167764	72	tags=45%, list=10%, signal=42%	P02788/P02768/P00441/P04264/P02787
MF	GO:0043169	cation binding	164	0.454417	2.03268	0.000164989	0.000164989	0.0155708	174	tags=42%, list=24%, signal=42%	P55290/O94760/P69892/P02649/P02788/P12955/Q96G03/P09486/P00450/Q9Y646/Q96GD0/P02768/P07996/P49747/P09104/P23142/P15144/P15586/Q9UMX5/Q12907/P09960/Q08209/P00441/P55287/Q03692/P13611/Q9BVA1/P02787/P08648/Q15063/P36871/P00492/P29218/P69905/O75874/P06396/P98160/O43852/P14324/P54289/P35030/P28838/P67936/Q13509/P05089/Q10471/Q12841/P63098/P0DP25/Q15293/O95861/P60660/P12429/P27824/P04179/P81605/Q02818/…
CC	GO:0005788	endoplasmic reticulum lumen	49	0.549072	2.02774	0.000185254	0.000185254	0.0155708	151	tags=50%, list=21%, signal=42%	Q8NBJ4/P02649/P00450/P07108/P02768/P07996/P04114/Q9UBR2/P07942/Q03692/P02751/P19823/P13611/P02787/Q8NBS9/O43852/P12110/Q12841/Q15293/P27824/P01024/P01008/Q02818/Q96D15/P02461
MF	GO:0016209	antioxidant activity	19	0.679091	2.01624	0.000395491	0.000395491	0.0167764	83	tags=38%, list=12%, signal=35%	P69892/P02649/P02768/P28161/P09211/P00441/Q9BRA2/P69905
BP	GO:0098869	cellular oxidant detoxification	19	0.679091	2.01624	0.000395491	0.000395491	0.0167764	83	tags=38%, list=12%, signal=35%	P69892/P02649/P02768/P28161/P09211/P00441/Q9BRA2/P69905
BP	GO:0040012	regulation of locomotion	66	0.516557	2.0107	0.000181455	0.000181455	0.0155708	75	tags=26%, list=10%, signal=26%	P55290/P02649/P09486/P49757/P07996/P09619/Q09028/P23470/P35080/P23142/P07942/F5H7S3/Q08209/P55287/P02751/Q9BVA1/P02787/P08648/Q15063
BP	GO:1905952	regulation of lipid localization	8	0.856725	2.00772	0.000407747	0.000407747	0.0167764	29	tags=50%, list=4%, signal=49%	P02649/P07108/P07996/P04114
BP	GO:0050804	modulation of chemical synaptic transmission	22	0.649175	2.00519	0.000194363	0.000194363	0.0155708	121	tags=52%, list=17%, signal=45%	P02649/P35080/P61981/Q08209/P55287/Q04917/Q9BVA1/P78559/Q9NQC3/P46821/P10124/Q02952/P63098
BP	GO:0099177	regulation of trans-synaptic signaling	22	0.649175	2.00519	0.000194363	0.000194363	0.0155708	121	tags=52%, list=17%, signal=45%	P02649/P35080/P61981/Q08209/P55287/Q04917/Q9BVA1/P78559/Q9NQC3/P46821/P10124/Q02952/P63098
BP	GO:0043408	regulation of MAPK cascade	28	0.615445	2.0002	0.000579934	0.000579934	0.0204939	65	tags=33%, list=9%, signal=32%	P02649/P07996/P09619/P09211/P23142/Q9UMX5/P00441/P63104/P02751/P16070
BP	GO:0045807	positive regulation of endocytosis	14	0.731358	1.99526	0.00060423	0.00060423	0.0204939	72	tags=43%, list=10%, signal=39%	P02649/P30530/Q12907/Q08209/P00441/P02787
MF	GO:0038023	signaling receptor activity	15	0.71899	1.99321	0.000603258	0.000603258	0.0204939	70	tags=60%, list=10%, signal=55%	P09619/P23470/P15144/P30530/Q13308/Q9UNN8/P04264/P16070/P11717
MF	GO:0060089	molecular transducer activity	15	0.71899	1.99321	0.000603258	0.000603258	0.0204939	70	tags=60%, list=10%, signal=55%	P09619/P23470/P15144/P30530/Q13308/Q9UNN8/P04264/P16070/P11717
BP	GO:2000145	regulation of cell motility	63	0.516336	1.99285	0.000182615	0.000182615	0.0155708	75	tags=27%, list=10%, signal=27%	P55290/P02649/P09486/P49757/P07996/P09619/Q09028/P23470/P35080/P23142/P07942/F5H7S3/Q08209/P55287/P02751/P02787/P08648/Q15063
BP	GO:0070372	regulation of ERK1 and ERK2 cascade	12	0.756976	1.9867	0.000609137	0.000609137	0.0204939	65	tags=54%, list=9%, signal=50%	P02649/P09619/P09211/P23142/P63104/P02751/P16070
MF	GO:0000287	magnesium ion binding	21	0.648546	1.97682	0.000392465	0.000392465	0.0167764	89	tags=33%, list=12%, signal=30%	Q96G03/Q96GD0/P09104/P36871/P00492/P29218/O75874
BP	GO:0007169	transmembrane receptor protein tyrosine kinase signaling pathway	21	0.644981	1.96595	0.000392465	0.000392465	0.0167764	99	tags=48%, list=14%, signal=42%	P55290/P07996/P09619/P23470/Q9BY67/P30530/P11717/P08648/P11234/Q9NQC3
CC	GO:0005604	basement membrane	8	0.838554	1.96514	0.00122324	0.00122324	0.0311581	93	tags=75%, list=13%, signal=66%	P09486/P23142/P07942/P02751/P98160/Q15582
BP	GO:0072359	circulatory system development	63	0.508939	1.9643	0.000182615	0.000182615	0.0155708	151	tags=42%, list=21%, signal=36%	P55290/O94760/P02649/P09486/P07996/P09619/P49747/P04114/P15144/F5H7S3/Q13308/P55287/P32929/P04264/P02751/P08648/P98160/Q15582/Q9NQC3/P80723/P63098/P12429/P09493/P01024/P04179/P15104/P02461
BP	GO:0030100	regulation of endocytosis	24	0.624082	1.96319	0.000777001	0.000777001	0.0236764	72	tags=31%, list=10%, signal=29%	P55290/P02649/P49757/P30530/Q12907/Q08209/P00441/P02787
BP	GO:0060560	developmental growth involved in morphogenesis	14	0.717478	1.95739	0.00060423	0.00060423	0.0204939	112	tags=44%, list=16%, signal=38%	P02649/Q13308/P02751/Q15063/Q9NQC3/Q13740/P46821
BP	GO:0000165	MAPK cascade	32	0.582603	1.95633	0.000380662	0.000380662	0.0167764	72	tags=32%, list=10%, signal=31%	P02649/P07996/P09619/P09211/P23142/Q9UMX5/P00441/P63104/P02751/P16070/P02787
MF	GO:0005539	glycosaminoglycan binding	22	0.63299	1.9552	0.00058309	0.00058309	0.0204939	75	tags=50%, list=10%, signal=46%	P02649/P02788/P07996/P49747/P04114/P15586/P02751/P19823/P16070/P13611/Q15063
BP	GO:0007167	enzyme-linked receptor protein signaling pathway	36	0.566206	1.94715	0.00019084	0.00019084	0.0155708	81	tags=34%, list=11%, signal=32%	P55290/P07996/P09619/Q9UBP4/P49747/Q09028/P23470/Q9BY67/P30530/P11717/P02787/P08648/P11234
CC	GO:0071682	endocytic vesicle lumen	9	0.801842	1.94514	0.00203749	0.00203749	0.0399872	83	tags=56%, list=12%, signal=50%	P02649/P02788/P09486/P04114/P69905
BP	GO:0070371	ERK1 and ERK2 cascade	14	0.712855	1.94478	0.000805639	0.000805639	0.024325	72	tags=53%, list=10%, signal=49%	P02649/P09619/P09211/P23142/P63104/P02751/P16070/P02787
BP	GO:0001935	endothelial cell proliferation	7	0.869094	1.94148	0.000834202	0.000834202	0.0247641	19	tags=57%, list=3%, signal=56%	P55290/P02649/P09486/P07996
BP	GO:0001936	regulation of endothelial cell proliferation	7	0.869094	1.94148	0.000834202	0.000834202	0.0247641	19	tags=57%, list=3%, signal=56%	P55290/P02649/P09486/P07996
BP	GO:0043410	positive regulation of MAPK cascade	17	0.67386	1.93862	0.00139359	0.00139359	0.0336913	65	tags=35%, list=9%, signal=33%	P02649/P07996/P09619/Q9UMX5/P00441/P16070
BP	GO:0050680	negative regulation of epithelial cell proliferation	6	0.905446	1.93507	0.000419111	0.000419111	0.0168706	19	tags=50%, list=3%, signal=49%	P02649/P09486/P07996
BP	GO:0030334	regulation of cell migration	60	0.503516	1.92913	0.000365831	0.000365831	0.0167764	87	tags=27%, list=12%, signal=26%	P55290/P02649/P09486/P49757/P07996/P09619/Q09028/P23470/P35080/P07942/F5H7S3/Q08209/P55287/P02751/P08648/Q15063/P13647
BP	GO:0042127	regulation of cell population proliferation	103	0.459594	1.92812	0.000172058	0.000172058	0.0155708	67	tags=21%, list=9%, signal=22%	P55290/O94760/P02649/P02788/P09486/P07996/P09619/P49747/P09211/Q09028/P23470/P35080/P23142/P07942/F5H7S3/Q13308/Q08209/Q14194/Q04917/P02751/P16070/P13611/Q9BVA1
BP	GO:0006897	endocytosis	43	0.538174	1.92802	0.000377358	0.000377358	0.0167764	91	tags=28%, list=13%, signal=26%	P55290/P02649/P49757/P07996/P30530/Q12907/Q08209/P00441/P11717/P02787/P11234/P06396/P98160
BP	GO:0019216	regulation of lipid metabolic process	16	0.683069	1.92783	0.00140196	0.00140196	0.0336913	54	tags=44%, list=7%, signal=41%	Q8NBJ4/P02649/P09619/Q9UBP4/P04114/P00441/P07602
MF	GO:0033293	monocarboxylic acid binding	6	0.901862	1.92741	0.000628667	0.000628667	0.0206761	70	tags=71%, list=10%, signal=65%	P02768/P28161/P09211/P07602/P11717
BP	GO:0003015	heart process	16	0.682314	1.9257	0.00140196	0.00140196	0.0336913	157	tags=53%, list=22%, signal=42%	P28161/F5H7S3/P00441/P06396/P54289/P0DP25/P78417/P09493/P05023
BP	GO:0060047	heart contraction	16	0.682314	1.9257	0.00140196	0.00140196	0.0336913	157	tags=53%, list=22%, signal=42%	P28161/F5H7S3/P00441/P06396/P54289/P0DP25/P78417/P09493/P05023
BP	GO:0019722	calcium-mediated signaling	11	0.751231	1.92342	0.00122599	0.00122599	0.0311581	134	tags=58%, list=19%, signal=48%	P55290/P09619/P28161/Q08209/P63098/P0DP25/P78417
MF	GO:0005518	collagen binding	14	0.704254	1.92131	0.00120846	0.00120846	0.0311581	102	tags=64%, list=14%, signal=56%	P09486/P07996/P51884/P49747/P02751/P16070/P98160/Q15582/P12110
BP	GO:0042060	wound healing	42	0.538939	1.91881	0.000378644	0.000378644	0.0167764	73	tags=30%, list=10%, signal=28%	P02649/P07996/P49747/P23142/P30530/F5H7S3/Q13308/Q08209/Q9UNN8/P04264/P02751/P16070/P08648
BP	GO:0032368	regulation of lipid transport	6	0.896204	1.91531	0.000628667	0.000628667	0.0206761	19	tags=50%, list=3%, signal=49%	P02649/P07108/P07996
MF	GO:1901681	sulfur compound binding	28	0.588284	1.91193	0.000966557	0.000966557	0.0262653	75	tags=39%, list=10%, signal=37%	P02649/P02788/P07108/P07996/P49747/P09211/P04114/P15586/P02751/P02787/Q15063
BP	GO:0048588	developmental cell growth	14	0.698864	1.90661	0.00161128	0.00161128	0.0367229	162	tags=50%, list=22%, signal=40%	P02649/P02751/Q15063/Q9NQC3/Q13740/P46821/P31150/P05556
BP	GO:0009967	positive regulation of signal transduction	70	0.484679	1.90406	0.000362976	0.000362976	0.0167764	122	tags=32%, list=17%, signal=29%	P55290/P02649/P02788/P07996/P09619/Q9UMX5/P30530/P07942/Q13308/Q08209/P00441/P32929/P02751/P16070/Q96FW1/P08648/P61088/P11234/Q9NQC3/P63241/Q02952/P63098/P0DP25
BP	GO:0040011	locomotion	74	0.478382	1.89988	0.000538117	0.000538117	0.0200102	75	tags=23%, list=10%, signal=24%	P55290/P02649/P09486/P49757/P07996/P09619/Q09028/P23470/P35080/P23142/P07942/F5H7S3/Q08209/P55287/P02751/Q9BVA1/P02787/P08648/Q15063
BP	GO:0050818	regulation of coagulation	8	0.809846	1.89786	0.00244648	0.00244648	0.0462167	55	tags=50%, list=8%, signal=47%	P02649/P07996/Q9UNN8/P04264
BP	GO:0035295	tube development	65	0.48868	1.8969	0.000363306	0.000363306	0.0167764	151	tags=39%, list=21%, signal=34%	P55290/O94760/P02649/P09486/P07996/P09619/P49747/P04114/Q9UBR2/P15144/Q13308/P09960/P04264/P02751/P08648/P98160/Q15582/P15121/P80723/P63098/O00592/P12429/P01024/P15104/Q96D15/P02461
BP	GO:0032102	negative regulation of response to external stimulus	22	0.613892	1.89621	0.000777454	0.000777454	0.0236764	58	tags=41%, list=8%, signal=39%	P02649/P02788/P07996/P09211/Q9UMX5/P01023/P00441/P04264/P63104
BP	GO:1901615	organic hydroxy compound metabolic process	28	0.581145	1.88873	0.000966557	0.000966557	0.0262653	106	tags=46%, list=15%, signal=41%	P61457/P02649/Q9Y646/Q96GD0/Q9UBP4/P04114/P00441/P00492/P29218/P17174/O75874/P14324/P15121
BP	GO:1990138	neuron projection extension	13	0.704233	1.88855	0.0026252	0.0026252	0.0473826	162	tags=53%, list=22%, signal=42%	P02649/P02751/Q15063/Q9NQC3/Q13740/P46821/P31150/P05556
BP	GO:0048589	developmental growth	32	0.56228	1.88809	0.00133232	0.00133232	0.0329132	113	tags=37%, list=16%, signal=33%	P02649/Q9Y646/P49747/Q13308/Q08209/P00441/P07602/P02751/Q15063/Q9NQC3/Q13740/P46821/P80723
BP	GO:0007263	nitric oxide mediated signal transduction	5	0.932078	1.88746	0.000632111	0.000632111	0.0206761	44	tags=80%, list=6%, signal=76%	O94760/P02649/P07996/O95865
BP	GO:0009611	response to wounding	47	0.515988	1.88648	0.000562746	0.000562746	0.0202855	73	tags=29%, list=10%, signal=28%	P02649/P07996/P49747/P23142/P30530/F5H7S3/Q13308/Q08209/Q9UNN8/P00441/P04264/P02751/P16070/P08648
CC	GO:0098685	Schaffer collateral - CA1 synapse	11	0.734741	1.8812	0.00265631	0.00265631	0.0473928	124	tags=50%, list=17%, signal=42%	P35080/Q08209/P55287/Q9BVA1/P10124/Q02952/P63098/P52565
BP	GO:0120036	plasma membrane bounded cell projection organization	76	0.471215	1.88001	0.000535906	0.000535906	0.0200102	112	tags=30%, list=16%, signal=29%	P55290/P02649/P49757/P23470/P35080/P07942/F5H7S3/Q13308/Q08209/P00441/P55287/Q14194/Q04917/O15394/P02751/P16070/Q9BVA1/Q9Y496/Q15063/P00492/P06396/P78559/Q9NQC3/Q13740/Q13509/P46821
BP	GO:0060048	cardiac muscle contraction	11	0.7338	1.87879	0.00265631	0.00265631	0.0473928	157	tags=67%, list=22%, signal=53%	P28161/F5H7S3/P06396/P54289/P0DP25/P78417/P09493/P05023
MF	GO:0043177	organic acid binding	17	0.651593	1.87456	0.00159267	0.00159267	0.0365346	83	tags=50%, list=12%, signal=45%	O94760/P69892/P02768/P28161/P09211/O95865/P07602/P11717/P69905
BP	GO:1900046	regulation of hemostasis	7	0.837465	1.87082	0.00187696	0.00187696	0.0385901	55	tags=57%, list=8%, signal=53%	P02649/P07996/P49747/P04264
BP	GO:0050819	negative regulation of coagulation	6	0.871923	1.86342	0.00146689	0.00146689	0.0349327	55	tags=67%, list=8%, signal=62%	P02649/P07996/Q9UNN8/P04264
BP	GO:0051241	negative regulation of multicellular organismal process	51	0.501443	1.86261	0.000557207	0.000557207	0.0202855	63	tags=28%, list=9%, signal=27%	P02649/P02788/P09486/P07996/P09211/Q09028/P23470/P35080/P30530/Q08209/Q9UNN8/P00441/P04264/Q04917/P02751
BP	GO:0008016	regulation of heart contraction	13	0.693374	1.85943	0.00343296	0.00343296	0.0556301	157	tags=50%, list=22%, signal=40%	P28161/F5H7S3/P54289/P0DP25/P78417/P09493/P05023
BP	GO:1903522	regulation of blood circulation	13	0.693374	1.85943	0.00343296	0.00343296	0.0556301	157	tags=50%, list=22%, signal=40%	P28161/F5H7S3/P54289/P0DP25/P78417/P09493/P05023
BP	GO:0007166	cell surface receptor signaling pathway	93	0.450383	1.85667	0.000529287	0.000529287	0.0200102	124	tags=33%, list=17%, signal=32%	P55290/P02649/P02788/P07996/P09619/Q9UBP4/P49747/P09211/Q09028/P23470/Q9BY67/P30530/P07942/Q13308/Q08209/Q9BRA2/P02751/P16070/P11717/P02787/P08648/P61088/Q15063/P11234/P17174/P98160/Q9NQC3/Q13509/P05089/P63241/Q12841/P0DP25/P52565
BP	GO:0006941	striated muscle contraction	12	0.707432	1.85667	0.00345178	0.00345178	0.0556797	157	tags=62%, list=22%, signal=49%	P28161/F5H7S3/P06396/P54289/P0DP25/P78417/P09493/P05023
BP	GO:0007275	multicellular organism development	217	0.40187	1.85571	0.000158932	0.000158932	0.0155708	125	tags=28%, list=17%, signal=34%	P55290/O94760/P02649/P02788/P09486/P49757/P07996/P09619/Q9UBP4/P49747/P09211/Q09028/P23470/P04114/P23142/Q9BY67/Q9UBR2/P15144/P30530/P07942/F5H7S3/Q13308/P09960/P61981/P01023/Q08209/P00441/P55287/P32929/Q14194/P07602/P04264/Q04917/P63104/Q03692/O15394/P27348/P02751/P16070/P13611/Q9BVA1/P11717/P08648/Q15063/P00492/O75874/P06396/P98160/Q15582/P78559/Q9NQC3/P15121/Q13740/Q13509/P46821/P80723/P21810/…
BP	GO:0044283	small molecule biosynthetic process	53	0.496416	1.85475	0.00036914	0.00036914	0.0167764	94	tags=30%, list=13%, signal=28%	P61457/P02649/Q96G03/P28161/Q9UBP4/P09211/P09104/P04114/P09960/P00441/P32929/P36871/P00492/P29218/P17174/P14324
BP	GO:0007268	chemical synaptic transmission	25	0.582776	1.85014	0.00173913	0.00173913	0.0372346	121	tags=46%, list=17%, signal=40%	P02649/P35080/P61981/Q08209/P55287/Q04917/Q9BVA1/P78559/Q9NQC3/P46821/P10124/Q02952/P63098
BP	GO:0098916	anterograde trans-synaptic signaling	25	0.582776	1.85014	0.00173913	0.00173913	0.0372346	121	tags=46%, list=17%, signal=40%	P02649/P35080/P61981/Q08209/P55287/Q04917/Q9BVA1/P78559/Q9NQC3/P46821/P10124/Q02952/P63098
BP	GO:0099536	synaptic signaling	25	0.582776	1.85014	0.00173913	0.00173913	0.0372346	121	tags=46%, list=17%, signal=40%	P02649/P35080/P61981/Q08209/P55287/Q04917/Q9BVA1/P78559/Q9NQC3/P46821/P10124/Q02952/P63098
BP	GO:0099537	trans-synaptic signaling	25	0.582776	1.85014	0.00173913	0.00173913	0.0372346	121	tags=46%, list=17%, signal=40%	P02649/P35080/P61981/Q08209/P55287/Q04917/Q9BVA1/P78559/Q9NQC3/P46821/P10124/Q02952/P63098
BP	GO:0098742	cell-cell adhesion via plasma-membrane adhesion molecules	8	0.787272	1.84496	0.00448522	0.00448522	0.0654737	107	tags=75%, list=15%, signal=65%	P55290/Q9BY67/Q13308/P55287/P08648/Q13740
BP	GO:0048661	positive regulation of smooth muscle cell proliferation	5	0.909314	1.84137	0.00105352	0.00105352	0.0279827	21	tags=60%, list=3%, signal=59%	P55290/P07996/P09619
BP	GO:1902533	positive regulation of intracellular signal transduction	56	0.485957	1.83897	0.000912409	0.000912409	0.0254074	74	tags=24%, list=10%, signal=24%	P55290/P02649/P02788/P07996/P09619/Q9UMX5/P30530/Q08209/P00441/P32929/P02751/P16070/Q96FW1/P61088
CC	GO:0009986	cell surface	51	0.494359	1.8363	0.000557207	0.000557207	0.0202855	73	tags=24%, list=10%, signal=23%	P55290/P02788/P09486/P07996/P15144/P30530/Q12907/Q9UNN8/P13645/P16070/P11717/P02787/P08648
BP	GO:0032640	tumor necrosis factor production	7	0.820592	1.83313	0.00291971	0.00291971	0.0503105	38	tags=57%, list=5%, signal=55%	P02788/P07996/P09211/P30530
BP	GO:0032680	regulation of tumor necrosis factor production	7	0.820592	1.83313	0.00291971	0.00291971	0.0503105	38	tags=57%, list=5%, signal=55%	P02788/P07996/P09211/P30530
BP	GO:0071706	tumor necrosis factor superfamily cytokine production	7	0.820592	1.83313	0.00291971	0.00291971	0.0503105	38	tags=57%, list=5%, signal=55%	P02788/P07996/P09211/P30530
BP	GO:1903555	regulation of tumor necrosis factor superfamily cytokine production	7	0.820592	1.83313	0.00291971	0.00291971	0.0503105	38	tags=57%, list=5%, signal=55%	P02788/P07996/P09211/P30530
BP	GO:0023056	positive regulation of signaling	74	0.459831	1.82621	0.000538117	0.000538117	0.0200102	122	tags=30%, list=17%, signal=28%	P55290/P02649/P02788/P07996/P09619/Q9UMX5/P30530/P07942/Q13308/Q08209/P00441/P32929/P02751/P16070/Q96FW1/P08648/P61088/P11234/Q9NQC3/P63241/Q02952/P63098/P0DP25
BP	GO:1900047	negative regulation of hemostasis	5	0.899532	1.82156	0.00147493	0.00147493	0.0349327	55	tags=80%, list=8%, signal=74%	P02649/P07996/P49747/P04264
BP	GO:0031175	neuron projection development	52	0.487798	1.81939	0.000921829	0.000921829	0.0254413	112	tags=33%, list=16%, signal=31%	P02649/P49757/P23470/P07942/Q13308/Q08209/P00441/P55287/Q14194/Q04917/O15394/P02751/Q9BVA1/Q15063/P00492/P78559/Q9NQC3/Q13740/Q13509/P46821
MF	GO:0043394	proteoglycan binding	6	0.84901	1.81446	0.00251467	0.00251467	0.0467547	63	tags=67%, list=9%, signal=61%	P02649/P07996/P49747/P02751
BP	GO:0045765	regulation of angiogenesis	18	0.619384	1.81373	0.00337502	0.00337502	0.0551978	146	tags=50%, list=20%, signal=41%	O94760/P09486/P07996/P04264/P08648/P98160/P12429/P01024/P15104
BP	GO:1901342	regulation of vasculature development	18	0.619384	1.81373	0.00337502	0.00337502	0.0551978	146	tags=50%, list=20%, signal=41%	O94760/P09486/P07996/P04264/P08648/P98160/P12429/P01024/P15104
BP	GO:0007156	homophilic cell adhesion via plasma membrane adhesion molecules	6	0.848475	1.81331	0.00293378	0.00293378	0.0503105	51	tags=67%, list=7%, signal=62%	P55290/Q9BY67/Q13308/P55287
BP	GO:0008015	blood circulation	30	0.548614	1.81313	0.00191168	0.00191168	0.0385901	142	tags=48%, list=20%, signal=41%	O94760/P02649/P28161/P49747/Q9UBR2/F5H7S3/P00441/Q15063/P06396/P54289/Q02952/P0DP25/P78417/P09493/P04179
BP	GO:0050810	regulation of steroid biosynthetic process	5	0.894678	1.81173	0.00189633	0.00189633	0.0385901	50	tags=80%, list=7%, signal=75%	P02649/Q9UBP4/P04114/P00441
BP	GO:0030030	cell projection organization	78	0.452364	1.81125	0.00071518	0.00071518	0.022162	112	tags=30%, list=16%, signal=28%	P55290/P02649/P49757/P23470/P35080/P07942/F5H7S3/Q13308/Q08209/P00441/P55287/Q14194/Q04917/O15394/P02751/P16070/Q9BVA1/Q9Y496/Q15063/P00492/P06396/P78559/Q9NQC3/Q13740/Q13509/P46821
BP	GO:0015718	monocarboxylic acid transport	5	0.894217	1.81079	0.00189633	0.00189633	0.0385901	19	tags=40%, list=3%, signal=39%	P02649/P07996
BP	GO:0015908	fatty acid transport	5	0.894217	1.81079	0.00189633	0.00189633	0.0385901	19	tags=40%, list=3%, signal=39%	P02649/P07996
BP	GO:0048870	cell motility	98	0.434835	1.80849	0.000696379	0.000696379	0.0219577	75	tags=22%, list=10%, signal=23%	P55290/P02649/P09486/P49757/P07996/P09619/Q09028/P23470/P04114/P35080/P23142/P30530/P07942/F5H7S3/Q13308/Q08209/P55287/P02751/P16070/Q9BVA1/P02787/P08648/Q15063
BP	GO:0006694	steroid biosynthetic process	10	0.725663	1.80664	0.00633041	0.00633041	0.0813561	106	tags=60%, list=15%, signal=52%	P02649/Q9UBP4/P04114/P00441/P14324/P15121
BP	GO:1901617	organic hydroxy compound biosynthetic process	15	0.651209	1.80531	0.00442389	0.00442389	0.0648463	94	tags=53%, list=13%, signal=47%	P61457/P02649/Q9UBP4/P04114/P00441/P29218/P17174/P14324
MF	GO:0046914	transition metal ion binding	34	0.530494	1.80502	0.0019073	0.0019073	0.0385901	111	tags=37%, list=15%, signal=33%	P02788/P12955/P00450/P02768/P15144/P09960/P00441/P02787/P29218/P69905/P28838/P05089/Q10471
BP	GO:0050793	regulation of developmental process	115	0.423374	1.80434	0.000515287	0.000515287	0.0200102	73	tags=21%, list=10%, signal=22%	O94760/P02649/P02788/P09486/P49757/P07996/P49747/Q09028/P04114/P30530/P07942/F5H7S3/Q13308/P61981/Q08209/P00441/P32929/P04264/Q04917/P13645/P63104/P02751/P16070/P13611/P08648
BP	GO:0046165	alcohol biosynthetic process	12	0.686595	1.80198	0.00507614	0.00507614	0.070599	94	tags=67%, list=13%, signal=59%	P61457/P02649/Q9UBP4/P04114/P00441/P29218/P17174/P14324
BP	GO:0048675	axon extension	11	0.702996	1.79992	0.0051083	0.0051083	0.0707659	162	tags=54%, list=22%, signal=43%	P02649/P02751/Q9NQC3/Q13740/P46821/P31150/P05556
BP	GO:0034763	negative regulation of transmembrane transport	10	0.721821	1.79708	0.00673882	0.00673882	0.0850957	134	tags=64%, list=19%, signal=53%	P07996/P28161/Q08209/P27348/P63098/P0DP25/P78417
BP	GO:0030168	platelet activation	14	0.658415	1.79626	0.00664653	0.00664653	0.0844594	38	tags=19%, list=5%, signal=18%	P02649/P49747/P30530
BP	GO:0006936	muscle contraction	25	0.564818	1.79313	0.00309179	0.00309179	0.0515196	158	tags=52%, list=22%, signal=42%	P28161/P49747/F5H7S3/P00441/P06396/P54289/P67936/P06753/P0DP25/P60660/P78417/P09493/P05023/P67936
MF	GO:0005178	integrin binding	17	0.623003	1.79231	0.00418077	0.00418077	0.0633868	93	tags=33%, list=13%, signal=30%	P07996/P49747/P23142/P02751/P08648/Q15582
CC	GO:0019897	extrinsic component of plasma membrane	6	0.838622	1.79225	0.00356245	0.00356245	0.0561822	51	tags=50%, list=7%, signal=47%	P55290/Q08209/P55287
BP	GO:0006629	lipid metabolic process	57	0.472048	1.79119	0.00109569	0.00109569	0.0286716	94	tags=31%, list=13%, signal=29%	Q8NBJ4/P02649/P07108/P09619/P28161/Q9UBP4/P09211/P04114/P09960/P00441/P32929/P07602/Q04917/P17050/P29218/O75874/P98160/P14324
BP	GO:0061041	regulation of wound healing	9	0.737889	1.79	0.00774246	0.00774246	0.0914758	55	tags=27%, list=8%, signal=26%	P02649/P07996/P04264
MF	GO:0004888	transmembrane signaling receptor activity	8	0.762875	1.78779	0.00713558	0.00713558	0.0869779	70	tags=75%, list=10%, signal=68%	P09619/P23470/P30530/Q13308/P16070/P11717
BP	GO:0016477	cell migration	90	0.434204	1.7864	0.000702371	0.000702371	0.0219577	99	tags=24%, list=14%, signal=24%	P55290/P02649/P09486/P49757/P07996/P09619/Q09028/P23470/P35080/P30530/P07942/F5H7S3/Q13308/Q08209/P55287/P02751/P16070/Q9BVA1/P08648/Q15063/P13647/P35030/Q9NQC3
BP	GO:0048699	generation of neurons	64	0.462097	1.78609	0.000913409	0.000913409	0.0254074	112	tags=32%, list=16%, signal=30%	P02649/P49757/P23470/P30530/P07942/Q13308/P61981/Q08209/P00441/P55287/Q14194/Q04917/O15394/P02751/P13611/Q9BVA1/Q15063/P00492/P78559/Q9NQC3/Q13740/Q13509/P46821
BP	GO:0034330	cell junction organization	44	0.495497	1.78561	0.00169109	0.00169109	0.0372346	73	tags=21%, list=10%, signal=20%	P55290/P02649/P49757/P07996/P35080/Q13308/P55287/P63104/P02751/P08648
MF	GO:0030145	manganese ion binding	7	0.797837	1.7823	0.00563087	0.00563087	0.0760624	142	tags=86%, list=20%, signal=70%	P12955/P29218/P28838/P05089/Q10471/P04179
BP	GO:0051094	positive regulation of developmental process	64	0.460842	1.78124	0.000913409	0.000913409	0.0254074	73	tags=22%, list=10%, signal=22%	O94760/P02649/P02788/P49757/P07996/Q09028/P04114/P30530/P07942/Q08209/P32929/P13645/P02751/P13611/P08648
BP	GO:0001952	regulation of cell-matrix adhesion	9	0.733755	1.77997	0.00814996	0.00814996	0.0947066	75	tags=27%, list=10%, signal=25%	P55290/P07996/Q15063
BP	GO:0008283	cell population proliferation	146	0.404739	1.77932	0.000335289	0.000335289	0.0167764	112	tags=25%, list=16%, signal=27%	P55290/O94760/P02649/P02788/P09486/P49757/P07996/P09619/P49747/P09211/Q09028/P23470/P35080/P23142/P07942/F5H7S3/Q13308/Q08209/P00441/P55287/Q14194/Q04917/O15394/P02751/P16070/P13611/Q9BVA1/Q9Y496/Q15063/P00492/P06396/P98160/Q15582/P78559/Q9NQC3/Q13740/Q13509/P05089/P46821
BP	GO:0048666	neuron development	54	0.474141	1.77893	0.00129008	0.00129008	0.0320943	112	tags=32%, list=16%, signal=30%	P02649/P49757/P23470/P07942/Q13308/Q08209/P00441/P55287/Q14194/Q04917/O15394/P02751/Q9BVA1/Q15063/P00492/P78559/Q9NQC3/Q13740/Q13509/P46821
BP	GO:0072593	reactive oxygen species metabolic process	23	0.569542	1.77801	0.003485	0.003485	0.0557519	83	tags=25%, list=12%, signal=23%	P69892/P07996/P09619/P09211/P00441/P69905
BP	GO:1905954	positive regulation of lipid localization	6	0.831581	1.77721	0.00440067	0.00440067	0.0647748	29	tags=50%, list=4%, signal=48%	P02649/P07108/P04114
BP	GO:0048858	cell projection morphogenesis	39	0.50614	1.77578	0.00170164	0.00170164	0.0372346	112	tags=35%, list=16%, signal=31%	P02649/P49757/Q13308/Q08209/P55287/Q04917/P02751/P16070/Q9BVA1/Q15063/P00492/P78559/Q9NQC3/Q13740/Q13509/P46821
BP	GO:0120039	plasma membrane bounded cell projection morphogenesis	39	0.50614	1.77578	0.00170164	0.00170164	0.0372346	112	tags=35%, list=16%, signal=31%	P02649/P49757/Q13308/Q08209/P55287/Q04917/P02751/P16070/Q9BVA1/Q15063/P00492/P78559/Q9NQC3/Q13740/Q13509/P46821
BP	GO:0010646	regulation of cell communication	143	0.404118	1.7728	0.000335796	0.000335796	0.0167764	124	tags=28%, list=17%, signal=29%	P55290/P02649/P02788/P07996/P09619/Q9UBP4/P09211/Q09028/P35080/P23142/Q9BY67/Q9UMX5/P30530/P07942/Q13308/P61981/Q08209/P00441/P55287/P32929/Q04917/P63104/P02751/P16070/Q9BVA1/Q96FW1/P08648/P61088/Q15063/P11234/P31946/P78559/Q9NQC3/P12235/P05089/P46821/P10124/P63241/Q12841/Q02952/P63098/P0DP25/P52565
BP	GO:0023051	regulation of signaling	143	0.404112	1.77277	0.000335796	0.000335796	0.0167764	124	tags=28%, list=17%, signal=29%	P55290/P02649/P02788/P07996/P09619/Q9UBP4/P09211/Q09028/P35080/P23142/Q9BY67/Q9UMX5/P30530/P07942/Q13308/P61981/Q08209/P00441/P55287/P32929/Q04917/P63104/P02751/P16070/Q9BVA1/Q96FW1/P08648/P61088/Q15063/P11234/P31946/P78559/Q9NQC3/P12235/P05089/P46821/P10124/P63241/Q12841/Q02952/P63098/P0DP25/P52565
BP	GO:0098657	import into cell	52	0.475209	1.77243	0.00184366	0.00184366	0.0385382	97	tags=25%, list=13%, signal=24%	P55290/P02649/P49757/P07996/P30530/Q12907/Q08209/P00441/P11717/P02787/P11234/P06396/P98160/P54289
BP	GO:0042327	positive regulation of phosphorylation	32	0.527384	1.77091	0.00247431	0.00247431	0.0463729	81	tags=27%, list=11%, signal=25%	P02788/P07996/P09619/P35080/P30530/P16070/P02787/P08648/P11234
BP	GO:0090257	regulation of muscle system process	17	0.615373	1.77036	0.00517619	0.00517619	0.0708743	173	tags=50%, list=24%, signal=39%	P28161/F5H7S3/Q08209/P00441/P0DP25/P78417/P09493/P05023/P17301
BP	GO:0048667	cell morphogenesis involved in neuron differentiation	35	0.517499	1.77005	0.00286314	0.00286314	0.0503105	112	tags=36%, list=16%, signal=32%	P02649/P49757/Q13308/Q08209/P00441/P55287/Q04917/P02751/Q9BVA1/P00492/P78559/Q9NQC3/Q13740/Q13509/P46821
BP	GO:0046486	glycerolipid metabolic process	12	0.67376	1.7683	0.00690355	0.00690355	0.0858722	139	tags=58%, list=19%, signal=48%	P02649/P07108/P09619/P04114/P29218/O95861/P01024
BP	GO:0048659	smooth muscle cell proliferation	13	0.659176	1.76772	0.00767367	0.00767367	0.0909672	41	tags=38%, list=6%, signal=37%	P55290/P02649/P07996/P09619/F5H7S3
BP	GO:0048660	regulation of smooth muscle cell proliferation	13	0.659176	1.76772	0.00767367	0.00767367	0.0909672	41	tags=38%, list=6%, signal=37%	P55290/P02649/P07996/P09619/F5H7S3
BP	GO:0034766	negative regulation of monoatomic ion transmembrane transport	8	0.753484	1.76578	0.00958206	0.00958206	0.105575	134	tags=67%, list=19%, signal=55%	P28161/Q08209/P27348/P63098/P0DP25/P78417
BP	GO:0043271	negative regulation of monoatomic ion transport	8	0.753484	1.76578	0.00958206	0.00958206	0.105575	134	tags=67%, list=19%, signal=55%	P28161/Q08209/P27348/P63098/P0DP25/P78417
BP	GO:0001937	negative regulation of endothelial cell proliferation	4	0.93666	1.76335	0.000853242	0.000853242	0.0249107	19	tags=75%, list=3%, signal=73%	P02649/P09486/P07996
BP	GO:0006066	alcohol metabolic process	18	0.602003	1.76283	0.00635299	0.00635299	0.0813561	106	tags=56%, list=15%, signal=49%	P61457/P02649/Q9UBP4/P04114/P00441/P29218/P17174/O75874/P14324/P15121
MF	GO:0005102	signaling receptor binding	72	0.446211	1.76187	0.000901876	0.000901876	0.0254074	108	tags=28%, list=15%, signal=27%	P02649/P07108/P07996/P09619/P28161/Q9UBP4/P49747/P04114/P23142/Q9BY67/Q9UMX5/P61981/P01023/Q04917/P02751/P02787/P08648/P98160/Q15582/Q13740/Q13509
BP	GO:1902930	regulation of alcohol biosynthetic process	4	0.935844	1.76182	0.000853242	0.000853242	0.0249107	50	tags=100%, list=7%, signal=94%	P02649/Q9UBP4/P04114/P00441
BP	GO:2000377	regulation of reactive oxygen species metabolic process	14	0.64563	1.76138	0.00886203	0.00886203	0.10002	50	tags=29%, list=7%, signal=27%	P07996/P09619/P09211/P00441
BP	GO:0010810	regulation of cell-substrate adhesion	19	0.593126	1.761	0.00533913	0.00533913	0.072658	75	tags=27%, list=10%, signal=25%	P55290/P07996/P23142/P02751/P08648/Q15063
BP	GO:0010647	positive regulation of cell communication	75	0.44224	1.76032	0.000893975	0.000893975	0.0254074	122	tags=30%, list=17%, signal=28%	P55290/P02649/P02788/P07996/P09619/Q9UMX5/P30530/P07942/Q13308/Q08209/P00441/P32929/P02751/P16070/Q96FW1/P08648/P61088/P11234/Q9NQC3/P63241/Q02952/P63098/P0DP25
BP	GO:0017015	regulation of transforming growth factor beta receptor signaling pathway	6	0.823403	1.75973	0.00586756	0.00586756	0.0785149	27	tags=38%, list=4%, signal=37%	P07996/Q9UBP4/Q09028
BP	GO:1903844	regulation of cellular response to transforming growth factor beta stimulus	6	0.823403	1.75973	0.00586756	0.00586756	0.0785149	27	tags=38%, list=4%, signal=37%	P07996/Q9UBP4/Q09028
BP	GO:2000379	positive regulation of reactive oxygen species metabolic process	7	0.787121	1.75836	0.00709072	0.00709072	0.0869779	50	tags=57%, list=7%, signal=54%	P07996/P09619/P09211/P00441
BP	GO:0097237	cellular response to toxic substance	23	0.563094	1.75788	0.00406583	0.00406583	0.0621778	83	tags=32%, list=12%, signal=29%	P69892/P02649/P02768/P28161/P09211/P00441/Q9BRA2/P69905
BP	GO:0098754	detoxification	23	0.563094	1.75788	0.00406583	0.00406583	0.0621778	83	tags=32%, list=12%, signal=29%	P69892/P02649/P02768/P28161/P09211/P00441/Q9BRA2/P69905
BP	GO:1990748	cellular detoxification	23	0.563094	1.75788	0.00406583	0.00406583	0.0621778	83	tags=32%, list=12%, signal=29%	P69892/P02649/P02768/P28161/P09211/P00441/Q9BRA2/P69905
BP	GO:0001894	tissue homeostasis	17	0.608631	1.75096	0.00676886	0.00676886	0.0850957	72	tags=30%, list=10%, signal=28%	P02788/P02768/P49747/P00441/P04264/P02787
BP	GO:0060249	anatomical structure homeostasis	17	0.608631	1.75096	0.00676886	0.00676886	0.0850957	72	tags=30%, list=10%, signal=28%	P02788/P02768/P49747/P00441/P04264/P02787
BP	GO:0010596	negative regulation of endothelial cell migration	4	0.930054	1.75092	0.00127986	0.00127986	0.0320659	19	tags=50%, list=3%, signal=49%	P02649/P07996
MF	GO:0045309	protein phosphorylated amino acid binding	5	0.863267	1.74812	0.00505689	0.00505689	0.070599	135	tags=50%, list=19%, signal=41%	P61981/P63104/P31946/P31946
MF	GO:0071813	lipoprotein particle binding	4	0.927743	1.74657	0.00149317	0.00149317	0.0349327	19	tags=75%, list=3%, signal=73%	P55290/P02649/P07996
MF	GO:0071814	protein-lipid complex binding	4	0.927743	1.74657	0.00149317	0.00149317	0.0349327	19	tags=75%, list=3%, signal=73%	P55290/P02649/P07996
BP	GO:0002027	regulation of heart rate	7	0.780939	1.74455	0.00875912	0.00875912	0.0999831	137	tags=57%, list=19%, signal=47%	F5H7S3/P54289/P0DP25/P09493
MF	GO:0042578	phosphoric ester hydrolase activity	12	0.663565	1.74154	0.0093401	0.0093401	0.103758	125	tags=50%, list=17%, signal=42%	Q96GD0/P23470/Q08209/P29218/P63098/O95861
BP	GO:0018149	peptide cross-linking	7	0.775995	1.7335	0.00959333	0.00959333	0.105575	156	tags=88%, list=22%, signal=69%	P07996/P04264/P13645/P02751/P13645/P02461/P35908
BP	GO:0030193	regulation of blood coagulation	6	0.810989	1.7332	0.0071249	0.0071249	0.0869779	55	tags=50%, list=8%, signal=47%	P02649/P07996/P04264
BP	GO:0030182	neuron differentiation	59	0.453387	1.73065	0.00220426	0.00220426	0.0427849	112	tags=31%, list=16%, signal=29%	P02649/P49757/P23470/P07942/Q13308/P61981/Q08209/P00441/P55287/Q14194/Q04917/O15394/P02751/Q9BVA1/Q15063/P00492/P78559/Q9NQC3/Q13740/Q13509/P46821
BP	GO:0003073	regulation of systemic arterial blood pressure	6	0.80979	1.73064	0.00733445	0.00733445	0.0878302	142	tags=100%, list=20%, signal=81%	O94760/Q9UBR2/F5H7S3/Q15063/P09493/P04179
CC	GO:0071944	cell periphery	249	0.368924	1.72782	0.000156519	0.000156519	0.0155708	124	tags=24%, list=17%, signal=31%	P55290/Q8NBJ4/P02649/P02788/P09486/P00450/Q96GD0/P49757/P07996/P51884/P09619/P49747/P09104/P23470/P04114/Q7Z794/P23142/Q9BY67/Q9UBR2/P15144/P30530/P07942/F5H7S3/Q13308/Q12907/P01023/Q08209/Q9UNN8/P00441/P55287/P07602/P04264/Q04917/P13645/Q03692/O15394/P02751/P19823/P16070/P13611/P11717/P02787/P08648/Q15063/P04080/P11234/P06396/P98160/Q15582/P54289/Q9NQC3/P12235/P12110/P67936/Q13740/Q13509/P46821/…
BP	GO:0051347	positive regulation of transferase activity	30	0.522495	1.72681	0.00630855	0.00630855	0.0813561	38	tags=19%, list=5%, signal=19%	P02649/P02788/P07108/P07996/P09619/P30530
BP	GO:0010631	epithelial cell migration	28	0.531293	1.72671	0.00637928	0.00637928	0.0813561	30	tags=21%, list=4%, signal=21%	P55290/P02649/P09486/P07996/P23470/P35080
BP	GO:0090132	epithelium migration	28	0.531293	1.72671	0.00637928	0.00637928	0.0813561	30	tags=21%, list=4%, signal=21%	P55290/P02649/P09486/P07996/P23470/P35080
BP	GO:0015909	long-chain fatty acid transport	4	0.91657	1.72553	0.00298635	0.00298635	0.0508134	19	tags=50%, list=3%, signal=49%	P02649/P07996
MF	GO:0042802	identical protein binding	150	0.390067	1.72328	0.000664121	0.000664121	0.021136	107	tags=21%, list=15%, signal=23%	P55290/P61457/P02649/P07108/Q9Y646/Q96GD0/P02768/P07996/P28161/P23470/P23142/Q9BY67/F5H7S3/P61981/P01023/P00441/P32929/Q14194/P07602/Q04917/P63104/O15394/P27348/P02751/P11717/P17050/P31943/P00492/P29218/P31946/O75874/Q15582/P17980/P67936/Q13740
BP	GO:0033555	multicellular organismal response to stress	6	0.805249	1.72093	0.00880134	0.00880134	0.0999831	48	tags=50%, list=7%, signal=47%	P02649/P07996/Q08209
BP	GO:0060627	regulation of vesicle-mediated transport	38	0.49324	1.72084	0.0041643	0.0041643	0.0633868	72	tags=21%, list=10%, signal=20%	P55290/P02649/P49757/P35080/P30530/Q12907/Q08209/P00441/P02787
BP	GO:0044057	regulation of system process	22	0.556697	1.71955	0.00719145	0.00719145	0.087145	137	tags=39%, list=19%, signal=33%	P02649/P28161/F5H7S3/Q08209/P00441/P54289/P0DP25/P78417/P09493
BP	GO:0023052	signaling	214	0.372372	1.71607	0.000317662	0.000317662	0.016749	124	tags=26%, list=17%, signal=32%	P55290/O94760/P02649/P02788/P07996/P09619/P28161/Q9UBP4/P49747/P09211/Q09028/P23470/P35080/P23142/Q9BY67/Q9UMX5/P30530/P07942/Q13308/O95865/P61981/Q08209/P00441/P55287/P32929/P07602/Q04917/P63104/Q9BRA2/P27348/P02751/P16070/Q9BVA1/Q96FW1/P11717/P02787/P08648/P61088/Q15063/P11234/P29218/P17174/P31946/P98160/P78559/P54289/Q9NQC3/P12235/Q13740/Q13509/P05089/P46821/P10124/P63241/Q12841/Q02952/P16104/…
BP	GO:0003013	circulatory system process	33	0.507329	1.71437	0.00400687	0.00400687	0.0620824	142	tags=44%, list=20%, signal=37%	O94760/P02649/P28161/P49747/Q9UBR2/F5H7S3/P00441/Q15063/P06396/P54289/Q02952/P0DP25/P78417/P09493/P04179
BP	GO:0048856	anatomical structure development	278	0.362109	1.71339	0.000154919	0.000154919	0.0155708	125	tags=24%, list=17%, signal=34%	P55290/O94760/P02649/P02788/P09486/P35527/Q9Y646/P49757/P07996/P09619/Q9UBP4/P49747/P09211/Q09028/P23470/P04114/Q7Z794/P23142/Q9BY67/Q9UBR2/P15144/P30530/P07942/F5H7S3/Q13308/P09960/P61981/P01023/Q08209/P00441/P55287/P32929/Q14194/P07602/P04264/Q04917/P13645/P63104/Q03692/O15394/P27348/P02751/P16070/P13611/Q9BVA1/P11717/P02787/P08648/Q15063/P00492/P13647/O75874/P06396/P98160/Q15582/P78559/Q9NQC3/…
BP	GO:2000026	regulation of multicellular organismal development	62	0.443077	1.7062	0.00237226	0.00237226	0.0450555	116	tags=30%, list=16%, signal=27%	O94760/P02788/P09486/P49757/P07996/P49747/P30530/Q08209/P00441/P04264/Q04917/P02751/P13611/P08648/P98160/Q9NQC3/P46821/P80723/P10124
BP	GO:0000902	cell morphogenesis	62	0.442566	1.70423	0.00237226	0.00237226	0.0450555	112	tags=27%, list=16%, signal=26%	P55290/P02649/P09486/P49757/F5H7S3/Q13308/Q08209/P00441/P55287/Q04917/P02751/P16070/Q9BVA1/Q15063/P00492/P78559/Q9NQC3/Q13740/Q13509/P46821
BP	GO:0090130	tissue migration	29	0.519246	1.70351	0.00880214	0.00880214	0.0999831	30	tags=21%, list=4%, signal=21%	P55290/P02649/P09486/P07996/P23470/P35080
BP	GO:0044344	cellular response to fibroblast growth factor stimulus	5	0.840754	1.70253	0.00927097	0.00927097	0.103315	75	tags=60%, list=10%, signal=54%	P07996/P16070/Q15063
BP	GO:0071774	response to fibroblast growth factor	5	0.840754	1.70253	0.00927097	0.00927097	0.103315	75	tags=60%, list=10%, signal=54%	P07996/P16070/Q15063
BP	GO:0048812	neuron projection morphogenesis	37	0.49107	1.7013	0.00534759	0.00534759	0.072658	112	tags=34%, list=16%, signal=31%	P02649/P49757/Q13308/Q08209/P55287/Q04917/P02751/Q9BVA1/Q15063/P00492/P78559/Q9NQC3/Q13740/Q13509/P46821
BP	GO:0038202	TORC1 signaling	4	0.902371	1.6988	0.00490614	0.00490614	0.0693438	74	tags=100%, list=10%, signal=90%	P61981/P63104/Q96FW1/P61088
BP	GO:1903432	regulation of TORC1 signaling	4	0.902371	1.6988	0.00490614	0.00490614	0.0693438	74	tags=100%, list=10%, signal=90%	P61981/P63104/Q96FW1/P61088
BP	GO:0042325	regulation of phosphorylation	59	0.445029	1.69874	0.0031227	0.0031227	0.0517904	81	tags=27%, list=11%, signal=26%	P02649/P02788/P07996/P09619/P09211/P35080/P23142/Q9BY67/P30530/P61981/P00441/P02751/P16070/P02787/P08648/P11234
CC	GO:0005794	Golgi apparatus	60	0.441522	1.69161	0.00292665	0.00292665	0.0503105	116	tags=33%, list=16%, signal=30%	Q8NBJ4/P02649/P07108/Q9Y646/P02768/P51884/P09619/Q12907/P16070/P13611/P11717/P08648/Q15063/P98160/O43852/Q15582/Q10471/P35606/P21810/P10124
BP	GO:0007154	cell communication	221	0.365564	1.69155	0.000316106	0.000316106	0.016749	124	tags=25%, list=17%, signal=32%	P55290/O94760/P02649/P02788/P02768/P07996/P09619/P28161/Q9UBP4/P49747/P09211/Q09028/P23470/P35080/P23142/Q9BY67/Q9UMX5/P30530/P07942/Q13308/O95865/P61981/Q08209/P00441/P55287/P32929/P07602/Q04917/P63104/Q9BRA2/P27348/P02751/P16070/Q9BVA1/Q96FW1/P11717/P02787/P08648/P61088/Q15063/P11234/P29218/P17174/P31946/P98160/P78559/P54289/Q9NQC3/P12235/Q13740/Q13509/P05089/P46821/P10124/P63241/Q12841/Q02952/…
BP	GO:0032501	multicellular organismal process	313	0.353736	1.69054	0.000153657	0.000153657	0.0155708	123	tags=24%, list=17%, signal=37%	P55290/O94760/P02649/P02788/P09486/P35527/P02768/P49757/P07996/P51884/P09619/P28161/Q9UBP4/P49747/P09211/Q09028/P23470/P04114/P35080/Q7Z794/P23142/Q9BY67/Q9UBR2/P15144/P30530/P07942/F5H7S3/Q13308/P09960/P61981/P01023/Q08209/Q9UNN8/P00441/P55287/P32929/Q14194/P07602/P04264/Q04917/P63104/Q03692/O15394/P27348/P02751/P16070/P13611/Q9BVA1/P11717/P02787/P08648/Q15063/P04080/P00492/P13647/O75874/P06396/…
BP	GO:0009966	regulation of signal transduction	124	0.390771	1.68181	0.00102477	0.00102477	0.0276345	124	tags=27%, list=17%, signal=27%	P55290/P02649/P02788/P07996/P09619/Q9UBP4/P09211/Q09028/P23142/Q9BY67/Q9UMX5/P30530/P07942/Q13308/P61981/Q08209/P00441/P32929/P63104/P02751/P16070/Q96FW1/P08648/P61088/Q15063/P11234/P31946/Q9NQC3/P12235/P05089/P63241/Q12841/Q02952/P63098/P0DP25/P52565
BP	GO:0048585	negative regulation of response to stimulus	81	0.416098	1.68083	0.00177431	0.00177431	0.0377589	74	tags=23%, list=10%, signal=23%	O94760/P02649/P02788/P07996/Q9UBP4/P09211/Q09028/P23142/Q9BY67/Q9UMX5/P61981/P01023/Q08209/P00441/P32929/P04264/P63104/P16070/Q96FW1/P61088
BP	GO:0001932	regulation of protein phosphorylation	52	0.44979	1.67763	0.00460914	0.00460914	0.0662875	81	tags=26%, list=11%, signal=25%	P02649/P02788/P07996/P09619/P09211/P35080/P23142/Q9BY67/P61981/P00441/P02751/P16070/P08648/P11234
BP	GO:0008284	positive regulation of cell population proliferation	60	0.437783	1.67728	0.00384123	0.00384123	0.0600427	67	tags=18%, list=9%, signal=18%	P55290/P02649/P02788/P07996/P09619/P49747/P07942/Q13308/Q08209/P02751/P13611/Q9BVA1
BP	GO:0030195	negative regulation of blood coagulation	4	0.889441	1.67446	0.00618601	0.00618601	0.0803415	55	tags=75%, list=8%, signal=70%	P02649/P07996/P04264
BP	GO:0061045	negative regulation of wound healing	4	0.889441	1.67446	0.00618601	0.00618601	0.0803415	55	tags=75%, list=8%, signal=70%	P02649/P07996/P04264
BP	GO:1903035	negative regulation of response to wounding	4	0.889441	1.67446	0.00618601	0.00618601	0.0803415	55	tags=75%, list=8%, signal=70%	P02649/P07996/P04264
MF	GO:0005504	fatty acid binding	3	0.969359	1.67008	0.000654879	0.000654879	0.021136	25	tags=75%, list=3%, signal=73%	P02768/P28161/P09211
BP	GO:0036211	protein modification process	118	0.389484	1.66641	0.00153794	0.00153794	0.0355095	88	tags=22%, list=12%, signal=23%	P02649/P02788/P07108/Q96GD0/P07996/P09619/P09211/Q09028/P23470/P35080/P23142/Q9BY67/P61981/Q08209/P00441/P32929/P04264/P13645/P63104/P02751/P16070/Q96FW1/P08648/P61088/P11234/P61956/P31946
BP	GO:0007267	cell-cell signaling	46	0.457051	1.66284	0.00564122	0.00564122	0.0760624	121	tags=32%, list=17%, signal=29%	P02649/Q9UBP4/P35080/Q13308/P61981/Q08209/P55287/Q04917/Q9BVA1/P78559/P54289/Q9NQC3/P46821/P10124/Q02952/P63098
BP	GO:0007155	cell adhesion	77	0.416014	1.66254	0.00196745	0.00196745	0.0388283	109	tags=27%, list=15%, signal=26%	P55290/P07996/P49747/P23142/Q9BY67/P30530/P07942/F5H7S3/Q13308/Q08209/P55287/O15394/P02751/P16070/P13611/P08648/Q15063/P98160/Q15582/P12110/Q13740/P05089
MF	GO:0005509	calcium ion binding	56	0.438975	1.66118	0.00492701	0.00492701	0.0693438	166	tags=40%, list=23%, signal=34%	P55290/P09486/P07996/P49747/P23142/Q08209/P55287/P13611/P06396/P98160/O43852/P35030/P67936/Q12841/P63098/P0DP25/Q15293/P60660/P12429/P27824/Q02818/Q96D15/P67936/O14950/P14314
CC	GO:0032994	protein-lipid complex	3	0.963788	1.66048	0.00109146	0.00109146	0.0286716	29	tags=100%, list=4%, signal=96%	P02649/P07108/P04114
BP	GO:0006468	protein phosphorylation	56	0.438676	1.66005	0.00492701	0.00492701	0.0693438	81	tags=26%, list=11%, signal=25%	P02649/P02788/P07996/P09619/P09211/P35080/P23142/Q9BY67/P61981/P00441/P63104/P02751/P16070/P08648/P11234
BP	GO:0010894	negative regulation of steroid biosynthetic process	4	0.881564	1.65963	0.00725256	0.00725256	0.087145	50	tags=75%, list=7%, signal=70%	P02649/Q9UBP4/P00441
BP	GO:0045939	negative regulation of steroid metabolic process	4	0.881564	1.65963	0.00725256	0.00725256	0.087145	50	tags=75%, list=7%, signal=70%	P02649/Q9UBP4/P00441
BP	GO:0032990	cell part morphogenesis	42	0.465454	1.65718	0.00700492	0.00700492	0.0868274	112	tags=33%, list=16%, signal=30%	P02649/P49757/Q13308/Q08209/P55287/Q04917/P02751/P16070/Q9BVA1/Q15063/P00492/P78559/Q9NQC3/Q13740/Q13509/P46821
BP	GO:0048513	animal organ development	145	0.377029	1.65534	0.00151464	0.00151464	0.0352018	142	tags=31%, list=20%, signal=32%	P02788/P35527/P49757/P09619/Q9UBP4/P49747/Q09028/Q7Z794/Q9BY67/Q9UBR2/P30530/P07942/F5H7S3/Q13308/P09960/P01023/Q08209/P00441/P55287/P07602/P04264/Q04917/P13645/P27348/P02751/P16070/Q9BVA1/P11717/P00492/P13647/O75874/P98160/Q15582/Q9NQC3/P15121/P80723/P21810/P10124/P16104/P63098/P0DP25/Q15293/P60660/O00592/P12429/P09493/P13645/P04179
BP	GO:0032370	positive regulation of lipid transport	4	0.878584	1.65402	0.00725256	0.00725256	0.087145	14	tags=50%, list=2%, signal=49%	P02649/P07108
BP	GO:0007165	signal transduction	196	0.361606	1.6533	0.000159591	0.000159591	0.0155708	124	tags=25%, list=17%, signal=30%	P55290/O94760/P02649/P02788/P07996/P09619/P28161/Q9UBP4/P49747/P09211/Q09028/P23470/P23142/Q9BY67/Q9UMX5/P30530/P07942/Q13308/O95865/P61981/Q08209/P00441/P32929/P07602/Q04917/P63104/Q9BRA2/P27348/P02751/P16070/Q96FW1/P11717/P02787/P08648/P61088/Q15063/P11234/P29218/P17174/P31946/P98160/Q9NQC3/P12235/Q13740/Q13509/P05089/P10124/P63241/Q12841/Q02952/P16104/P63098/P0DP25/P52565
BP	GO:0040007	growth	44	0.458414	1.65197	0.00714017	0.00714017	0.0869779	113	tags=27%, list=16%, signal=24%	P02649/Q9Y646/P49747/Q13308/Q08209/P00441/P07602/P02751/Q15063/Q9NQC3/Q13740/P46821/P80723
BP	GO:0042698	ovulation cycle	4	0.876863	1.65078	0.00746587	0.00746587	0.0891019	47	tags=50%, list=7%, signal=47%	P30530/P01023
MF	GO:0140096	catalytic activity, acting on a protein	67	0.422965	1.65064	0.00308586	0.00308586	0.0515196	111	tags=31%, list=15%, signal=29%	P02788/P12955/Q9Y646/Q96GD0/P09619/P23470/Q9UBR2/P15144/P30530/Q13308/P09960/Q08209/Q9BRA2/Q96FW1/P11717/P61088/Q8NBS9/P28072/P35030/P28838/Q10471
BP	GO:0043537	negative regulation of blood vessel endothelial cell migration	3	0.953091	1.64205	0.00196464	0.00196464	0.0388283	19	tags=67%, list=3%, signal=65%	P02649/P07996
BP	GO:1903556	negative regulation of tumor necrosis factor superfamily cytokine production	3	0.951253	1.63888	0.00196464	0.00196464	0.0388283	38	tags=100%, list=5%, signal=95%	P02788/P09211/P30530
BP	GO:0031399	regulation of protein modification process	70	0.415528	1.6324	0.00326679	0.00326679	0.0539269	88	tags=23%, list=12%, signal=22%	P02649/P02788/P07108/P07996/P09619/P09211/P35080/P23142/Q9BY67/P61981/P00441/P02751/P16070/P08648/P61088/P11234/P31946
BP	GO:0030155	regulation of cell adhesion	44	0.452048	1.62903	0.00920707	0.00920707	0.103315	93	tags=26%, list=13%, signal=24%	P55290/P07996/P23142/P07942/F5H7S3/Q08209/P02751/P16070/P08648/Q15063/P98160/Q15582
BP	GO:0055094	response to lipoprotein particle	3	0.942954	1.62458	0.00261952	0.00261952	0.0473826	6	tags=67%, list=1%, signal=66%	P55290/P02649
BP	GO:0071402	cellular response to lipoprotein particle stimulus	3	0.942954	1.62458	0.00261952	0.00261952	0.0473826	6	tags=67%, list=1%, signal=66%	P55290/P02649
BP	GO:0003008	system process	68	0.414762	1.62314	0.00471271	0.00471271	0.0674018	162	tags=39%, list=22%, signal=34%	O94760/P02649/P51884/P28161/P49747/Q9UBR2/F5H7S3/Q08209/P00441/P08648/Q15063/P06396/Q15582/P78559/P54289/P67936/P15121/P06753/Q02952/P0DP25/P60660/P78417/P09493/P04179/P09936/P05023/P67936/P05556
BP	GO:0043171	peptide catabolic process	3	0.941504	1.62209	0.00261952	0.00261952	0.0473826	45	tags=100%, list=6%, signal=94%	Q9Y646/P15144/P09960
BP	GO:0043412	macromolecule modification	125	0.376555	1.62138	0.0025606	0.0025606	0.0473595	88	tags=21%, list=12%, signal=22%	P02649/P02788/P07108/Q96GD0/P07996/P09619/P09211/Q09028/P23470/P35080/P23142/Q9BY67/P61981/Q08209/P00441/P32929/P04264/P13645/P63104/P02751/P16070/Q96FW1/P08648/P61088/P11234/P61956/P31946
MF	GO:0043167	ion binding	282	0.342083	1.61964	0.000309741	0.000309741	0.016749	111	tags=21%, list=15%, signal=30%	P55290/O94760/P69892/P02649/P02788/P12955/Q96G03/P09486/P00450/P07108/Q9Y646/Q96GD0/P02768/P07996/P09619/P28161/P49747/P09211/P09104/P35080/P23142/P15144/P15586/Q9UMX5/P30530/Q13308/Q12907/O95865/P09960/Q08209/P00441/P55287/P32929/P07602/Q03692/P13611/Q9BVA1/Q9Y496/P11717/P02787/P08648/P61088/Q15063/P36871/P00492/P11234/P29218/P69905/P17174/O75874/P06396/P98160/O43852/P14324/P54289/P35030/P17980/…
BP	GO:0051240	positive regulation of multicellular organismal process	81	0.400536	1.61796	0.00390348	0.00390348	0.0607469	75	tags=20%, list=10%, signal=21%	O94760/P02649/P02788/P49757/P07996/P51884/Q09028/Q9BY67/P30530/F5H7S3/Q08209/P00441/P02751/P13611/P02787/P08648/Q15063
MF	GO:0008289	lipid binding	44	0.448656	1.61681	0.00995866	0.00995866	0.107915	70	tags=27%, list=10%, signal=26%	P02649/P02788/P07108/P02768/P07996/P28161/P09211/P04114/P35080/P30530/P07602/P11717
BP	GO:1905517	macrophage migration	3	0.938124	1.61626	0.00349269	0.00349269	0.0557519	19	tags=33%, list=3%, signal=33%	P07996
CC	GO:0005615	extracellular space	442	0.331674	1.61277	0.00014861	0.00014861	0.0155708	110	tags=19%, list=15%, signal=44%	P55290/O94760/P61457/Q8NBJ4/P69892/P02649/P02788/P12955/Q96G03/P09486/P35527/P00450/P07108/Q9Y646/P02768/P07996/P51884/P28161/Q9UBP4/P49747/P09211/P09104/P23470/P04114/P35080/Q7Z794/P23142/Q9UBR2/P15144/P15586/Q9UMX5/P30530/P07942/Q12907/O95865/P09960/P61981/P01023/Q9UNN8/P00441/P55287/P32929/P07602/P04264/Q04917/P13645/P63104/Q03692/Q9BRA2/P27348/P02751/P19823/P16070/P13611/Q9Y496/Q96FW1/P11717/…
BP	GO:0045540	regulation of cholesterol biosynthetic process	3	0.93454	1.61009	0.00436586	0.00436586	0.0646018	50	tags=100%, list=7%, signal=93%	P02649/P04114/P00441
BP	GO:0106118	regulation of sterol biosynthetic process	3	0.93454	1.61009	0.00436586	0.00436586	0.0646018	50	tags=100%, list=7%, signal=93%	P02649/P04114/P00441
BP	GO:1902931	negative regulation of alcohol biosynthetic process	3	0.93454	1.61009	0.00436586	0.00436586	0.0646018	50	tags=100%, list=7%, signal=93%	P02649/Q9UBP4/P00441
BP	GO:0009653	anatomical structure morphogenesis	138	0.36749	1.60749	0.00234702	0.00234702	0.0450555	113	tags=24%, list=16%, signal=25%	P55290/O94760/P02649/P02788/P09486/P49757/P07996/P09619/Q9UBP4/P49747/P04114/Q9UBR2/P15144/P07942/F5H7S3/Q13308/Q08209/P00441/P55287/P04264/Q04917/P02751/P16070/Q9BVA1/P08648/Q15063/P00492/P98160/Q15582/P78559/Q9NQC3/Q15843/Q13740/Q13509/P46821/P80723
CC	GO:0005576	extracellular region	457	0.327259	1.59047	0.000297133	0.000297133	0.0164009	111	tags=19%, list=15%, signal=47%	P55290/O94760/P61457/Q8NBJ4/P69892/P02649/P02788/P12955/Q96G03/P09486/P35527/P00450/P07108/Q9Y646/P02768/P07996/P51884/P28161/Q9UBP4/P49747/P09211/P09104/P23470/P04114/P35080/Q7Z794/P23142/Q9UBR2/P15144/P15586/Q9UMX5/P30530/P07942/Q12907/O95865/P09960/P61981/P01023/Q9UNN8/P00441/P55287/P32929/P07602/P04264/Q04917/P13645/P63104/Q03692/Q9BRA2/P27348/P02751/P19823/P16070/P13611/Q9Y496/Q96FW1/P11717/…
BP	GO:0032502	developmental process	301	0.333368	1.58822	0.000154416	0.000154416	0.0155708	125	tags=22%, list=17%, signal=33%	P55290/O94760/P02649/P02788/P09486/P35527/Q9Y646/P49757/P07996/P09619/Q9UBP4/P49747/P09211/Q09028/P23470/P04114/Q7Z794/P23142/Q9BY67/Q9UBR2/P15144/P30530/P07942/F5H7S3/Q13308/P09960/P61981/P01023/Q08209/P00441/P55287/P32929/Q14194/P07602/P04264/Q04917/P13645/P63104/Q03692/O15394/P27348/P02751/P16070/P13611/Q9BVA1/P11717/P02787/P08648/Q15063/P00492/P13647/O75874/P06396/P98160/Q15582/P78559/Q9NQC3/…
CC	GO:0005886	plasma membrane	210	0.344043	1.58186	0.00111857	0.00111857	0.0290551	124	tags=23%, list=17%, signal=27%	P55290/Q8NBJ4/P02649/P02788/P09486/P00450/Q96GD0/P49757/P07996/P09619/P09104/P23470/P04114/Q7Z794/Q9BY67/Q9UBR2/P15144/P30530/F5H7S3/Q13308/Q12907/Q08209/Q9UNN8/P00441/P55287/P07602/P04264/Q04917/P13645/O15394/P02751/P16070/P11717/P02787/P08648/P11234/P06396/P98160/Q15582/P54289/Q9NQC3/P12235/P12110/Q13740/P46821/P80723/P21810/Q02952/P63098/P0DP25/P52565
BP	GO:0051239	regulation of multicellular organismal process	137	0.361217	1.57898	0.00302064	0.00302064	0.0508134	75	tags=18%, list=10%, signal=20%	O94760/P02649/P02788/P09486/P49757/P07996/P51884/P28161/P49747/P09211/Q09028/P23470/P35080/Q9BY67/P30530/F5H7S3/Q08209/Q9UNN8/P00441/P04264/Q04917/P02751/P13611/P02787/P08648/Q15063
BP	GO:0007399	nervous system development	117	0.359188	1.53337	0.00688705	0.00688705	0.0858722	125	tags=28%, list=17%, signal=28%	P02649/P49757/P09211/Q09028/P23470/P04114/P30530/P07942/Q13308/P61981/Q08209/P00441/P55287/Q14194/Q04917/P63104/O15394/P27348/P02751/P13611/Q9BVA1/Q15063/P00492/P06396/P98160/P78559/Q9NQC3/Q13740/Q13509/P46821/P80723/P16104/P63098/P0DP25/O95861
BP	GO:0050789	regulation of biological process	430	0.313609	1.52508	0.000149477	0.000149477	0.0155708	122	tags=20%, list=17%, signal=45%	P55290/O94760/P61457/Q8NBJ4/P02649/P02788/P12955/P09486/P07108/Q96GD0/P02768/P49757/P07996/P51884/P09619/P28161/Q9UBP4/P49747/P09211/Q09028/P23470/P04114/P35080/P23142/Q9BY67/Q9UBR2/Q9UMX5/P30530/P07942/F5H7S3/Q13308/Q12907/O95865/P61981/P01023/Q08209/Q9UNN8/P00441/P55287/P32929/Q14194/P07602/P04264/Q04917/P13645/P63104/Q9BRA2/P27348/P02751/P16070/P13611/Q9BVA1/Q96FW1/P11717/P02787/P08648/P61088/…
BP	GO:0048584	positive regulation of response to stimulus	99	0.36542	1.52285	0.00885417	0.00885417	0.10002	122	tags=27%, list=17%, signal=26%	P55290/P02649/P02788/P07996/P09619/Q9BY67/Q9UMX5/P30530/P07942/Q13308/P01023/Q08209/P00441/P32929/P04264/P02751/P16070/Q96FW1/P08648/P61088/P11234/Q9NQC3/P05089/P63241/Q02952/P16104/P63098/P0DP25
BP	GO:0035556	intracellular signal transduction	123	0.351169	1.5103	0.00783779	0.00783779	0.0922934	74	tags=18%, list=10%, signal=19%	P55290/O94760/P02649/P02788/P07996/P09619/P28161/P09211/P23142/Q9UMX5/P30530/O95865/P61981/Q08209/P00441/P32929/P63104/P27348/P02751/P16070/Q96FW1/P02787/P61088
BP	GO:0048583	regulation of response to stimulus	159	0.33685	1.49867	0.00516495	0.00516495	0.0708743	124	tags=24%, list=17%, signal=26%	P55290/O94760/P02649/P02788/P07996/P09619/Q9UBP4/P09211/Q09028/P23142/Q9BY67/Q9UMX5/P30530/P07942/Q13308/P61981/P01023/Q08209/P00441/P32929/P04264/P63104/P02751/P16070/Q9BVA1/Q96FW1/P08648/P61088/Q15063/P11234/P31946/Q9NQC3/P12235/P05089/P63241/Q12841/Q02952/P16104/P63098/P0DP25/P52565
BP	GO:0048518	positive regulation of biological process	281	0.311291	1.47323	0.002481	0.002481	0.0463729	101	tags=18%, list=14%, signal=26%	P55290/O94760/P61457/P02649/P02788/P09486/P07108/Q96GD0/P49757/P07996/P51884/P09619/P28161/P49747/P09211/Q09028/P04114/P35080/Q9BY67/Q9UMX5/P30530/P07942/F5H7S3/Q13308/Q12907/O95865/P01023/Q08209/P00441/P32929/P04264/Q04917/P13645/P02751/P16070/P13611/Q9BVA1/Q96FW1/P11717/P02787/P08648/P61088/Q15063/P00492/P11234/P61956/P06396/P98160/P78559/P54289/Q9NQC3/P17980/P12235
BP	GO:0065007	biological regulation	445	0.302934	1.47239	0.000892061	0.000892061	0.0254074	122	tags=19%, list=17%, signal=47%	P55290/O94760/P61457/Q8NBJ4/P02649/P02788/P12955/P09486/P07108/Q9Y646/Q96GD0/P02768/P49757/P07996/P51884/P09619/P28161/Q9UBP4/P49747/P09211/Q09028/P23470/P04114/P35080/P23142/Q9BY67/Q9UBR2/Q9UMX5/P30530/P07942/F5H7S3/Q13308/Q12907/O95865/P61981/P01023/Q08209/Q9UNN8/P00441/P55287/P32929/Q14194/P07602/P04264/Q04917/P13645/P63104/Q9BRA2/P27348/P02751/P16070/P13611/Q9BVA1/Q96FW1/P11717/P02787/P08648/…
BP	GO:0048519	negative regulation of biological process	261	0.312781	1.47138	0.00359487	0.00359487	0.0564416	76	tags=16%, list=11%, signal=23%	P55290/O94760/P02649/P02788/P12955/P09486/P07108/P02768/P49757/P07996/P28161/Q9UBP4/P49747/P09211/Q09028/P23470/P35080/P23142/Q9BY67/Q9UBR2/Q9UMX5/P30530/F5H7S3/O95865/P61981/P01023/Q08209/Q9UNN8/P00441/P55287/P32929/Q14194/P04264/Q04917/P63104/P27348/P02751/P16070/Q96FW1/P08648/P61088/Q15063/P04080
BP	GO:0008150	biological_process	666	0.331484	1.44325	0.00353595	0.00353595	0.0560144	716	tags=100%, list=99%, signal=21%	P55290/O94760/P61457/Q8NBJ4/P69892/P02649/P02788/P12955/Q96G03/P09486/P35527/P00450/P07108/Q9Y646/Q96GD0/P02768/P49757/P07996/P51884/P09619/P28161/Q9UBP4/P49747/P09211/P09104/Q09028/P23470/P04114/P35080/Q7Z794/P23142/Q9BY67/Q9UBR2/P15144/P15586/Q9UMX5/P30530/P07942/F5H7S3/Q13308/Q12907/O95865/P09960/P61981/P01023/Q08209/Q9UNN8/P00441/P55287/P32929/Q14194/P07602/P04264/Q04917/P13645/P63104/Q03692/…
BP	GO:0030154	cell differentiation	207	0.310345	1.42554	0.00926518	0.00926518	0.103315	113	tags=21%, list=16%, signal=26%	P02649/P02788/P35527/P49757/P09619/P49747/Q09028/P23470/P04114/Q7Z794/Q9BY67/P15144/P30530/P07942/F5H7S3/Q13308/P09960/P61981/P01023/Q08209/P00441/P55287/P32929/Q14194/P07602/P04264/Q04917/P13645/O15394/P02751/P13611/Q9BVA1/P02787/P08648/Q15063/P00492/P13647/P98160/Q15582/P78559/Q9NQC3/P67936/P15121/Q13740/Q13509/P46821/P80723
CC	GO:0031982	vesicle	460	0.291663	1.41802	0.00236686	0.00236686	0.0450555	116	tags=18%, list=16%, signal=46%	P55290/O94760/P61457/P02649/P02788/P12955/Q96G03/P09486/P35527/P00450/P07108/Q9Y646/P02768/P49757/P07996/P51884/P09619/P28161/P49747/P09211/P09104/P23470/P04114/P35080/Q7Z794/P23142/Q9UBR2/P15144/P15586/P30530/P07942/Q12907/O95865/P09960/P61981/P01023/Q9UNN8/P00441/P55287/P32929/P07602/P04264/Q04917/P13645/P63104/Q9BRA2/P27348/P02751/P19823/P16070/Q9Y496/Q96FW1/P11717/P17050/P02787/P08648/P61088/…
BP	GO:0048522	positive regulation of cellular process	258	0.300416	1.41221	0.00688791	0.00688791	0.0858722	101	tags=18%, list=14%, signal=24%	P55290/O94760/P61457/P02649/P02788/P09486/Q96GD0/P49757/P07996/P51884/P09619/P28161/P49747/P09211/Q09028/P04114/P35080/Q9BY67/Q9UMX5/P30530/P07942/F5H7S3/Q13308/Q12907/O95865/Q08209/P00441/P32929/Q04917/P02751/P16070/P13611/Q9BVA1/Q96FW1/P11717/P02787/P08648/P61088/Q15063/P00492/P11234/P06396/P98160/P78559/P54289/Q9NQC3/P17980/P12235
BP	GO:0050794	regulation of cellular process	404	0.29087	1.41168	0.00301159	0.00301159	0.0508134	122	tags=19%, list=17%, signal=40%	P55290/O94760/P61457/P02649/P02788/P12955/P09486/P07108/Q96GD0/P02768/P49757/P07996/P51884/P09619/P28161/Q9UBP4/P49747/P09211/Q09028/P23470/P04114/P35080/P23142/Q9BY67/Q9UBR2/Q9UMX5/P30530/P07942/F5H7S3/Q13308/Q12907/O95865/P61981/Q08209/P00441/P55287/P32929/Q14194/P07602/Q04917/P63104/Q9BRA2/P27348/P02751/P16070/P13611/Q9BVA1/Q96FW1/P11717/P02787/P08648/P61088/Q15063/P31943/P00492/Q8NBS9/P11234/…
CC	GO:0005575	cellular_component	674	0.329205	1.40453	0.00792693	0.00792693	0.092725	719	tags=100%, list=100%, signal=13%	P55290/O94760/P61457/Q8NBJ4/P69892/P02649/P02788/P12955/Q96G03/P09486/P35527/P00450/P07108/Q9Y646/Q96GD0/P02768/P49757/P07996/P51884/P09619/P28161/Q9UBP4/P49747/P09211/P09104/Q09028/P23470/P04114/P35080/Q7Z794/P23142/Q9BY67/Q9UBR2/P15144/P15586/Q9UMX5/P30530/P07942/F5H7S3/Q13308/Q12907/O95865/P09960/P61981/P01023/Q08209/Q9UNN8/P00441/P55287/P32929/Q14194/P07602/P04264/Q04917/P13645/P63104/Q03692/…
CC	GO:0110165	cellular anatomical entity	674	0.329205	1.40453	0.00792693	0.00792693	0.092725	719	tags=100%, list=100%, signal=13%	P55290/O94760/P61457/Q8NBJ4/P69892/P02649/P02788/P12955/Q96G03/P09486/P35527/P00450/P07108/Q9Y646/Q96GD0/P02768/P49757/P07996/P51884/P09619/P28161/Q9UBP4/P49747/P09211/P09104/Q09028/P23470/P04114/P35080/Q7Z794/P23142/Q9BY67/Q9UBR2/P15144/P15586/Q9UMX5/P30530/P07942/F5H7S3/Q13308/Q12907/O95865/P09960/P61981/P01023/Q08209/Q9UNN8/P00441/P55287/P32929/Q14194/P07602/P04264/Q04917/P13645/P63104/Q03692/…
CC	GO:0043230	extracellular organelle	420	0.283863	1.38062	0.00610664	0.00610664	0.0801952	91	tags=15%, list=13%, signal=34%	P55290/O94760/P61457/P02649/P02788/P12955/Q96G03/P35527/P00450/P07108/Q9Y646/P02768/P07996/P51884/P28161/P49747/P09211/P09104/P23470/P04114/P35080/Q7Z794/P23142/Q9UBR2/P15144/P15586/P30530/P07942/Q12907/O95865/P09960/P61981/P01023/Q9UNN8/P00441/P55287/P32929/P07602/P04264/Q04917/P13645/P63104/Q9BRA2/P27348/P02751/P19823/P16070/Q9Y496/Q96FW1/P11717/P17050/P02787/P61088/P04080/P36871/P00492/Q8NBS9/…
CC	GO:0065010	extracellular membrane-bounded organelle	420	0.283863	1.38062	0.00610664	0.00610664	0.0801952	91	tags=15%, list=13%, signal=34%	P55290/O94760/P61457/P02649/P02788/P12955/Q96G03/P35527/P00450/P07108/Q9Y646/P02768/P07996/P51884/P28161/P49747/P09211/P09104/P23470/P04114/P35080/Q7Z794/P23142/Q9UBR2/P15144/P15586/P30530/P07942/Q12907/O95865/P09960/P61981/P01023/Q9UNN8/P00441/P55287/P32929/P07602/P04264/Q04917/P13645/P63104/Q9BRA2/P27348/P02751/P19823/P16070/Q9Y496/Q96FW1/P11717/P17050/P02787/P61088/P04080/P36871/P00492/Q8NBS9/…
CC	GO:0070062	extracellular exosome	420	0.283863	1.38062	0.00610664	0.00610664	0.0801952	91	tags=15%, list=13%, signal=34%	P55290/O94760/P61457/P02649/P02788/P12955/Q96G03/P35527/P00450/P07108/Q9Y646/P02768/P07996/P51884/P28161/P49747/P09211/P09104/P23470/P04114/P35080/Q7Z794/P23142/Q9UBR2/P15144/P15586/P30530/P07942/Q12907/O95865/P09960/P61981/P01023/Q9UNN8/P00441/P55287/P32929/P07602/P04264/Q04917/P13645/P63104/Q9BRA2/P27348/P02751/P19823/P16070/Q9Y496/Q96FW1/P11717/P17050/P02787/P61088/P04080/P36871/P00492/Q8NBS9/…
CC	GO:1903561	extracellular vesicle	420	0.283863	1.38062	0.00610664	0.00610664	0.0801952	91	tags=15%, list=13%, signal=34%	P55290/O94760/P61457/P02649/P02788/P12955/Q96G03/P35527/P00450/P07108/Q9Y646/P02768/P07996/P51884/P28161/P49747/P09211/P09104/P23470/P04114/P35080/Q7Z794/P23142/Q9UBR2/P15144/P15586/P30530/P07942/Q12907/O95865/P09960/P61981/P01023/Q9UNN8/P00441/P55287/P32929/P07602/P04264/Q04917/P13645/P63104/Q9BRA2/P27348/P02751/P19823/P16070/Q9Y496/Q96FW1/P11717/P17050/P02787/P61088/P04080/P36871/P00492/Q8NBS9/…
BP	GO:0044271	cellular nitrogen compound biosynthetic process	254	-0.282874	-1.39801	0.00500556	0.00500556	0.0701699	238	tags=40%, list=33%, signal=42%	P12956/O00154/P48047/P13010/P08238/Q9BZQ8/P23396/P63244/Q12931/O15347/P47914/Q13404/P18124/P62249/P26599/P02786/P06576/P13639/P60842/P31939/P16401/P35637/P30044/P04406/P68104/P39023/P54577/Q00839/P50991/P62263/P49590/P19338/Q9Y230/Q99497/P60900/P46781/P30050/P35268/O43169/P39019/Q13310/Q14103/P22626/P08865/P07686/Q02878/O75489/Q14240/P62906/O43390/P62277/P62750/P41252/P05386/P54136/P10644/P31040/…
BP	GO:0034641	cellular nitrogen compound metabolic process	315	-0.282028	-1.41621	0.0017321	0.0017321	0.0372346	227	tags=37%, list=31%, signal=46%	Q9BZQ8/P23396/P63244/Q12931/P40926/O15347/P47914/Q13404/P18124/P62249/P26599/P02786/P06576/P13639/P60842/P31939/P16401/P35637/Q9NTK5/P51659/O00115/P30044/P04406/P68104/P39023/P54577/Q00839/P52209/P50991/P62263/P49590/P62308/P19338/Q9Y230/Q16629/Q99497/P62318/P60900/P46781/P30050/O75531/P35268/Q16851/O43169/P39019/Q13310/Q14103/P21281/P22626/P08865/P07686/Q02878/O75489/Q14240/Q13619/P22087/P62906/…
BP	GO:0006518	peptide metabolic process	120	-0.348263	-1.57031	0.00193939	0.00193939	0.0388283	227	tags=45%, list=31%, signal=37%	Q9BZQ8/P23396/P63244/Q12931/P47914/P18124/P62249/P13639/P60842/P04406/P68104/P39023/P54577/Q00839/P62263/P49590/P19338/P46781/P30050/P35268/P39019/Q13310/Q14103/P08865/Q02878/Q14240/P62906/O43390/P62277/P62750/P41252/P05386/P54136/P62424/Q07020/Q15046/P62081/P62888/P42766/P05388/P42704/P62241/P62753/Q14152/P26373/P61353/P83731/P61313/P62847/O43813/P62280/Q92945/P49207/P62899/P78527
BP	GO:1901566	organonitrogen compound biosynthetic process	180	-0.330704	-1.5751	0.00205392	0.00205392	0.0400869	227	tags=42%, list=31%, signal=38%	Q9BZQ8/P23396/P63244/Q12931/Q00610/P47914/P18124/P62249/P06576/P13639/P60842/P31939/O43175/P04406/P68104/P39023/P54577/Q00839/P62263/P49590/P19338/Q99497/O60568/P46781/P12277/P30050/P35268/P39019/Q13310/Q14103/P08865/Q02878/O75489/Q14240/P62906/O43390/P62277/P62750/P41252/P05386/P54136/P31040/P17812/P62424/Q07020/Q15046/P53396/P62081/P62888/P30049/P42766/P05388/P39656/P42704/P62241/P22033/P62753/…
CC	GO:0090543	Flemming body	3	-0.930362	-1.58239	0.00590079	0.00590079	0.0786616	54	tags=100%, list=7%, signal=93%	P62330/P40121
MF	GO:0003677	DNA binding	68	-0.390092	-1.60052	0.00512821	0.00512821	0.0707659	241	tags=56%, list=33%, signal=41%	Q08211/P12956/P13010/P23396/P20700/O15347/Q9BTM1/P18124/P26599/P16401/P35637/O00115/P30044/Q00839/Q96AE4/P19338/Q9Y230/O75531/Q8N257/P62805/Q14103/P22626/Q02878/Q06481/Q15233/P0C0S5/O14979/Q92522/Q9NRY4/P10412/P42704/Q15365/O75367/P22392/P15172/Q92945/P51858/Q5QNW6/P78527
BP	GO:0032717	negative regulation of interleukin-8 production	3	-0.947633	-1.61177	0.0035036	0.0035036	0.0557519	7	tags=67%, list=1%, signal=66%	P09525/P62328
CC	GO:0043228	non-membrane-bounded organelle	301	-0.325468	-1.62946	0.000283607	0.000283607	0.0164009	354	tags=59%, list=49%, signal=55%	P63261/P21333/P40925/P62841/P04350/P53999/P08238/Q13200/P30153/P62857/Q9BVA1/Q15691/P46776/Q92841/Q9NY65/P23246/O75369/P02545/Q07954/P30740/P06733/Q14204/Q6PEY2/P07437/Q09666/P55072/P32969/P11142/P60953/P0DMV8/P17655/P61513/Q9UNX3/O43707/P62913/P00568/P17987/O00571/P14136/P62826/P21796/P05141/P62136/P50990/P62851/P12814/Q15185/P48643/P61163/P23528/O43707/P05387/P26038/Q9NQR4/P05787/Q99460/P04350/…
CC	GO:0043232	intracellular non-membrane-bounded organelle	301	-0.325468	-1.62946	0.000283607	0.000283607	0.0164009	354	tags=59%, list=49%, signal=55%	P63261/P21333/P40925/P62841/P04350/P53999/P08238/Q13200/P30153/P62857/Q9BVA1/Q15691/P46776/Q92841/Q9NY65/P23246/O75369/P02545/Q07954/P30740/P06733/Q14204/Q6PEY2/P07437/Q09666/P55072/P32969/P11142/P60953/P0DMV8/P17655/P61513/Q9UNX3/O43707/P62913/P00568/P17987/O00571/P14136/P62826/P21796/P05141/P62136/P50990/P62851/P12814/Q15185/P48643/P61163/P23528/O43707/P05387/P26038/Q9NQR4/P05787/Q99460/P04350/…
BP	GO:0009260	ribonucleotide biosynthetic process	34	-0.466668	-1.63054	0.0096659	0.0096659	0.106044	105	tags=29%, list=15%, signal=26%	P31040/P17812/P53396/P30049/P22033/P22392/P09622/Q9UJZ1/O96000/P62328
BP	GO:0043603	amide metabolic process	138	-0.356158	-1.63701	0.000495417	0.000495417	0.0196643	227	tags=44%, list=31%, signal=38%	Q9BZQ8/P23396/P63244/Q12931/P47914/P18124/P62249/P13639/P60842/P51659/P04406/P68104/P39023/P54577/Q00839/P62263/P49590/P19338/P46781/P30050/P35268/P39019/Q13310/Q14103/P08865/P07686/Q02878/Q14240/P62906/O43390/P62277/P62750/P41252/P05386/P54136/P62424/Q07020/Q15046/P53396/P62081/P62888/P42766/P05388/P42704/P62241/P22033/P62753/Q14152/P26373/P61353/P83731/P61313/P62847/O43813/P09622/P62280/P04062/…
CC	GO:0019866	organelle inner membrane	34	-0.47144	-1.64721	0.00798487	0.00798487	0.0930944	250	tags=54%, list=35%, signal=37%	P34897/P48047/P23396/P20700/Q12931/P06576/P14406/P38646/Q00325/O75489/P31040/P55084/P12236/P30049/P49748/P42704/P20674/Q9UJZ1/O96000
BP	GO:0046390	ribose phosphate biosynthetic process	37	-0.462195	-1.65553	0.00818296	0.00818296	0.0947783	105	tags=27%, list=15%, signal=24%	P31040/P17812/P53396/P30049/P22033/P22392/P09622/Q9UJZ1/O96000/P62328
CC	GO:0005654	nucleoplasm	197	-0.344235	-1.65606	0.000533049	0.000533049	0.0200102	186	tags=37%, list=26%, signal=38%	P35998/P54577/Q00839/P50991/P20618/P62263/Q96AE4/P62308/P19338/Q9Y230/Q16629/Q99497/P62318/P60900/P46781/O75531/P39019/Q15019/Q8N257/P62805/Q14103/P22626/P08865/P25788/O75489/Q13619/P22087/O43390/Q16881/P62277/P41252/O00232/P54136/Q06323/Q96Q89/P48556/P25789/P49720/P53396/Q15233/P62081/P49748/P51991/O14979/Q92522/P30043/P42704/P62241/Q15365/P62753/O75367/Q14152/P37198/P17844/Q02790/P26368/P28074/…
CC	GO:0005634	nucleus	361	-0.33134	-1.67691	0.000295247	0.000295247	0.0164009	238	tags=40%, list=33%, signal=57%	P12956/O00154/P48047/P13010/Q14974/P08238/P55060/Q9BVA1/P23396/P20700/P63244/Q12931/P40926/O15347/Q9BTM1/Q13404/P18124/P62249/P26599/O00299/P06576/P13639/P0DMR1/P16401/O15145/P35637/Q9NTK5/P30044/P04406/P68104/P39023/P35998/P54577/Q00839/P52209/P50991/P20618/P62263/Q92973/Q96AE4/P62308/P19338/Q9Y230/Q16629/Q99497/P38646/P62318/P60900/P46781/P30050/O75531/P35268/Q16851/P39019/Q13310/Q15019/Q8N257/…
BP	GO:0045333	cellular respiration	30	-0.49576	-1.67788	0.00838399	0.00838399	0.0967893	250	tags=60%, list=35%, signal=41%	P34897/P48047/Q12931/P40926/P06576/P14406/Q99497/O75489/P31040/Q15149/P53396/P30049/O75367/P20674/P09622/P04062/Q9UJZ1/O96000
CC	GO:0005694	chromosome	54	-0.431651	-1.68559	0.00437063	0.00437063	0.0646018	241	tags=52%, list=33%, signal=37%	Q08211/P12956/P13010/O15347/Q9BTM1/P16401/O15145/Q00839/P19338/Q9Y230/Q99497/O75531/Q15019/Q8N257/P62805/P22626/Q99733/Q15233/P0C0S5/Q92522/P61158/P10412/P42704/O75367/O76021/Q15019/P15172/O15144/Q5QNW6/P78527
BP	GO:0043433	negative regulation of DNA-binding transcription factor activity	4	-0.915949	-1.6932	0.00169332	0.00169332	0.0372346	7	tags=50%, list=1%, signal=50%	P09525/P62328
CC	GO:0005740	mitochondrial envelope	48	-0.447101	-1.70384	0.00429277	0.00429277	0.0646018	268	tags=59%, list=37%, signal=40%	P54819/P49411/P00167/P34897/P48047/P23396/Q12931/P06576/P14406/Q99497/P38646/Q00325/O43169/O75489/P51149/P31040/P55084/Q15149/Q07812/P12236/P30049/P49748/Q99536/P45880/P20674/Q96AY3/Q9UJZ1/P00966/O96000
CC	GO:0031967	organelle envelope	71	-0.414493	-1.71299	0.00179614	0.00179614	0.0377684	235	tags=50%, list=33%, signal=37%	P48047/Q14974/P55060/P23396/P20700/Q12931/O00299/P06576/P14406/P04406/Q99497/P38646/Q00325/O75531/O43169/O75489/P51149/P31040/P55084/Q15149/Q07812/P12236/P30049/P49748/P42704/Q99536/P37198/P45880/Q9NZM1/P20674/O00410/Q96AY3/Q9UJZ1/P00966/O96000/P09525
CC	GO:0031975	envelope	71	-0.414493	-1.71299	0.00179614	0.00179614	0.0377684	235	tags=50%, list=33%, signal=37%	P48047/Q14974/P55060/P23396/P20700/Q12931/O00299/P06576/P14406/P04406/Q99497/P38646/Q00325/O75531/O43169/O75489/P51149/P31040/P55084/Q15149/Q07812/P12236/P30049/P49748/P42704/Q99536/P37198/P45880/Q9NZM1/P20674/O00410/Q96AY3/Q9UJZ1/P00966/O96000/P09525
BP	GO:0061640	cytoskeleton-dependent cytokinesis	10	-0.68975	-1.7147	0.00999021	0.00999021	0.107926	151	tags=73%, list=21%, signal=58%	Q15019/P16949/Q96Q89/Q15149/P61158/Q01082/P37198/Q15019
BP	GO:0051276	chromosome organization	37	-0.479269	-1.71669	0.00461603	0.00461603	0.0662875	358	tags=82%, list=50%, signal=43%	P78371/P21333/P53999/P08238/P30153/Q15691/P0DMV8/P17987/O00571/P62826/P50990/Q15185/P48643/Q08211/P12956/P13010/Q14974/P08238/O15347/P16401/Q00839/P50991/Q9Y230/P62805/Q14103/P22626/Q92522/P10412/O75367/P37198/P78527
CC	GO:0022627	cytosolic small ribosomal subunit	23	-0.541641	-1.71736	0.00868307	0.00868307	0.0995912	225	tags=57%, list=31%, signal=40%	P23396/P63244/P62249/P62263/P46781/P39019/P08865/P62277/P62081/P62241/P62753/P62847/P62280
BP	GO:0009165	nucleotide biosynthetic process	37	-0.480228	-1.72012	0.00461603	0.00461603	0.0662875	105	tags=30%, list=15%, signal=27%	P31040/P17812/Q15046/P53396/P30049/P22033/P22392/P09622/Q9UJZ1/O96000/P62328
BP	GO:1901293	nucleoside phosphate biosynthetic process	37	-0.480228	-1.72012	0.00461603	0.00461603	0.0662875	105	tags=30%, list=15%, signal=27%	P31040/P17812/Q15046/P53396/P30049/P22033/P22392/P09622/Q9UJZ1/O96000/P62328
CC	GO:0015935	small ribosomal subunit	24	-0.539727	-1.73447	0.00865266	0.00865266	0.0995656	225	tags=54%, list=31%, signal=39%	P23396/P63244/P62249/P62263/P46781/P39019/P08865/P62277/P62081/P62241/P62753/P62847/P62280
BP	GO:0050657	nucleic acid transport	16	-0.607968	-1.74308	0.00978239	0.00978239	0.106331	241	tags=53%, list=33%, signal=36%	Q08211/Q14974/Q16629/P22626/P42704/P37198/Q9Y224/Q92945/P84103
BP	GO:0050658	RNA transport	16	-0.607968	-1.74308	0.00978239	0.00978239	0.106331	241	tags=53%, list=33%, signal=36%	Q08211/Q14974/Q16629/P22626/P42704/P37198/Q9Y224/Q92945/P84103
BP	GO:0051236	establishment of RNA localization	16	-0.607968	-1.74308	0.00978239	0.00978239	0.106331	241	tags=53%, list=33%, signal=36%	Q08211/Q14974/Q16629/P22626/P42704/P37198/Q9Y224/Q92945/P84103
BP	GO:0009201	ribonucleoside triphosphate biosynthetic process	19	-0.580863	-1.75006	0.00707786	0.00707786	0.0869779	136	tags=42%, list=19%, signal=35%	O75489/P31040/P17812/P30049/P22392/Q9UJZ1/O96000/P62328
MF	GO:0097159	organic cyclic compound binding	373	-0.346926	-1.76171	0.000291121	0.000291121	0.0164009	358	tags=60%, list=50%, signal=67%	P78371/P63261/P11021/Q9Y383/P63261/P21333/P62841/P25705/P04350/P53999/P08238/Q14240/P62857/P26447/Q9BVA1/P24752/Q15691/P46776/Q92841/Q9NY65/P23246/O75369/P11021/Q07954/P06733/P62316/Q14204/Q9Y617/Q6PEY2/P07437/Q09666/P55072/P32969/O95777/P11142/P60953/P0DMV8/P29401/Q06830/P61513/P11586/Q9UNX3/P04843/O43707/P62913/P00568/P17987/O00571/P62826/P21796/P05141/P10809/P50990/P43686/P62851/P12814/P08195/…
MF	GO:1901363	heterocyclic compound binding	372	-0.348849	-1.77086	0.00029163	0.00029163	0.0164009	358	tags=60%, list=50%, signal=67%	P78371/P63261/P11021/Q9Y383/P63261/P21333/P62841/P25705/P04350/P53999/P08238/Q14240/P62857/P26447/Q9BVA1/P24752/Q15691/P46776/Q92841/Q9NY65/P23246/O75369/P11021/Q07954/P06733/P62316/Q14204/Q9Y617/Q6PEY2/P07437/Q09666/P55072/P32969/O95777/P11142/P60953/P0DMV8/P29401/Q06830/P61513/P11586/Q9UNX3/P04843/O43707/P62913/P00568/P17987/O00571/P62826/P05141/P10809/P50990/P43686/P62851/P12814/P08195/P48643/…
CC	GO:0031981	nuclear lumen	233	-0.36709	-1.80221	0.000271665	0.000271665	0.0164009	198	tags=39%, list=27%, signal=43%	P16401/P35637/Q9NTK5/P68104/P39023/P35998/P54577/Q00839/P50991/P20618/P62263/Q96AE4/P62308/P19338/Q9Y230/Q16629/Q99497/P38646/P62318/P60900/P46781/P30050/O75531/P39019/Q15019/Q8N257/P62805/Q14103/P22626/P08865/P05783/P25788/O75489/Q13619/P22087/O43390/Q16881/P62277/P62750/P41252/O00232/P54136/Q06323/Q96Q89/P48556/P25789/P31040/P49720/P62424/Q07020/P60903/P53396/Q15233/P62081/P42766/P49748/P51991/…
CC	GO:0031966	mitochondrial membrane	43	-0.486816	-1.81043	0.0017014	0.0017014	0.0372346	262	tags=59%, list=36%, signal=40%	P49411/P00167/P34897/P48047/P23396/Q12931/P06576/P14406/P38646/Q00325/O43169/O75489/P51149/P31040/P55084/Q15149/Q07812/P12236/P30049/P49748/Q99536/P45880/P20674/Q9UJZ1/P00966/O96000
BP	GO:0006364	rRNA processing	24	-0.566767	-1.82137	0.00432633	0.00432633	0.0646018	213	tags=62%, list=30%, signal=46%	P18124/P62249/P62263/P39019/P22087/P62906/P62424/P62081/P42766/P62241/P62753/O76021/P61353/P62847/P78527
BP	GO:0042274	ribosomal small subunit biogenesis	21	-0.593594	-1.83878	0.00285365	0.00285365	0.0503105	175	tags=67%, list=24%, signal=52%	P13010/P62249/P62263/P46781/P39019/P08865/P22087/P62277/P62081/P62241/P62753/P62847/P62280/P78527
CC	GO:0032040	small-subunit processome	17	-0.635845	-1.85345	0.00301265	0.00301265	0.0508134	234	tags=76%, list=32%, signal=53%	P13010/P62249/P62263/P46781/P39019/P22087/P62277/P62081/P62241/P62753/P62847/P62280/P78527
BP	GO:1903311	regulation of mRNA metabolic process	30	-0.553516	-1.87335	0.0012576	0.0012576	0.0317331	260	tags=65%, list=36%, signal=43%	Q07021/Q13148/P30041/Q15717/Q08211/P26599/P35637/Q00839/P19338/Q16629/Q13310/Q14103/P22626/O43390/Q96E39/P17844/P26368/P15172/Q92945/P84103
MF	GO:0003729	mRNA binding	55	-0.481813	-1.88809	0.000659921	0.000659921	0.021136	260	tags=55%, list=36%, signal=38%	Q07021/Q13148/P34897/Q15717/Q08211/P23396/P18124/P26599/P60842/P35637/Q00839/P62263/Q96AE4/P19338/Q16629/Q99497/Q13310/Q14103/P22626/O43390/P62277/P62081/P42766/P51991/P42704/Q15365/Q14152/P17844/O76021/P83731/Q92945
CC	GO:0030684	preribosome	19	-0.628285	-1.89293	0.00262892	0.00262892	0.0473826	175	tags=74%, list=24%, signal=57%	P13010/P62249/P62263/P46781/P39019/P22087/P62277/P62081/P62241/P62753/O76021/P62847/P62280/P78527
BP	GO:0016072	rRNA metabolic process	26	-0.582733	-1.9018	0.00104384	0.00104384	0.0279357	213	tags=65%, list=30%, signal=48%	P18124/P62249/P62263/P19338/P39019/P22087/P62906/P62424/P62081/P42766/P62241/P62753/O75367/O76021/P61353/P62847/P78527
BP	GO:0006396	RNA processing	79	-0.456953	-1.92006	0.000228206	0.000228206	0.0155708	213	tags=47%, list=30%, signal=37%	P18124/P62249/P26599/P35637/Q00839/P62263/P62308/P19338/Q16629/P62318/P39019/Q13310/Q14103/P22626/P22087/P62906/O43390/Q96E39/P62277/P62424/Q15046/Q15233/P62081/P42766/P51991/P62241/P62753/P17844/P26368/O76021/Q9Y224/P52597/P61353/P62847/P15172/Q92945/P84103/P78527
MF	GO:0003676	nucleic acid binding	268	-0.389315	-1.93563	0.000278629	0.000278629	0.0164009	246	tags=44%, list=34%, signal=48%	P61604/Q15717/P52597/Q14697/Q08211/P50454/P12956/P13010/Q14974/P08238/P50395/P23396/P20700/P63244/Q12931/P40926/O15347/Q00610/Q9BTM1/P47914/P18124/P62249/P26599/P02786/P13639/P60842/P0DMR1/P16401/P35637/O00115/P30044/P68104/P39023/P54577/Q00839/P50991/P62263/P49590/Q92973/Q96AE4/P62308/P19338/Q9Y230/Q16629/Q99497/P38646/P62318/P60900/P46781/P30050/O75531/P35268/P39019/Q13310/Q8N257/P62805/Q14103/…
BP	GO:0022613	ribonucleoprotein complex biogenesis	60	-0.488959	-1.9494	0.000220507	0.000220507	0.0155708	175	tags=43%, list=24%, signal=35%	P62263/P62308/Q9Y230/P62318/P46781/P39019/P08865/Q02878/Q13619/P22087/P62906/P62277/P62750/P62424/P62081/P42766/P05388/P62241/P62753/Q14152/O76021/P61353/P83731/P62847/P62280/P78527
MF	GO:0003723	RNA binding	241	-0.401137	-1.97336	0.000273898	0.000273898	0.0164009	355	tags=62%, list=49%, signal=49%	Q9Y383/P21333/P62841/P25705/P53999/P08238/Q14240/P62857/P26447/Q15691/P46776/Q92841/P23246/O75369/Q07954/P06733/P62316/Q14204/Q09666/P55072/P32969/O95777/P11142/P0DMV8/Q06830/P61513/Q9UNX3/P04843/O43707/P62913/P17987/O00571/P62826/P05141/P10809/P62851/P12814/P08195/P48643/O43707/P14618/P62937/P26038/P14625/P49411/Q07021/Q13148/P34897/P61604/Q15717/P52597/Q14697/Q08211/P50454/P12956/P13010/Q14974/…
BP	GO:0006412	translation	111	-0.446845	-1.98763	0.000239808	0.000239808	0.0155708	227	tags=48%, list=31%, signal=39%	Q9BZQ8/P23396/P63244/Q12931/P47914/P18124/P62249/P13639/P60842/P04406/P68104/P39023/P54577/Q00839/P62263/P49590/P19338/P46781/P30050/P35268/P39019/Q13310/Q14103/P08865/Q02878/Q14240/P62906/O43390/P62277/P62750/P41252/P05386/P54136/P62424/Q07020/Q15046/P62081/P62888/P42766/P05388/P42704/P62241/P62753/Q14152/P26373/P61353/P83731/P61313/P62847/P62280/Q92945/P49207/P62899/P78527
BP	GO:0043043	peptide biosynthetic process	112	-0.446267	-1.98866	0.000239923	0.000239923	0.0155708	227	tags=47%, list=31%, signal=39%	Q9BZQ8/P23396/P63244/Q12931/P47914/P18124/P62249/P13639/P60842/P04406/P68104/P39023/P54577/Q00839/P62263/P49590/P19338/P46781/P30050/P35268/P39019/Q13310/Q14103/P08865/Q02878/Q14240/P62906/O43390/P62277/P62750/P41252/P05386/P54136/P62424/Q07020/Q15046/P62081/P62888/P42766/P05388/P42704/P62241/P62753/Q14152/P26373/P61353/P83731/P61313/P62847/P62280/Q92945/P49207/P62899/P78527
BP	GO:0042254	ribosome biogenesis	45	-0.533247	-1.99596	0.000214638	0.000214638	0.0155708	175	tags=49%, list=24%, signal=39%	P62263/P46781/P39019/P08865/Q02878/Q13619/P22087/P62906/P62277/P62750/P62424/P62081/P42766/P05388/P62241/P62753/O76021/P61353/P83731/P62847/P62280/P78527
CC	GO:0022625	cytosolic large ribosomal subunit	34	-0.577611	-2.01817	0.000420256	0.000420256	0.0168706	159	tags=62%, list=22%, signal=51%	P47914/P18124/P39023/P30050/P35268/Q02878/P62906/P62750/P05386/P62424/Q07020/P62888/P42766/P05388/O76021/P26373/P61353/P83731/P61313/P49207/P62899
CC	GO:0015934	large ribosomal subunit	35	-0.576555	-2.03385	0.000209952	0.000209952	0.0155708	159	tags=60%, list=22%, signal=49%	P47914/P18124/P39023/P30050/P35268/Q02878/P62906/P62750/P05386/P62424/Q07020/P62888/P42766/P05388/O76021/P26373/P61353/P83731/P61313/P49207/P62899
BP	GO:0034470	ncRNA processing	34	-0.583599	-2.0391	0.000210128	0.000210128	0.0155708	153	tags=59%, list=21%, signal=49%	P18124/P62249/P62263/P39019/P22626/P22087/P62906/P62424/Q15046/P62081/P42766/P62241/P62753/P17844/O76021/Q9Y224/P61353/P62847/P84103/P78527
BP	GO:0043604	amide biosynthetic process	120	-0.465537	-2.09909	0.000242424	0.000242424	0.0155708	227	tags=48%, list=31%, signal=40%	Q9BZQ8/P23396/P63244/Q12931/P47914/P18124/P62249/P13639/P60842/P04406/P68104/P39023/P54577/Q00839/P62263/P49590/P19338/P46781/P30050/P35268/P39019/Q13310/Q14103/P08865/Q02878/Q14240/P62906/O43390/P62277/P62750/P41252/P05386/P54136/P62424/Q07020/Q15046/P53396/P62081/P62888/P42766/P05388/P42704/P62241/P22033/P62753/Q14152/P26373/P61353/P83731/P61313/P62847/P09622/P62280/P04062/Q92945/P49207/P00966/…
MF	GO:0003735	structural constituent of ribosome	55	-0.556202	-2.1796	0.000219974	0.000219974	0.0155708	225	tags=58%, list=31%, signal=43%	P23396/P47914/P18124/P62249/P39023/P62263/P46781/P30050/P35268/P39019/P08865/Q02878/P62906/P62277/P62750/P05386/P62424/Q07020/P62081/P62888/P42766/P05388/P62241/P62753/P26373/P61353/P83731/P61313/P62847/P62280/P49207/P62899
BP	GO:0002181	cytoplasmic translation	66	-0.536041	-2.18361	0.000222668	0.000222668	0.0155708	225	tags=57%, list=31%, signal=43%	P23396/P63244/P47914/P18124/P62249/P60842/P39023/Q00839/P62263/P46781/P30050/P35268/P39019/Q14103/P08865/Q02878/Q14240/P62906/P62277/P62750/P05386/P62424/Q07020/P62081/P62888/P42766/P05388/P62241/P62753/Q14152/P26373/P61353/P83731/P61313/P62847/P62280/P49207/P62899
CC	GO:0005730	nucleolus	85	-0.515324	-2.18582	0.000233372	0.000233372	0.0155708	241	tags=56%, list=33%, signal=43%	Q08211/P12956/P13010/P23396/P18124/P62249/P26599/P16401/Q9NTK5/P68104/P39023/P62263/P19338/P38646/P46781/P30050/P39019/P05783/P22087/Q16881/P62277/P62750/P54136/Q96Q89/P31040/P62424/Q07020/Q15233/P62081/P42766/P49748/Q92522/P62241/P62753/O75367/Q14152/Q01082/P17844/O75347/O76021/P26373/P61353/P62847/O00410/P62280/P40121/P49207/P05783/P78527
CC	GO:0005840	ribosome	61	-0.555329	-2.2197	0.000221828	0.000221828	0.0155708	225	tags=57%, list=31%, signal=43%	P23396/P63244/P47914/P18124/P62249/P68104/P39023/P62263/P46781/P30050/P35268/P39019/P08865/Q02878/P62906/P62277/P62750/P05386/P62424/Q07020/P62081/P62888/P42766/P05388/P62241/P62753/O76021/P26373/P61353/P83731/P61313/P62847/P62280/P49207/P62899
CC	GO:0044391	ribosomal subunit	58	-0.564522	-2.23704	0.000219732	0.000219732	0.0155708	225	tags=59%, list=31%, signal=44%	P23396/P63244/P47914/P18124/P62249/P39023/P62263/P46781/P30050/P35268/P39019/P08865/Q02878/P62906/P62277/P62750/P05386/P62424/Q07020/P62081/P62888/P42766/P05388/P62241/P62753/O76021/P26373/P61353/P83731/P61313/P62847/P62280/P49207/P62899
CC	GO:0022626	cytosolic ribosome	58	-0.569008	-2.25482	0.000219732	0.000219732	0.0155708	225	tags=60%, list=31%, signal=45%	P23396/P63244/P47914/P18124/P62249/P68104/P39023/P62263/P46781/P30050/P35268/P39019/P08865/Q02878/P62906/P62277/P62750/P05386/P62424/Q07020/P62081/P62888/P42766/P05388/P62241/P62753/O76021/P26373/P61353/P83731/P61313/P62847/P62280/P49207/P62899
CC	GO:1990904	ribonucleoprotein complex	116	-0.502025	-2.25714	0.000237982	0.000237982	0.0155708	245	tags=52%, list=34%, signal=41%	Q15717/P52597/Q08211/P13010/P23396/P63244/P47914/P18124/P62249/P13639/P04406/P39023/Q00839/P62263/P62308/P19338/Q9Y230/P62318/P60900/P46781/P30050/P35268/P39019/Q13310/Q14103/P22626/P08865/Q02878/P22087/P62906/O43390/Q96E39/P62277/P62750/P05386/P62424/Q07020/P62081/P62888/P42766/P51991/P05388/P42704/P62241/Q15365/P62753/Q14152/P37198/P17844/P26368/O76021/P26373/P52597/P61353/P83731/P61313/P62847/…
BP	GO:0034660	ncRNA metabolic process	45	-0.607398	-2.27352	0.000214638	0.000214638	0.0155708	185	tags=58%, list=26%, signal=46%	P54577/P62263/P49590/P19338/P39019/P22626/P22087/P62906/P41252/P54136/P62424/Q15046/P62081/P42766/P62241/P62753/O75367/P17844/O76021/Q9Y224/P61353/P62847/P15172/Q92945/P84103/P78527
MF	GO:0050815	phosphoserine residue binding	4	0.870886	1.63953	0.0100256	0.0100256	0.107978	135	tags=57%, list=19%, signal=47%	P61981/P63104/P31946/P31946
BP	GO:0048869	cellular developmental process	208	0.307864	1.41496	0.010222	0.010222	0.109704	113	tags=21%, list=16%, signal=26%	P02649/P02788/P35527/P49757/P09619/P49747/Q09028/P23470/P04114/Q7Z794/Q9BY67/P15144/P30530/P07942/F5H7S3/Q13308/P09960/P61981/P01023/Q08209/P00441/P55287/P32929/Q14194/P07602/P04264/Q04917/P13645/O15394/P02751/P13611/Q9BVA1/P02787/P08648/Q15063/P00492/P13647/P98160/Q15582/P78559/Q9NQC3/P67936/P15121/Q13740/Q13509/P46821/P80723
BP	GO:0009142	nucleoside triphosphate biosynthetic process	20	-0.560418	-1.70804	0.010248	0.010248	0.109704	136	tags=40%, list=19%, signal=33%	O75489/P31040/P17812/P30049/P22392/Q9UJZ1/O96000/P62328
BP	GO:0022008	neurogenesis	77	0.385161	1.53924	0.0103738	0.0103738	0.110716	112	tags=27%, list=16%, signal=26%	P02649/P49757/P23470/P30530/P07942/Q13308/P61981/Q08209/P00441/P55287/Q14194/Q04917/O15394/P02751/P13611/Q9BVA1/Q15063/P00492/P78559/Q9NQC3/Q13740/Q13509/P46821
BP	GO:1903034	regulation of response to wounding	10	0.706198	1.75818	0.0104145	0.0104145	0.110815	55	tags=25%, list=8%, signal=23%	P02649/P07996/P04264
BP	GO:0071548	response to dexamethasone	4	-0.861372	-1.59231	0.0105362	0.0105362	0.111774	21	tags=50%, list=3%, signal=49%	P04062/P00966
MF	GO:0031406	carboxylic acid binding	15	0.619114	1.71633	0.0106576	0.0106576	0.112328	70	tags=44%, list=10%, signal=40%	O94760/P02768/P28161/P09211/O95865/P07602/P11717
MF	GO:0003730	mRNA 3'-UTR binding	20	-0.558463	-1.70208	0.0106579	0.0106579	0.112328	196	tags=70%, list=27%, signal=52%	Q13148/Q15717/P35637/Q00839/Q13310/Q14103/P22626/O43390/P62081/P51991/P42704/P17844/O76021/Q92945
CC	GO:1904724	tertiary granule lumen	13	0.647936	1.73757	0.0107027	0.0107027	0.112328	98	tags=46%, list=14%, signal=41%	P02788/P09960/P04080/P36871/O75874/P35030
BP	GO:0003012	muscle system process	29	0.511706	1.67877	0.0107157	0.0107157	0.112328	158	tags=48%, list=22%, signal=39%	P28161/P49747/F5H7S3/Q08209/P00441/P06396/P54289/P67936/P06753/P0DP25/P60660/P78417/P09493/P05023/P67936
BP	GO:0048523	negative regulation of cellular process	247	0.295496	1.38369	0.0107863	0.0107863	0.112734	124	tags=21%, list=17%, signal=28%	P55290/O94760/P02649/P02788/P12955/P09486/P07108/P02768/P49757/P07996/P28161/Q9UBP4/P49747/P09211/Q09028/P23470/P35080/P23142/Q9BY67/Q9UBR2/P30530/F5H7S3/O95865/P61981/Q08209/P00441/P55287/P32929/Q14194/Q04917/P63104/P27348/P02751/P16070/Q96FW1/P08648/P61088/Q15063/Q8NBS9/P31946/P06396/P98160/Q15582/P78559/Q9NQC3/P12235/P15121/P05089/P46821/P80723/P10124/Q12841/P16104/P63098/P0DP25/P52565
BP	GO:0006403	RNA localization	26	-0.512668	-1.67314	0.0108559	0.0108559	0.113127	302	tags=63%, list=42%, signal=38%	P17987/P62826/P50990/P48643/Q08211/Q14974/Q00839/P50991/Q9Y230/Q16629/P22626/P22087/P42704/P37198/Q9Y224/Q92945/P84103
BP	GO:0050848	regulation of calcium-mediated signaling	8	0.746119	1.74852	0.0110092	0.0110092	0.114386	122	tags=62%, list=17%, signal=53%	P55290/P09619/Q08209/P63098/P0DP25
MF	GO:0008201	heparin binding	14	0.632829	1.72646	0.0110775	0.0110775	0.114759	75	tags=50%, list=10%, signal=46%	P02649/P02788/P07996/P49747/P04114/P02751/Q15063
BP	GO:0010975	regulation of neuron projection development	22	0.540412	1.66924	0.0112731	0.0112731	0.116443	112	tags=37%, list=16%, signal=33%	P02649/P23470/Q13308/Q08209/Q14194/Q04917/P02751/Q9BVA1/Q9NQC3/P46821
MF	GO:0140313	molecular sequestering activity	4	0.865266	1.62895	0.0115188	0.0115188	0.118634	58	tags=50%, list=8%, signal=46%	P61981/P63104
MF	GO:0005488	binding	662	0.311312	1.36582	0.0117905	0.0117905	0.12108	721	tags=100%, list=100%, signal=0%	P55290/O94760/P61457/Q8NBJ4/P69892/P02649/P02788/P12955/Q96G03/P09486/P00450/P07108/Q9Y646/Q96GD0/P02768/P49757/P07996/P51884/P09619/P28161/Q9UBP4/P49747/P09211/P09104/Q09028/P23470/P04114/P35080/Q7Z794/P23142/Q9BY67/Q9UBR2/P15144/P15586/Q9UMX5/P30530/P07942/F5H7S3/Q13308/Q12907/O95865/P09960/P61981/P01023/Q08209/Q9UNN8/P00441/P55287/P32929/Q14194/P07602/P04264/Q04917/P13645/P63104/Q03692/Q9BRA2/…
BP	GO:0016310	phosphorylation	73	0.389941	1.54643	0.0120072	0.0120072	0.122948	81	tags=23%, list=11%, signal=23%	P02649/P02788/P07996/P09619/P09211/P35080/P23142/Q9BY67/P30530/P61981/P00441/P63104/P02751/P16070/P02787/P08648/P11234
BP	GO:0090287	regulation of cellular response to growth factor stimulus	11	0.670572	1.7169	0.0120556	0.0120556	0.123086	73	tags=31%, list=10%, signal=28%	P07996/Q9UBP4/Q09028/P08648
BP	GO:0050877	nervous system process	28	0.509038	1.65438	0.0121786	0.0121786	0.123984	96	tags=31%, list=13%, signal=28%	P02649/P51884/P28161/P49747/Q08209/P00441/P08648/Q15582/P78559
CC	GO:0019898	extrinsic component of membrane	8	0.743153	1.74157	0.0122324	0.0122324	0.124174	51	tags=38%, list=7%, signal=35%	P55290/Q08209/P55287
BP	GO:0019218	regulation of steroid metabolic process	6	0.795913	1.70098	0.0123638	0.0123638	0.125148	50	tags=67%, list=7%, signal=63%	P02649/Q9UBP4/P04114/P00441
BP	GO:0006937	regulation of muscle contraction	13	0.639746	1.71561	0.0125202	0.0125202	0.126369	173	tags=57%, list=24%, signal=44%	P28161/F5H7S3/P00441/P0DP25/P78417/P09493/P05023/P17301
BP	GO:0043903	regulation of biological process involved in symbiotic interaction	6	0.793698	1.69624	0.0125733	0.0125733	0.126544	109	tags=50%, list=15%, signal=43%	P02788/P06396/P05089
BP	GO:0051928	positive regulation of calcium ion transport	9	0.712196	1.72767	0.0126324	0.0126324	0.126778	134	tags=70%, list=19%, signal=58%	P09619/P28161/Q08209/P54289/P63098/P0DP25/P78417
BP	GO:0032271	regulation of protein polymerization	24	-0.525569	-1.68898	0.012773	0.012773	0.127825	55	tags=26%, list=8%, signal=25%	Q01082/Q02790/P45880/O15144/P62330/P40121/P62328
MF	GO:0140311	protein sequestering activity	3	0.90804	1.56443	0.0128793	0.0128793	0.128122	58	tags=67%, list=8%, signal=62%	P61981/P63104
BP	GO:0019220	regulation of phosphate metabolic process	69	0.394562	1.54711	0.0129114	0.0129114	0.128122	89	tags=25%, list=12%, signal=24%	P02649/P02788/P07996/P09619/P09211/P35080/P23142/Q9BY67/P30530/P61981/P00441/P02751/P16070/P02787/P08648/P11234/P31946/O75874
BP	GO:0051174	regulation of phosphorus metabolic process	69	0.394562	1.54711	0.0129114	0.0129114	0.128122	89	tags=25%, list=12%, signal=24%	P02649/P02788/P07996/P09619/P09211/P35080/P23142/Q9BY67/P30530/P61981/P00441/P02751/P16070/P02787/P08648/P11234/P31946/O75874
MF	GO:0004180	carboxypeptidase activity	4	0.861925	1.62266	0.0130119	0.0130119	0.128757	103	tags=100%, list=14%, signal=86%	P12955/Q9Y646/Q9UBR2/P28838
BP	GO:0008217	regulation of blood pressure	10	0.694148	1.72818	0.0130692	0.0130692	0.128838	157	tags=80%, list=22%, signal=63%	O94760/Q9UBR2/F5H7S3/P00441/Q15063/P09493/P04179/P05023
BP	GO:0009887	animal organ morphogenesis	31	0.490169	1.63656	0.013093	0.013093	0.128838	50	tags=26%, list=7%, signal=25%	P02788/P49747/Q9UBR2/P07942/F5H7S3/Q13308/Q08209/P00441
BP	GO:0022904	respiratory electron transport chain	12	-0.639983	-1.67864	0.0131968	0.0131968	0.129418	200	tags=75%, list=28%, signal=55%	P14406/Q99497/O75489/P31040/Q15149/P20674/P09622/P04062/O96000
BP	GO:0071634	regulation of transforming growth factor beta production	4	0.860756	1.62046	0.0132253	0.0132253	0.129418	63	tags=60%, list=9%, signal=55%	P07996/P51884/P02751
BP	GO:0033002	muscle cell proliferation	14	0.623275	1.70039	0.0132931	0.0132931	0.129722	41	tags=36%, list=6%, signal=34%	P55290/P02649/P07996/P09619/F5H7S3
BP	GO:1902531	regulation of intracellular signal transduction	94	0.35875	1.48055	0.013542	0.013542	0.131788	74	tags=18%, list=10%, signal=19%	P55290/P02649/P02788/P07996/P09619/P09211/P23142/Q9UMX5/P30530/P61981/Q08209/P00441/P32929/P63104/P02751/P16070/Q96FW1/P61088
BP	GO:0006119	oxidative phosphorylation	19	-0.559851	-1.68675	0.0137513	0.0137513	0.132236	250	tags=68%, list=35%, signal=46%	P34897/P48047/P06576/P14406/Q99497/O75489/P31040/P30049/O75367/P20674/P09622/Q9UJZ1/O96000
MF	GO:0004714	transmembrane receptor protein tyrosine kinase activity	3	0.906685	1.5621	0.0137525	0.0137525	0.132236	70	tags=100%, list=10%, signal=91%	P09619/P30530/P11717
MF	GO:0019199	transmembrane receptor protein kinase activity	3	0.906685	1.5621	0.0137525	0.0137525	0.132236	70	tags=100%, list=10%, signal=91%	P09619/P30530/P11717
CC	GO:0016529	sarcoplasmic reticulum	7	0.759222	1.69603	0.0137643	0.0137643	0.132236	97	tags=50%, list=13%, signal=44%	P07996/P28161/O43852/P54289
BP	GO:0042273	ribosomal large subunit biogenesis	16	-0.589366	-1.68975	0.0137752	0.0137752	0.132236	139	tags=50%, list=19%, signal=41%	Q02878/P62906/P62750/P62424/P42766/P05388/O76021/P83731
BP	GO:0051028	mRNA transport	11	-0.653838	-1.67309	0.0138998	0.0138998	0.13307	167	tags=50%, list=23%, signal=39%	Q16629/P22626/P42704/P37198/Q92945/P84103
BP	GO:0045595	regulation of cell differentiation	59	0.403723	1.54107	0.014144	0.014144	0.134906	66	tags=21%, list=9%, signal=21%	P02788/P49757/Q09028/P04114/P30530/P07942/P61981/Q08209/P00441/P32929/Q04917/P02751/P13611
CC	GO:0019867	outer membrane	17	-0.574137	-1.67358	0.0142599	0.0142599	0.134906	165	tags=53%, list=23%, signal=42%	P38646/O43169/P55084/Q15149/Q07812/P42704/Q99536/P45880/P00966
CC	GO:0031968	organelle outer membrane	17	-0.574137	-1.67358	0.0142599	0.0142599	0.134906	165	tags=53%, list=23%, signal=42%	P38646/O43169/P55084/Q15149/Q07812/P42704/Q99536/P45880/P00966
BP	GO:0009145	purine nucleoside triphosphate biosynthetic process	18	-0.564552	-1.67452	0.0143001	0.0143001	0.134906	136	tags=39%, list=19%, signal=32%	O75489/P31040/P30049/P22392/Q9UJZ1/O96000/P62328
BP	GO:0009206	purine ribonucleoside triphosphate biosynthetic process	18	-0.564552	-1.67452	0.0143001	0.0143001	0.134906	136	tags=39%, list=19%, signal=32%	O75489/P31040/P30049/P22392/Q9UJZ1/O96000/P62328
BP	GO:0010812	negative regulation of cell-substrate adhesion	5	0.823315	1.66722	0.0143279	0.0143279	0.134906	75	tags=50%, list=10%, signal=45%	P07996/P23142/Q15063
MF	GO:0016791	phosphatase activity	10	0.688297	1.71362	0.0144987	0.0144987	0.134906	125	tags=60%, list=17%, signal=50%	Q96GD0/P23470/Q08209/P29218/P63098/O95861
BP	GO:0022603	regulation of anatomical structure morphogenesis	53	0.414342	1.54809	0.014581	0.014581	0.134906	165	tags=38%, list=23%, signal=32%	O94760/P09486/P07996/F5H7S3/Q13308/Q08209/P04264/Q04917/P02751/P16070/P08648/P98160/Q9NQC3/P46821/P12429/P09493/P01024/P15104/P31150/P05556/O14950
BP	GO:0032989	cellular component morphogenesis	51	0.417462	1.55066	0.0148588	0.0148588	0.134906	112	tags=31%, list=16%, signal=29%	P02649/P49757/P09619/F5H7S3/Q13308/Q08209/P55287/Q04917/P02751/P16070/Q9BVA1/Q15063/P00492/P78559/Q9NQC3/Q13740/Q13509/P46821
BP	GO:0043549	regulation of kinase activity	37	0.459964	1.59353	0.0148969	0.0148969	0.134906	50	tags=21%, list=7%, signal=21%	P02649/P02788/P07996/P09619/P09211/P30530/P61981/P00441
BP	GO:0009116	nucleoside metabolic process	4	0.85773	1.61476	0.0149317	0.0149317	0.134906	79	tags=50%, list=11%, signal=45%	Q96G03/P00492
BP	GO:0009119	ribonucleoside metabolic process	4	0.85773	1.61476	0.0149317	0.0149317	0.134906	79	tags=50%, list=11%, signal=45%	Q96G03/P00492
BP	GO:0009163	nucleoside biosynthetic process	4	0.85773	1.61476	0.0149317	0.0149317	0.134906	79	tags=50%, list=11%, signal=45%	Q96G03/P00492
BP	GO:0034404	nucleobase-containing small molecule biosynthetic process	4	0.85773	1.61476	0.0149317	0.0149317	0.134906	79	tags=50%, list=11%, signal=45%	Q96G03/P00492
BP	GO:0042278	purine nucleoside metabolic process	4	0.85773	1.61476	0.0149317	0.0149317	0.134906	79	tags=50%, list=11%, signal=45%	Q96G03/P00492
BP	GO:0042451	purine nucleoside biosynthetic process	4	0.85773	1.61476	0.0149317	0.0149317	0.134906	79	tags=50%, list=11%, signal=45%	Q96G03/P00492
BP	GO:0042455	ribonucleoside biosynthetic process	4	0.85773	1.61476	0.0149317	0.0149317	0.134906	79	tags=50%, list=11%, signal=45%	Q96G03/P00492
BP	GO:0043094	cellular metabolic compound salvage	4	0.85773	1.61476	0.0149317	0.0149317	0.134906	79	tags=50%, list=11%, signal=45%	Q96G03/P00492
BP	GO:0043101	purine-containing compound salvage	4	0.85773	1.61476	0.0149317	0.0149317	0.134906	79	tags=50%, list=11%, signal=45%	Q96G03/P00492
BP	GO:0046128	purine ribonucleoside metabolic process	4	0.85773	1.61476	0.0149317	0.0149317	0.134906	79	tags=50%, list=11%, signal=45%	Q96G03/P00492
BP	GO:0046129	purine ribonucleoside biosynthetic process	4	0.85773	1.61476	0.0149317	0.0149317	0.134906	79	tags=50%, list=11%, signal=45%	Q96G03/P00492
BP	GO:1901659	glycosyl compound biosynthetic process	4	0.85773	1.61476	0.0149317	0.0149317	0.134906	79	tags=50%, list=11%, signal=45%	Q96G03/P00492
MF	GO:0043395	heparan sulfate proteoglycan binding	4	0.856965	1.61332	0.0151451	0.0151451	0.136484	24	tags=50%, list=3%, signal=49%	P02649/P49747
BP	GO:0000302	response to reactive oxygen species	19	0.561741	1.66782	0.0154242	0.0154242	0.138646	83	tags=30%, list=12%, signal=27%	P02649/P09211/P30530/F5H7S3/P00441/P69905
BP	GO:0120254	olefinic compound metabolic process	6	0.787372	1.68273	0.0155071	0.0155071	0.139038	25	tags=43%, list=3%, signal=42%	P28161/Q9UBP4/P09211
BP	GO:0016071	mRNA metabolic process	55	-0.39354	-1.54217	0.0156181	0.0156181	0.139679	260	tags=47%, list=36%, signal=33%	Q07021/Q13148/P30041/Q15717/P52597/Q08211/P26599/P35637/Q00839/P62308/P19338/Q16629/P62318/Q13310/Q14103/P22626/O43390/Q96E39/P60903/Q15233/P51991/P17844/P26368/P52597/P15172/Q92945/P84103
BP	GO:0070252	actin-mediated cell contraction	8	0.725665	1.70059	0.0156983	0.0156983	0.140041	157	tags=75%, list=22%, signal=59%	F5H7S3/P06396/P54289/P60660/P09493/P05023
BP	GO:0098609	cell-cell adhesion	47	0.427231	1.56198	0.0157569	0.0157569	0.14021	73	tags=20%, list=10%, signal=19%	P55290/P49747/Q9BY67/P07942/Q13308/Q08209/P55287/O15394/P16070/P08648
BP	GO:0006939	smooth muscle contraction	5	0.819101	1.65868	0.0158028	0.0158028	0.140265	50	tags=40%, list=7%, signal=37%	P49747/P00441
BP	GO:0051897	positive regulation of phosphatidylinositol 3-kinase/protein kinase B signal transduction	13	0.630968	1.69207	0.0161551	0.0161551	0.143033	99	tags=36%, list=14%, signal=31%	P07996/P09619/P30530/P02751/Q9NQC3
BP	GO:0040017	positive regulation of locomotion	42	0.439979	1.56648	0.0162817	0.0162817	0.143793	75	tags=24%, list=10%, signal=23%	P55290/P09486/P49757/P07996/P09619/P07942/Q08209/P02751/P02787/P08648/Q15063
BP	GO:0120035	regulation of plasma membrane bounded cell projection organization	40	0.445946	1.57068	0.0164991	0.0164991	0.14535	67	tags=22%, list=9%, signal=21%	P02649/P23470/P35080/Q13308/Q08209/Q14194/Q04917/P02751/P16070/Q9BVA1
BP	GO:0032007	negative regulation of TOR signaling	3	0.901114	1.5525	0.0165903	0.0165903	0.145428	74	tags=100%, list=10%, signal=90%	P61981/P63104/P61088
BP	GO:1904262	negative regulation of TORC1 signaling	3	0.901114	1.5525	0.0165903	0.0165903	0.145428	74	tags=100%, list=10%, signal=90%	P61981/P63104/P61088
BP	GO:0090092	regulation of transmembrane receptor protein serine/threonine kinase signaling pathway	9	0.696984	1.69077	0.0167074	0.0167074	0.146092	27	tags=27%, list=4%, signal=27%	P07996/Q9UBP4/Q09028
BP	GO:0043542	endothelial cell migration	20	0.54831	1.65558	0.0169822	0.0169822	0.1467	19	tags=20%, list=3%, signal=20%	P55290/P02649/P09486/P07996
BP	GO:0006164	purine nucleotide biosynthetic process	33	-0.455137	-1.58103	0.0170132	0.0170132	0.1467	105	tags=27%, list=15%, signal=24%	P31040/P53396/P30049/P22033/P22392/P09622/Q9UJZ1/O96000/P62328
BP	GO:0061564	axon development	29	0.493959	1.62055	0.0170302	0.0170302	0.1467	112	tags=33%, list=16%, signal=30%	P02649/P49757/Q13308/P55287/O15394/P02751/Q9BVA1/P78559/Q9NQC3/Q13740/Q13509/P46821
BP	GO:0048844	artery morphogenesis	7	0.752282	1.68053	0.0171011	0.0171011	0.1467	29	tags=57%, list=4%, signal=55%	P02649/P09619/P49747/P04114
BP	GO:0060840	artery development	7	0.752282	1.68053	0.0171011	0.0171011	0.1467	29	tags=57%, list=4%, signal=55%	P02649/P09619/P49747/P04114
MF	GO:0005507	copper ion binding	7	0.752218	1.68039	0.0171011	0.0171011	0.1467	50	tags=43%, list=7%, signal=40%	P00450/P02768/P00441
BP	GO:2000147	positive regulation of cell motility	41	0.443661	1.56877	0.0171592	0.0171592	0.1467	75	tags=24%, list=10%, signal=23%	P55290/P09486/P49757/P07996/P09619/P07942/Q08209/P02751/P02787/P08648/Q15063
MF	GO:0004601	peroxidase activity	13	0.626577	1.6803	0.0171648	0.0171648	0.1467	83	tags=33%, list=12%, signal=30%	P69892/P28161/P09211/Q9BRA2/P69905
MF	GO:0016684	oxidoreductase activity, acting on peroxide as acceptor	13	0.626577	1.6803	0.0171648	0.0171648	0.1467	83	tags=33%, list=12%, signal=30%	P69892/P28161/P09211/Q9BRA2/P69905
MF	GO:0003674	molecular_function	674	0.318291	1.35796	0.0172325	0.0172325	0.1467	721	tags=100%, list=100%, signal=0%	P55290/O94760/P61457/Q8NBJ4/P69892/P02649/P02788/P12955/Q96G03/P09486/P35527/P00450/P07108/Q9Y646/Q96GD0/P02768/P49757/P07996/P51884/P09619/P28161/Q9UBP4/P49747/P09211/P09104/Q09028/P23470/P04114/P35080/Q7Z794/P23142/Q9BY67/Q9UBR2/P15144/P15586/Q9UMX5/P30530/P07942/F5H7S3/Q13308/Q12907/O95865/P09960/P61981/P01023/Q08209/Q9UNN8/P00441/P55287/P32929/Q14194/P07602/P04264/Q04917/P13645/P63104/Q03692/…
CC	GO:0043235	receptor complex	12	0.639052	1.6772	0.0172589	0.0172589	0.1467	73	tags=38%, list=10%, signal=35%	P09619/P30530/P16070/P02787/P08648
BP	GO:0045786	negative regulation of cell cycle	9	-0.678895	-1.63583	0.0172752	0.0172752	0.1467	132	tags=44%, list=18%, signal=37%	Q13619/O75367/O00410/P78527
BP	GO:0071229	cellular response to acid chemical	8	-0.703714	-1.62449	0.0174578	0.0174578	0.147895	148	tags=75%, list=21%, signal=60%	Q14103/P08123/Q15149/P12109/O00410/P00966
BP	GO:0051258	protein polymerization	26	-0.492332	-1.60677	0.0175365	0.0175365	0.148206	55	tags=24%, list=8%, signal=23%	Q01082/Q02790/P45880/O15144/P62330/P40121/P62328
BP	GO:0120034	positive regulation of plasma membrane bounded cell projection assembly	8	-0.703009	-1.62286	0.017654	0.017654	0.148843	73	tags=38%, list=10%, signal=34%	Q9NRY4/P61158/O15144
BP	GO:0045834	positive regulation of lipid metabolic process	4	0.851547	1.60312	0.0177048	0.0177048	0.148915	21	tags=50%, list=3%, signal=49%	P02649/P09619
BP	GO:0051924	regulation of calcium ion transport	12	0.636342	1.67009	0.0180711	0.0180711	0.151623	134	tags=54%, list=19%, signal=45%	P09619/P28161/Q08209/P54289/P63098/P0DP25/P78417
BP	GO:0031344	regulation of cell projection organization	41	0.441519	1.56119	0.0181125	0.0181125	0.151623	67	tags=21%, list=9%, signal=21%	P02649/P23470/P35080/Q13308/Q08209/Q14194/Q04917/P02751/P16070/Q9BVA1
BP	GO:0046890	regulation of lipid biosynthetic process	11	0.649399	1.66269	0.0181855	0.0181855	0.151694	89	tags=45%, list=12%, signal=40%	P02649/Q9UBP4/P04114/P00441/O75874
BP	GO:0010959	regulation of metal ion transport	21	0.537176	1.63736	0.0182496	0.0182496	0.151694	162	tags=48%, list=22%, signal=38%	P09619/P28161/Q08209/Q04917/P02787/P54289/P63098/P0DP25/P78417/P05023/P05556
MF	GO:0050660	flavin adenine dinucleotide binding	4	-0.838215	-1.5495	0.0182502	0.0182502	0.151694	121	tags=100%, list=17%, signal=84%	P31040/P49748/P09622
BP	GO:0021591	ventricular system development	3	0.897266	1.54587	0.0183366	0.0183366	0.151694	18	tags=33%, list=2%, signal=33%	P49757
BP	GO:0042445	hormone metabolic process	9	0.693288	1.68181	0.0183374	0.0183374	0.151694	34	tags=33%, list=5%, signal=32%	Q9Y646/Q9UBP4/Q9UBR2
CC	GO:0042788	polysomal ribosome	13	-0.609528	-1.6376	0.0184158	0.0184158	0.151694	139	tags=54%, list=19%, signal=44%	Q02878/P62906/P62424/Q07020/P62888/P83731/P62899
BP	GO:0050850	positive regulation of calcium-mediated signaling	6	0.779866	1.66668	0.0184409	0.0184409	0.151694	48	tags=50%, list=7%, signal=47%	P55290/P09619/Q08209
CC	GO:0005769	early endosome	22	0.527206	1.62845	0.0184645	0.0184645	0.151694	72	tags=27%, list=10%, signal=25%	P02649/P02788/P49757/P04114/P11717/P02787
MF	GO:0000981	DNA-binding transcription factor activity, RNA polymerase II-specific	4	-0.836205	-1.54579	0.0186265	0.0186265	0.152316	68	tags=75%, list=9%, signal=68%	Q15365/P15172/P51858
MF	GO:0003700	DNA-binding transcription factor activity	4	-0.836205	-1.54579	0.0186265	0.0186265	0.152316	68	tags=75%, list=9%, signal=68%	Q15365/P15172/P51858
BP	GO:0050684	regulation of mRNA processing	18	-0.549059	-1.62857	0.0187311	0.0187311	0.152396	260	tags=68%, list=36%, signal=45%	Q07021/P30041/Q08211/P26599/Q00839/P19338/Q16629/P22626/Q96E39/P17844/P26368/P15172/P84103
BP	GO:0015918	sterol transport	4	0.848317	1.59704	0.0187713	0.0187713	0.152396	29	tags=50%, list=4%, signal=48%	P02649/P04114
BP	GO:0030301	cholesterol transport	4	0.848317	1.59704	0.0187713	0.0187713	0.152396	29	tags=50%, list=4%, signal=48%	P02649/P04114
MF	GO:0005528	FK506 binding	3	-0.887956	-1.51027	0.0188088	0.0188088	0.152396	51	tags=67%, list=7%, signal=62%	Q02790/Q96AY3
BP	GO:0070374	positive regulation of ERK1 and ERK2 cascade	6	0.778601	1.66398	0.01886	0.01886	0.152461	119	tags=67%, list=17%, signal=56%	P02649/P09619/P16070/Q02952
BP	GO:1900027	regulation of ruffle assembly	4	0.846074	1.59282	0.0189846	0.0189846	0.152672	30	tags=25%, list=4%, signal=24%	P35080
BP	GO:0001953	negative regulation of cell-matrix adhesion	3	0.895819	1.54338	0.0189915	0.0189915	0.152672	75	tags=67%, list=10%, signal=60%	P07996/Q15063
BP	GO:0050678	regulation of epithelial cell proliferation	16	0.585898	1.65358	0.0190266	0.0190266	0.152672	99	tags=44%, list=14%, signal=39%	P55290/P02649/P09486/P07996/P07942/P98160/Q9NQC3
BP	GO:0050673	epithelial cell proliferation	18	0.561358	1.64381	0.019059	0.019059	0.152672	39	tags=28%, list=5%, signal=27%	P55290/P02649/P09486/P07996/P07942
BP	GO:0009152	purine ribonucleotide biosynthetic process	32	-0.456433	-1.56885	0.019166	0.019166	0.152874	105	tags=28%, list=15%, signal=25%	P31040/P53396/P30049/P22033/P22392/P09622/Q9UJZ1/O96000/P62328
BP	GO:0030856	regulation of epithelial cell differentiation	4	-0.834513	-1.54266	0.019191	0.019191	0.152874	61	tags=50%, list=8%, signal=46%	O75367/P22392
CC	GO:0032991	protein-containing complex	373	-0.252948	-1.28448	0.019214	0.019214	0.152874	170	tags=28%, list=24%, signal=46%	P62308/P19338/Q9Y230/Q99497/P38646/P62318/P60900/P46781/P30050/O75531/P35268/O43169/P39019/Q13310/Q15019/Q8N257/P62805/Q14103/P21281/P22626/P54709/P08865/P07686/Q02878/P25788/O75489/Q15084/Q14240/Q13619/P22087/P62906/P04632/Q07157/O43390/Q96E39/P62277/P62750/Q99733/P41252/P05386/O00232/P54136/Q06323/Q96Q89/P08123/P48556/P10644/P25789/P31040/P49720/P55084/P62424/Q07020/P60903/Q15046/Q15233/P62081/…
CC	GO:0005796	Golgi lumen	4	0.845188	1.59115	0.0194113	0.0194113	0.153681	115	tags=100%, list=16%, signal=85%	P51884/P13611/P98160/P21810
MF	GO:0030021	extracellular matrix structural constituent conferring compression resistance	4	0.845188	1.59115	0.0194113	0.0194113	0.153681	115	tags=100%, list=16%, signal=85%	P51884/P13611/P98160/P21810
BP	GO:0032101	regulation of response to external stimulus	58	0.396088	1.50827	0.019446	0.019446	0.153681	67	tags=21%, list=9%, signal=21%	P55290/P02649/P02788/P07996/P09619/P09211/Q9BY67/Q9UMX5/P01023/P00441/P04264/P63104/Q9BVA1
BP	GO:0007613	memory	4	0.845064	1.59091	0.0196246	0.0196246	0.154746	96	tags=75%, list=13%, signal=65%	P02649/P08648/P78559
CC	GO:0005844	polysome	21	-0.521132	-1.61431	0.0201794	0.0201794	0.158518	241	tags=57%, list=33%, signal=39%	Q08211/P23396/P13639/P60900/Q02878/P62906/P62424/Q07020/P62888/P62753/P83731/P62899
BP	GO:0009060	aerobic respiration	26	-0.484841	-1.58232	0.0202505	0.0202505	0.158518	250	tags=58%, list=35%, signal=39%	P34897/P48047/P40926/P06576/P14406/Q99497/O75489/P31040/P53396/P30049/O75367/P20674/P09622/Q9UJZ1/O96000
BP	GO:0050896	response to stimulus	355	0.270683	1.30601	0.0202744	0.0202744	0.158518	122	tags=20%, list=17%, signal=34%	P55290/O94760/P69892/P02649/P02788/Q96GD0/P02768/P07996/P09619/P28161/Q9UBP4/P49747/P09211/Q09028/P23470/P04114/P23142/Q9BY67/Q9UMX5/P30530/P07942/F5H7S3/Q13308/O95865/P09960/P61981/P01023/Q08209/Q9UNN8/P00441/P32929/P07602/P04264/Q04917/P63104/Q9BRA2/P27348/P02751/P16070/Q9BVA1/Q96FW1/P11717/P02787/P08648/P61088/Q15063/P00492/P11234/P29218/P69905/P17174/P13647/P31946/O75874/P06396/P98160/Q15582/…
CC	GO:0005741	mitochondrial outer membrane	15	-0.579646	-1.63172	0.0202824	0.0202824	0.158518	165	tags=53%, list=23%, signal=42%	P38646/O43169/P55084/Q15149/Q07812/Q99536/P45880/P00966
BP	GO:0032835	glomerulus development	5	0.804815	1.62976	0.0204383	0.0204383	0.159315	131	tags=80%, list=18%, signal=66%	P09619/Q08209/P80723/O00592
BP	GO:0001934	positive regulation of protein phosphorylation	29	0.487974	1.60091	0.0204746	0.0204746	0.159315	81	tags=23%, list=11%, signal=22%	P02788/P07996/P09619/P35080/P16070/P08648/P11234
BP	GO:0030001	metal ion transport	31	0.478534	1.59771	0.0206831	0.0206831	0.160337	134	tags=33%, list=19%, signal=28%	P02788/P00450/P09619/P28161/Q08209/Q04917/P02787/P54289/P63098/P0DP25/P78417
BP	GO:0016070	RNA metabolic process	165	-0.286561	-1.3492	0.0206966	0.0206966	0.160337	175	tags=32%, list=24%, signal=32%	P62263/P49590/P62308/P19338/Q9Y230/Q16629/Q99497/P62318/P60900/P39019/Q13310/Q14103/P22626/P07686/Q02878/P22087/P62906/O43390/Q96E39/P62277/P41252/P54136/P10644/P62424/P60903/Q15046/Q15233/P62081/P0C0S5/P42766/P51991/P61158/P10412/P42704/P62241/Q15365/P62753/O75367/P22392/P37198/P17844/P26368/O76021/Q9Y224/P52597/P61353/P62847/P15172/Q92945/P51858/P84103/P09525/P78527/P62328/P20962
BP	GO:0051716	cellular response to stimulus	285	0.279205	1.32375	0.0208655	0.0208655	0.161133	124	tags=21%, list=17%, signal=30%	P55290/O94760/P69892/P02649/P02788/Q96GD0/P02768/P07996/P09619/P28161/Q9UBP4/P49747/P09211/Q09028/P23470/P23142/Q9BY67/Q9UMX5/P30530/P07942/F5H7S3/Q13308/O95865/P61981/Q08209/P00441/P32929/P07602/Q04917/P63104/Q9BRA2/P27348/P02751/P16070/Q96FW1/P11717/P02787/P08648/P61088/Q15063/P11234/P29218/P69905/P17174/P31946/P06396/P98160/P54289/Q9NQC3/P12235/P15121/Q13740/Q13509/P05089/P46821/P10124/P63241/…
BP	GO:0033344	cholesterol efflux	3	0.892655	1.53792	0.0209561	0.0209561	0.161133	29	tags=67%, list=4%, signal=64%	P02649/P04114
BP	GO:0043405	regulation of MAP kinase activity	8	0.711303	1.66693	0.020999	0.020999	0.161133	25	tags=50%, list=3%, signal=49%	P02649/P07996/P09619/P09211
BP	GO:0030833	regulation of actin filament polymerization	14	-0.589183	-1.62059	0.0210443	0.0210443	0.161133	55	tags=36%, list=8%, signal=34%	Q01082/O15144/P62330/P40121/P62328
BP	GO:0030041	actin filament polymerization	15	-0.578287	-1.6279	0.0210777	0.0210777	0.161133	55	tags=33%, list=8%, signal=31%	Q01082/O15144/P62330/P40121/P62328
BP	GO:0032637	interleukin-8 production	5	-0.788672	-1.56451	0.0211187	0.0211187	0.161133	7	tags=60%, list=1%, signal=60%	Q99497/P09525/P62328
BP	GO:0032677	regulation of interleukin-8 production	5	-0.788672	-1.56451	0.0211187	0.0211187	0.161133	7	tags=60%, list=1%, signal=60%	Q99497/P09525/P62328
BP	GO:0032905	transforming growth factor beta1 production	3	0.891641	1.53618	0.0211744	0.0211744	0.16121	20	tags=67%, list=3%, signal=65%	P07996/P51884
BP	GO:0043627	response to estrogen	4	-0.828669	-1.53186	0.0212606	0.0212606	0.161327	21	tags=75%, list=3%, signal=73%	P21266/P04062/P08727
CC	GO:0005862	muscle thin filament tropomyosin	5	0.803201	1.62649	0.0212811	0.0212811	0.161327	158	tags=83%, list=22%, signal=66%	F5H7S3/P67936/P06753/P09493/P67936
BP	GO:0030335	positive regulation of cell migration	39	0.442333	1.55192	0.0213651	0.0213651	0.161617	75	tags=23%, list=10%, signal=22%	P55290/P09486/P49757/P07996/P09619/P07942/Q08209/P02751/P08648/Q15063
BP	GO:0051338	regulation of transferase activity	50	0.406188	1.50393	0.0215054	0.0215054	0.16233	50	tags=17%, list=7%, signal=17%	P02649/P02788/P07108/P07996/P09619/P09211/P30530/P61981/P00441
BP	GO:0042159	lipoprotein catabolic process	3	0.891178	1.53538	0.021611	0.021611	0.162607	29	tags=67%, list=4%, signal=64%	P02649/P04114
BP	GO:0007005	mitochondrion organization	33	-0.449899	-1.56284	0.0216341	0.0216341	0.162607	209	tags=41%, list=29%, signal=31%	P02786/P14406/Q99497/P38646/O75489/Q15149/Q07812/P12236/P30049/Q99536/P45880/P04062/Q9UJZ1/O96000
CC	GO:0005743	mitochondrial inner membrane	31	-0.457023	-1.55659	0.0217667	0.0217667	0.163256	250	tags=53%, list=35%, signal=36%	P34897/P48047/P23396/Q12931/P06576/P14406/P38646/Q00325/O75489/P31040/P55084/P12236/P30049/P49748/P20674/Q9UJZ1/O96000
BP	GO:0015931	nucleobase-containing compound transport	20	-0.528044	-1.60937	0.0219307	0.0219307	0.163642	85	tags=36%, list=12%, signal=33%	Q16629/P22626/P12236/P42704/P37198/Q9Y224/Q92945/P84103
CC	GO:0030135	coated vesicle	24	0.507302	1.59584	0.0219503	0.0219503	0.163642	72	tags=29%, list=10%, signal=27%	P02649/P49757/P04114/Q9UBR2/Q12907/P11717/P02787
BP	GO:0030516	regulation of axon extension	6	0.771721	1.64928	0.0220034	0.0220034	0.163642	152	tags=71%, list=21%, signal=57%	P02649/P02751/Q9NQC3/P46821/P31150
BP	GO:0061387	regulation of extent of cell growth	6	0.771721	1.64928	0.0220034	0.0220034	0.163642	152	tags=71%, list=21%, signal=57%	P02649/P02751/Q9NQC3/P46821/P31150
BP	GO:0008089	anterograde axonal transport	4	0.838099	1.5778	0.0221843	0.0221843	0.164641	96	tags=75%, list=13%, signal=65%	P00441/Q9Y496/P78559
BP	GO:0071604	transforming growth factor beta production	5	0.801416	1.62287	0.0223346	0.0223346	0.165409	63	tags=50%, list=9%, signal=46%	P07996/P51884/P02751
CC	GO:0030134	COPII-coated ER to Golgi transport vesicle	4	0.837732	1.57711	0.0223976	0.0223976	0.165528	43	tags=50%, list=6%, signal=47%	Q9UBR2/Q12907
CC	GO:0009897	external side of plasma membrane	16	0.577426	1.62967	0.022832	0.022832	0.168296	107	tags=31%, list=15%, signal=27%	P55290/P07996/P15144/P08648/Q13740
BP	GO:0006754	ATP biosynthetic process	15	-0.572739	-1.61228	0.0228674	0.0228674	0.168296	136	tags=40%, list=19%, signal=33%	O75489/P31040/P30049/Q9UJZ1/O96000/P62328
BP	GO:0035384	thioester biosynthetic process	5	-0.782923	-1.55311	0.0230213	0.0230213	0.168726	93	tags=60%, list=13%, signal=53%	P53396/P22033/P09622
BP	GO:0071616	acyl-CoA biosynthetic process	5	-0.782923	-1.55311	0.0230213	0.0230213	0.168726	93	tags=60%, list=13%, signal=53%	P53396/P22033/P09622
BP	GO:0010632	regulation of epithelial cell migration	22	0.518338	1.60106	0.0231293	0.0231293	0.169115	30	tags=23%, list=4%, signal=22%	P02649/P09486/P07996/P23470/P35080
MF	GO:0061629	RNA polymerase II-specific DNA-binding transcription factor binding	14	-0.583119	-1.60391	0.0232281	0.0232281	0.169115	53	tags=33%, list=7%, signal=32%	P17844/Q02790/P15172/P09525/P78527
BP	GO:0051926	negative regulation of calcium ion transport	7	0.737843	1.64827	0.0233577	0.0233577	0.169115	134	tags=62%, list=19%, signal=51%	P28161/Q08209/P63098/P0DP25/P78417
BP	GO:1903170	negative regulation of calcium ion transmembrane transport	7	0.737843	1.64827	0.0233577	0.0233577	0.169115	134	tags=62%, list=19%, signal=51%	P28161/Q08209/P63098/P0DP25/P78417
BP	GO:1904063	negative regulation of cation transmembrane transport	7	0.737843	1.64827	0.0233577	0.0233577	0.169115	134	tags=62%, list=19%, signal=51%	P28161/Q08209/P63098/P0DP25/P78417
BP	GO:0031333	negative regulation of protein-containing complex assembly	23	-0.500064	-1.58553	0.0233616	0.0233616	0.169115	55	tags=22%, list=8%, signal=21%	Q01082/Q02790/P45880/P04062/P40121/P62328
BP	GO:0015849	organic acid transport	10	0.660958	1.64555	0.0234838	0.0234838	0.169305	54	tags=30%, list=7%, signal=28%	P02649/P07996/P07602
BP	GO:0046942	carboxylic acid transport	10	0.660958	1.64555	0.0234838	0.0234838	0.169305	54	tags=30%, list=7%, signal=28%	P02649/P07996/P07602
CC	GO:1902494	catalytic complex	123	-0.302799	-1.37143	0.0237116	0.0237116	0.170599	329	tags=56%, list=46%, signal=37%	P06733/P62316/Q14204/P55072/P00338/Q9BYZ2/P17655/P04843/Q86VP6/P62136/P43686/Q15185/P62195/P17858/P36543/P28066/Q99460/P51665/P07384/O60762/P52597/Q14697/Q08211/P12956/P48047/P13010/Q13404/P54578/P06576/P14406/P35998/Q00839/P20618/P62308/Q9Y230/P62318/P60900/O43169/P21281/P22626/P07686/P25788/O75489/Q13619/P04632/O43390/P41252/O00232/P54136/Q06323/P48556/P10644/P25789/P31040/P49720/P55084/Q15046/…
MF	GO:0005515	protein binding	630	0.283798	1.30367	0.0241423	0.0241423	0.173345	719	tags=100%, list=100%, signal=3%	P55290/P61457/Q8NBJ4/P69892/P02649/P02788/P12955/Q96G03/P09486/P00450/P07108/Q9Y646/Q96GD0/P02768/P49757/P07996/P51884/P09619/P28161/Q9UBP4/P49747/P09211/P09104/Q09028/P23470/P04114/P35080/Q7Z794/P23142/Q9BY67/Q9UBR2/P15586/Q9UMX5/P30530/P07942/F5H7S3/Q13308/Q12907/O95865/P09960/P61981/P01023/Q08209/Q9UNN8/P00441/P55287/P32929/Q14194/P07602/P04264/Q04917/P13645/P63104/Q03692/Q9BRA2/O15394/P27348/…
CC	GO:0043025	neuronal cell body	30	0.478642	1.58188	0.0242783	0.0242783	0.173968	152	tags=39%, list=21%, signal=32%	P02649/P09104/P04114/Q13308/P00441/Q14194/P78559/Q13740/Q13509/P46821/Q02952/P12429/P09936/P31150
CC	GO:0043202	lysosomal lumen	15	0.585348	1.62273	0.0245325	0.0245325	0.175434	115	tags=60%, list=16%, signal=52%	P51884/P09619/P04114/P15586/P07602/P13611/Q8NBS9/P98160/P21810
BP	GO:0006401	RNA catabolic process	20	-0.522708	-1.59311	0.0245952	0.0245952	0.175527	255	tags=55%, list=35%, signal=37%	Q13148/Q15717/Q08211/P35637/Q00839/Q13310/Q14103/O43390/P42704/P17844/Q92945
CC	GO:0070382	exocytic vesicle	12	-0.610834	-1.60218	0.0248178	0.0248178	0.176684	188	tags=69%, list=26%, signal=52%	P61020/Q15019/P21281/P51149/P61421/P11279/Q15019/Q9NZM1/P61026
BP	GO:0071902	positive regulation of protein serine/threonine kinase activity	9	0.67377	1.63446	0.0248574	0.0248574	0.176684	122	tags=56%, list=17%, signal=47%	P02788/P07996/P09619/P11234/P0DP25
BP	GO:0043487	regulation of RNA stability	15	-0.567341	-1.59709	0.0254524	0.0254524	0.179828	255	tags=60%, list=35%, signal=40%	Q13148/Q15717/Q08211/P35637/Q00839/Q13310/Q14103/O43390/Q92945
BP	GO:0043488	regulation of mRNA stability	15	-0.567341	-1.59709	0.0254524	0.0254524	0.179828	255	tags=60%, list=35%, signal=40%	Q13148/Q15717/Q08211/P35637/Q00839/Q13310/Q14103/O43390/Q92945
BP	GO:0061013	regulation of mRNA catabolic process	15	-0.567341	-1.59709	0.0254524	0.0254524	0.179828	255	tags=60%, list=35%, signal=40%	Q13148/Q15717/Q08211/P35637/Q00839/Q13310/Q14103/O43390/Q92945
BP	GO:0001667	ameboidal-type cell migration	37	0.445442	1.54322	0.025974	0.025974	0.183147	119	tags=30%, list=17%, signal=26%	P55290/P02649/P09486/P07996/P23470/P35080/P02751/P35030/Q9NQC3/Q12841/Q02952
CC	GO:0005911	cell-cell junction	39	0.435714	1.5287	0.026281	0.026281	0.184926	73	tags=19%, list=10%, signal=18%	P55290/Q96GD0/Q9BY67/Q13308/Q08209/P55287/Q04917/P08648
BP	GO:0007186	G protein-coupled receptor signaling pathway	23	0.507417	1.58406	0.0263311	0.0263311	0.184926	139	tags=37%, list=19%, signal=31%	P02649/P09619/Q08209/P07602/P11717/P31946/Q02952/P0DP25/P31946/P01024
BP	GO:0045859	regulation of protein kinase activity	33	0.456284	1.54187	0.0265217	0.0265217	0.185895	50	tags=21%, list=7%, signal=20%	P02649/P02788/P07996/P09619/P09211/P61981/P00441
MF	GO:0001968	fibronectin binding	3	0.882362	1.52019	0.0266317	0.0266317	0.186297	32	tags=67%, list=4%, signal=64%	P07996/P23142
BP	GO:0032506	cytokinetic process	6	-0.738281	-1.55496	0.0267635	0.0267635	0.186849	111	tags=50%, list=15%, signal=43%	Q96Q89/Q15149/P37198
MF	GO:0008233	peptidase activity	25	0.491895	1.56162	0.0268599	0.0268599	0.187152	103	tags=40%, list=14%, signal=36%	P02788/P12955/Q9Y646/Q9UBR2/P15144/P09960/Q96FW1/P28072/P35030/P28838
BP	GO:0031345	negative regulation of cell projection organization	16	0.565307	1.59547	0.0270379	0.0270379	0.188021	56	tags=33%, list=8%, signal=32%	P02649/P23470/P35080/Q08209/Q14194/Q04917
BP	GO:0045597	positive regulation of cell differentiation	37	0.443133	1.53522	0.0273109	0.0273109	0.188176	66	tags=23%, list=9%, signal=22%	P02788/P49757/P04114/P30530/P07942/Q08209/P32929/P02751/P13611
CC	GO:0033116	endoplasmic reticulum-Golgi intermediate compartment membrane	5	0.791386	1.60256	0.0273915	0.0273915	0.188176	43	tags=40%, list=6%, signal=38%	Q9UBR2/Q12907
MF	GO:0003682	chromatin binding	25	-0.479732	-1.55368	0.0275533	0.0275533	0.188176	198	tags=54%, list=27%, signal=41%	P16401/P35637/Q00839/Q9Y230/Q14103/Q99733/Q15233/P0C0S5/Q92522/P10412/O75367/P37198/P17844/P15172
BP	GO:0071559	response to transforming growth factor beta	10	0.653561	1.62713	0.0275679	0.0275679	0.188176	75	tags=33%, list=10%, signal=30%	P07996/Q9UBP4/Q09028/Q15063
BP	GO:0071560	cellular response to transforming growth factor beta stimulus	10	0.653561	1.62713	0.0275679	0.0275679	0.188176	75	tags=33%, list=10%, signal=30%	P07996/Q9UBP4/Q09028/Q15063
BP	GO:0030048	actin filament-based movement	10	0.652341	1.6241	0.0277721	0.0277721	0.188176	157	tags=55%, list=22%, signal=43%	F5H7S3/P06396/P54289/P60660/P09493/P05023
BP	GO:0006397	mRNA processing	39	-0.415578	-1.50847	0.0277955	0.0277955	0.188176	260	tags=54%, list=36%, signal=36%	Q07021/Q13148/P30041/P52597/Q08211/P26599/Q00839/P62308/P19338/Q16629/P62318/P22626/O43390/Q96E39/Q15233/P51991/P17844/P26368/P52597/P15172/Q92945/P84103
BP	GO:0007179	transforming growth factor beta receptor signaling pathway	8	0.694307	1.6271	0.0279307	0.0279307	0.188176	27	tags=30%, list=4%, signal=29%	P07996/Q9UBP4/Q09028
CC	GO:0098798	mitochondrial protein-containing complex	27	-0.468033	-1.54282	0.0279399	0.0279399	0.188176	205	tags=43%, list=28%, signal=32%	P06576/P14406/P38646/O75489/P31040/P55084/Q07812/P12236/P30049/P20674/P09622/O96000
BP	GO:0016525	negative regulation of angiogenesis	7	0.725168	1.61996	0.0279458	0.0279458	0.188176	91	tags=43%, list=13%, signal=38%	P09486/P07996/P98160
BP	GO:1901343	negative regulation of vasculature development	7	0.725168	1.61996	0.0279458	0.0279458	0.188176	91	tags=43%, list=13%, signal=38%	P09486/P07996/P98160
BP	GO:2000181	negative regulation of blood vessel morphogenesis	7	0.725168	1.61996	0.0279458	0.0279458	0.188176	91	tags=43%, list=13%, signal=38%	P09486/P07996/P98160
CC	GO:0000786	nucleosome	11	-0.6246	-1.59828	0.0279953	0.0279953	0.188176	216	tags=83%, list=30%, signal=59%	Q9BTM1/P16401/Q9Y230/Q8N257/P62805/P0C0S5/Q92522/P10412/O75367/Q5QNW6
BP	GO:0010824	regulation of centrosome duplication	3	-0.868954	-1.47795	0.0280288	0.0280288	0.188176	54	tags=100%, list=7%, signal=93%	O14980/P37198
BP	GO:0046605	regulation of centrosome cycle	3	-0.868954	-1.47795	0.0280288	0.0280288	0.188176	54	tags=100%, list=7%, signal=93%	O14980/P37198
BP	GO:0051298	centrosome duplication	3	-0.868954	-1.47795	0.0280288	0.0280288	0.188176	54	tags=100%, list=7%, signal=93%	O14980/P37198
BP	GO:0019646	aerobic electron transport chain	9	-0.659441	-1.58896	0.0280722	0.0280722	0.188176	200	tags=78%, list=28%, signal=57%	P14406/Q99497/O75489/P31040/P20674/P09622/O96000
BP	GO:0042773	ATP synthesis coupled electron transport	9	-0.659441	-1.58896	0.0280722	0.0280722	0.188176	200	tags=78%, list=28%, signal=57%	P14406/Q99497/O75489/P31040/P20674/P09622/O96000
BP	GO:0042775	mitochondrial ATP synthesis coupled electron transport	9	-0.659441	-1.58896	0.0280722	0.0280722	0.188176	200	tags=78%, list=28%, signal=57%	P14406/Q99497/O75489/P31040/P20674/P09622/O96000
BP	GO:0030316	osteoclast differentiation	6	0.761105	1.62659	0.02829	0.02829	0.189277	72	tags=50%, list=10%, signal=45%	P02788/Q08209/P02787
BP	GO:0006399	tRNA metabolic process	12	-0.6042	-1.58479	0.0283632	0.0283632	0.189408	185	tags=50%, list=26%, signal=38%	P54577/P49590/P41252/P54136/Q15046/Q9Y224
BP	GO:0048024	regulation of mRNA splicing, via spliceosome	17	-0.543505	-1.58429	0.0287206	0.0287206	0.191433	260	tags=67%, list=36%, signal=44%	Q07021/P30041/P26599/Q00839/P19338/Q16629/P22626/Q96E39/P17844/P26368/P15172/P84103
BP	GO:0001101	response to acid chemical	10	-0.641616	-1.59504	0.0289912	0.0289912	0.192872	148	tags=60%, list=21%, signal=48%	Q14103/P08123/Q15149/P12109/O00410/P00966
CC	GO:0030669	clathrin-coated endocytic vesicle membrane	6	0.759226	1.62257	0.0293378	0.0293378	0.194446	72	tags=67%, list=10%, signal=61%	P02649/P04114/P11717/P02787
CC	GO:0045334	clathrin-coated endocytic vesicle	6	0.759226	1.62257	0.0293378	0.0293378	0.194446	72	tags=67%, list=10%, signal=61%	P02649/P04114/P11717/P02787
BP	GO:0010876	lipid localization	14	0.582435	1.58897	0.0296073	0.0296073	0.195416	54	tags=36%, list=7%, signal=34%	P02649/P07108/P07996/P04114/P07602
BP	GO:0022900	electron transport chain	15	-0.558681	-1.57271	0.0296282	0.0296282	0.195416	200	tags=67%, list=28%, signal=49%	P14406/O43175/Q99497/O75489/P31040/Q15149/P20674/P09622/P04062/O96000
BP	GO:0019935	cyclic-nucleotide-mediated signaling	4	0.827715	1.55825	0.0296502	0.0296502	0.195416	19	tags=50%, list=3%, signal=49%	P02649/P07996
BP	GO:0007409	axonogenesis	27	0.481382	1.55697	0.0297733	0.0297733	0.195863	112	tags=32%, list=16%, signal=29%	P02649/P49757/Q13308/P55287/P02751/Q9BVA1/P78559/Q9NQC3/Q13740/Q13509/P46821
MF	GO:0016627	oxidoreductase activity, acting on the CH-CH group of donors	4	-0.807371	-1.49249	0.0302916	0.0302916	0.19773	105	tags=75%, list=15%, signal=64%	P31040/P49748/P30043
BP	GO:0006166	purine ribonucleoside salvage	3	0.878724	1.51392	0.0303427	0.0303427	0.19773	79	tags=67%, list=11%, signal=60%	Q96G03/P00492
BP	GO:0043174	nucleoside salvage	3	0.878724	1.51392	0.0303427	0.0303427	0.19773	79	tags=67%, list=11%, signal=60%	Q96G03/P00492
BP	GO:0009141	nucleoside triphosphate metabolic process	28	-0.458684	-1.52847	0.0304411	0.0304411	0.19773	147	tags=68%, list=20%, signal=56%	P06733/P55072/P11142/P0DMV8/P00568/P62826/P54819/P48047/P06576/Q9NTK5/P21281/O75489/P31040/P17812/P30049/P22392/Q9UJZ1/O96000/P62328
BP	GO:0033674	positive regulation of kinase activity	20	0.5252	1.5858	0.0304509	0.0304509	0.19773	81	tags=24%, list=11%, signal=22%	P02788/P07996/P09619/P30530/P11234
MF	GO:0008238	exopeptidase activity	9	0.662756	1.60774	0.0305623	0.0305623	0.19773	45	tags=56%, list=6%, signal=53%	P12955/Q9Y646/Q9UBR2/P15144/P09960
BP	GO:0060070	canonical Wnt signaling pathway	8	0.687551	1.61127	0.030581	0.030581	0.19773	42	tags=38%, list=6%, signal=36%	P02649/Q9UBP4/Q13308
BP	GO:0060828	regulation of canonical Wnt signaling pathway	8	0.687551	1.61127	0.030581	0.030581	0.19773	42	tags=38%, list=6%, signal=36%	P02649/Q9UBP4/Q13308
MF	GO:0004721	phosphoprotein phosphatase activity	7	0.719107	1.60642	0.0306569	0.0306569	0.19773	48	tags=43%, list=7%, signal=40%	Q96GD0/P23470/Q08209
BP	GO:0045785	positive regulation of cell adhesion	27	0.479982	1.55244	0.0307338	0.0307338	0.19773	73	tags=26%, list=10%, signal=24%	P55290/P07942/F5H7S3/Q08209/P02751/P16070/P08648
BP	GO:0071363	cellular response to growth factor stimulus	31	0.461423	1.54059	0.03074	0.03074	0.19773	75	tags=24%, list=10%, signal=23%	P07996/P09619/Q9UBP4/P49747/Q09028/P16070/P08648/Q15063
BP	GO:0007611	learning or memory	8	0.685413	1.60626	0.0307849	0.0307849	0.19773	96	tags=38%, list=13%, signal=33%	P02649/P08648/P78559
BP	GO:0050890	cognition	8	0.685413	1.60626	0.0307849	0.0307849	0.19773	96	tags=38%, list=13%, signal=33%	P02649/P08648/P78559
BP	GO:0062014	negative regulation of small molecule metabolic process	5	0.785716	1.59108	0.0309735	0.0309735	0.198375	50	tags=60%, list=7%, signal=56%	P02649/Q9UBP4/P00441
BP	GO:0048839	inner ear development	3	0.877418	1.51167	0.0309976	0.0309976	0.198375	50	tags=67%, list=7%, signal=62%	Q13308/P00441
BP	GO:0008380	RNA splicing	48	-0.38762	-1.47717	0.0313372	0.0313372	0.200186	260	tags=50%, list=36%, signal=34%	Q07021/Q13148/P30041/P52597/Q08211/P26599/P35637/Q00839/P62308/P19338/Q16629/P62318/P22626/O43390/Q96E39/P62277/Q15233/P51991/P17844/P26368/Q9Y224/P52597/P15172/Q92945/P84103
BP	GO:0050767	regulation of neurogenesis	17	0.547331	1.57461	0.0314553	0.0314553	0.200216	112	tags=39%, list=16%, signal=34%	P49757/Q08209/Q04917/P02751/P13611/Q9NQC3/P46821
BP	GO:0051960	regulation of nervous system development	17	0.547331	1.57461	0.0314553	0.0314553	0.200216	112	tags=39%, list=16%, signal=34%	P49757/Q08209/Q04917/P02751/P13611/Q9NQC3/P46821
BP	GO:0030198	extracellular matrix organization	20	0.521584	1.57488	0.0320125	0.0320125	0.201123	93	tags=35%, list=13%, signal=31%	P51884/P49747/P23142/P07942/Q03692/Q15063/Q15582
BP	GO:0043062	extracellular structure organization	20	0.521584	1.57488	0.0320125	0.0320125	0.201123	93	tags=35%, list=13%, signal=31%	P51884/P49747/P23142/P07942/Q03692/Q15063/Q15582
BP	GO:0045229	external encapsulating structure organization	20	0.521584	1.57488	0.0320125	0.0320125	0.201123	93	tags=35%, list=13%, signal=31%	P51884/P49747/P23142/P07942/Q03692/Q15063/Q15582
BP	GO:0050879	multicellular organismal movement	6	0.753371	1.61006	0.032062	0.032062	0.201123	134	tags=57%, list=19%, signal=47%	P28161/P49747/P78559/P78417
BP	GO:0050881	musculoskeletal movement	6	0.753371	1.61006	0.032062	0.032062	0.201123	134	tags=57%, list=19%, signal=47%	P28161/P49747/P78559/P78417
BP	GO:0055088	lipid homeostasis	6	0.752764	1.60876	0.032062	0.032062	0.201123	99	tags=67%, list=14%, signal=58%	P02649/P04114/P17174/Q9NQC3
BP	GO:0006942	regulation of striated muscle contraction	6	0.751676	1.60644	0.032062	0.032062	0.201123	157	tags=57%, list=22%, signal=45%	P28161/P0DP25/P78417/P05023
BP	GO:0008610	lipid biosynthetic process	31	0.459232	1.53327	0.0320683	0.0320683	0.201123	106	tags=31%, list=15%, signal=28%	P02649/P28161/Q9UBP4/P09211/P04114/P00441/P29218/O75874/P14324/P15121
BP	GO:0009199	ribonucleoside triphosphate metabolic process	27	-0.461698	-1.52194	0.0321101	0.0321101	0.201123	147	tags=70%, list=20%, signal=58%	P06733/P55072/P11142/P0DMV8/P00568/P62826/P54819/P48047/P06576/Q9NTK5/P21281/O75489/P31040/P17812/P30049/P22392/Q9UJZ1/O96000/P62328
BP	GO:0051093	negative regulation of developmental process	33	0.448678	1.51618	0.0322458	0.0322458	0.201615	116	tags=29%, list=16%, signal=26%	P02788/P09486/P07996/Q09028/Q08209/P00441/Q04917/P98160/Q9NQC3/P10124
BP	GO:0032272	negative regulation of protein polymerization	15	-0.553372	-1.55776	0.032412	0.032412	0.202296	55	tags=39%, list=8%, signal=37%	P16949/P04350/Q01082/Q02790/P45880/P40121/P62328
BP	GO:0019731	antibacterial humoral response	3	0.87418	1.50609	0.0325256	0.0325256	0.202648	72	tags=67%, list=10%, signal=60%	P02788/P02787
CC	GO:0098800	inner mitochondrial membrane protein complex	17	-0.537718	-1.56742	0.0327375	0.0327375	0.203545	235	tags=59%, list=33%, signal=41%	P48047/P06576/P14406/P38646/O75489/P31040/P12236/P30049/P20674/O96000
BP	GO:0006695	cholesterol biosynthetic process	6	0.750202	1.60329	0.0329003	0.0329003	0.203545	94	tags=67%, list=13%, signal=58%	P02649/P04114/P00441/P14324
BP	GO:0016126	sterol biosynthetic process	6	0.750202	1.60329	0.0329003	0.0329003	0.203545	94	tags=67%, list=13%, signal=58%	P02649/P04114/P00441/P14324
BP	GO:1902653	secondary alcohol biosynthetic process	6	0.750202	1.60329	0.0329003	0.0329003	0.203545	94	tags=67%, list=13%, signal=58%	P02649/P04114/P00441/P14324
BP	GO:0009259	ribonucleotide metabolic process	43	-0.397858	-1.47961	0.0331774	0.0331774	0.204901	329	tags=63%, list=46%, signal=36%	P06733/P55072/P11142/P0DMV8/P11586/P00568/P62826/P54819/P22234/O00154/P48047/P06576/P31939/Q9NTK5/P51659/P21281/O75489/P31040/P17812/P53396/P30049/P22033/P22392/P09622/Q9UJZ1/O96000/P62328
BP	GO:0007283	spermatogenesis	17	0.543879	1.56468	0.0334461	0.0334461	0.205062	70	tags=33%, list=10%, signal=31%	P35527/P04114/Q9BY67/P30530/P00441/P11717
BP	GO:0048232	male gamete generation	17	0.543879	1.56468	0.0334461	0.0334461	0.205062	70	tags=33%, list=10%, signal=31%	P35527/P04114/Q9BY67/P30530/P00441/P11717
BP	GO:0042221	response to chemical	213	0.285442	1.3139	0.0334715	0.0334715	0.205062	91	tags=16%, list=13%, signal=20%	P55290/O94760/P69892/P02649/P02788/Q96GD0/P02768/P07996/P09619/P28161/P49747/P09211/Q9UMX5/P30530/F5H7S3/Q13308/P09960/P61981/P01023/Q08209/P00441/P32929/Q04917/Q9BRA2/P16070/Q9BVA1/P11717/P02787/Q15063/P00492/P11234/P69905/P17174/O75874/P06396/P98160
MF	GO:0061134	peptidase regulator activity	23	0.496905	1.55125	0.0334947	0.0334947	0.205062	76	tags=30%, list=11%, signal=28%	P02788/P07996/P23142/P01023/P02751/P19823/P04080
BP	GO:0055117	regulation of cardiac muscle contraction	5	0.779051	1.57758	0.0335019	0.0335019	0.205062	134	tags=50%, list=19%, signal=41%	P28161/P0DP25/P78417
CC	GO:0031965	nuclear membrane	14	-0.56428	-1.55209	0.0335517	0.0335517	0.205062	70	tags=64%, list=10%, signal=59%	Q14974/P20700/O00299/P04406/P42704/P37198/Q9NZM1/O00410/P09525
BP	GO:0070848	response to growth factor	32	0.449408	1.50907	0.0336886	0.0336886	0.205452	75	tags=24%, list=10%, signal=22%	P07996/P09619/Q9UBP4/P49747/Q09028/P16070/P08648/Q15063
BP	GO:0019693	ribose phosphate metabolic process	46	-0.391248	-1.47526	0.0337319	0.0337319	0.205452	329	tags=59%, list=46%, signal=34%	P06733/P55072/P11142/P0DMV8/P11586/P00568/P62826/P54819/P22234/O00154/P48047/P06576/P31939/Q9NTK5/P51659/P21281/O75489/P31040/P17812/P53396/P30049/P22033/P22392/P09622/Q9UJZ1/O96000/P62328
MF	GO:0002020	protease binding	16	0.552232	1.55857	0.0344482	0.0344482	0.209133	76	tags=38%, list=11%, signal=34%	P07996/P49747/P01023/P07602/P02751/P04080
BP	GO:0034332	adherens junction organization	8	0.679583	1.59259	0.0344546	0.0344546	0.209133	51	tags=38%, list=7%, signal=35%	P55290/P49757/P55287
MF	GO:0004713	protein tyrosine kinase activity	4	0.819849	1.54344	0.0345563	0.0345563	0.209391	70	tags=75%, list=10%, signal=68%	P09619/P30530/P11717
BP	GO:0030865	cortical cytoskeleton organization	8	-0.669865	-1.54635	0.0347195	0.0347195	0.210019	99	tags=33%, list=14%, signal=29%	O75083/Q15149/P62330
BP	GO:0051262	protein tetramerization	10	0.638774	1.59032	0.0349193	0.0349193	0.210531	142	tags=55%, list=20%, signal=44%	P32929/P04264/P13645/P00492/P13645/P04179
BP	GO:0022618	protein-RNA complex assembly	29	-0.44941	-1.50913	0.0349665	0.0349665	0.210531	241	tags=77%, list=33%, signal=53%	P56537/Q9Y383/P62841/P08238/P62857/P62316/P62913/Q15185/Q08211/P13010/P08238/P62263/P62308/Q9Y230/P62318/P39019/P08865/Q02878/P62750/P05388/Q14152/P83731/P78527
BP	GO:1901021	positive regulation of calcium ion transmembrane transporter activity	4	0.818689	1.54126	0.0349829	0.0349829	0.210531	134	tags=80%, list=19%, signal=66%	P28161/P54289/P0DP25/P78417
BP	GO:1904427	positive regulation of calcium ion transmembrane transport	8	0.678987	1.5912	0.0350663	0.0350663	0.210555	134	tags=67%, list=19%, signal=55%	P28161/Q08209/P54289/P63098/P0DP25/P78417
BP	GO:0009150	purine ribonucleotide metabolic process	41	-0.400414	-1.4742	0.0351062	0.0351062	0.210555	329	tags=63%, list=46%, signal=37%	P06733/P55072/P11142/P0DMV8/P11586/P00568/P62826/P54819/P22234/O00154/P48047/P06576/P31939/Q9NTK5/P51659/P21281/O75489/P31040/P53396/P30049/P22033/P22392/P09622/Q9UJZ1/O96000/P62328
BP	GO:0006638	neutral lipid metabolic process	3	0.870482	1.49972	0.0353635	0.0353635	0.210619	29	tags=67%, list=4%, signal=64%	P02649/P04114
BP	GO:0006639	acylglycerol metabolic process	3	0.870482	1.49972	0.0353635	0.0353635	0.210619	29	tags=67%, list=4%, signal=64%	P02649/P04114
BP	GO:0006641	triglyceride metabolic process	3	0.870482	1.49972	0.0353635	0.0353635	0.210619	29	tags=67%, list=4%, signal=64%	P02649/P04114
BP	GO:0010155	regulation of proton transport	3	-0.854742	-1.45378	0.0354048	0.0354048	0.210619	4	tags=75%, list=1%, signal=75%	O43707/O43707/P62328
BP	GO:0072006	nephron development	6	0.742021	1.5858	0.0354149	0.0354149	0.210619	131	tags=67%, list=18%, signal=55%	P09619/Q08209/P80723/O00592
BP	GO:0009968	negative regulation of signal transduction	64	0.371632	1.43643	0.0356229	0.0356229	0.211043	74	tags=20%, list=10%, signal=20%	P02649/P02788/P07996/Q9UBP4/P09211/Q09028/P23142/Q9BY67/P61981/Q08209/P32929/P63104/P16070/P61088
BP	GO:0006909	phagocytosis	21	0.508809	1.55089	0.0357143	0.0357143	0.211043	173	tags=43%, list=24%, signal=34%	P07996/P30530/Q12907/P00441/P06396/P12429/P01024/P05556/P17301
BP	GO:0030218	erythrocyte differentiation	11	-0.607742	-1.55514	0.0358262	0.0358262	0.211043	193	tags=58%, list=27%, signal=43%	O00115/Q15758/P62263/P38646/P39019/P62753/P78527
BP	GO:0009636	response to toxic substance	26	0.475477	1.52703	0.0358787	0.0358787	0.211043	83	tags=29%, list=12%, signal=26%	P69892/P02649/P02768/P28161/P09211/P00441/Q9BRA2/P69905
BP	GO:0007610	behavior	21	0.508644	1.55039	0.0359105	0.0359105	0.211043	96	tags=33%, list=13%, signal=30%	P02649/P07996/P00441/P08648/P04080/P00492/P78559
BP	GO:0000018	regulation of DNA recombination	6	-0.717483	-1.51115	0.0359396	0.0359396	0.211043	209	tags=100%, list=29%, signal=72%	P16401/P35637/Q9Y230/Q92522/P10412
MF	GO:0070851	growth factor receptor binding	3	0.870174	1.49919	0.0360183	0.0360183	0.211043	73	tags=67%, list=10%, signal=60%	P09619/P08648
BP	GO:0007162	negative regulation of cell adhesion	16	0.549526	1.55093	0.0360505	0.0360505	0.211043	131	tags=47%, list=18%, signal=39%	P55290/P07996/P23142/Q15063/P98160/Q15582/P05089/O00592
BP	GO:0044788	modulation by host of viral process	12	0.601073	1.57753	0.0361421	0.0361421	0.211043	100	tags=33%, list=14%, signal=29%	P02649/P02788/P11717/P17980
BP	GO:0006753	nucleoside phosphate metabolic process	57	-0.362367	-1.42867	0.0362351	0.0362351	0.211043	237	tags=58%, list=33%, signal=42%	P06733/P55072/P11142/P0DMV8/P29401/P11586/P00568/P62826/P54819/P22234/O00154/P48047/P40926/P06576/P31939/Q9NTK5/P51659/P52209/Q99497/P21281/O75489/P31040/P17812/Q15046/P53396/P30049/P22033/O75367/P22392/P09622/Q9UJZ1/O96000/P62328
BP	GO:0009117	nucleotide metabolic process	57	-0.362367	-1.42867	0.0362351	0.0362351	0.211043	237	tags=58%, list=33%, signal=42%	P06733/P55072/P11142/P0DMV8/P29401/P11586/P00568/P62826/P54819/P22234/O00154/P48047/P40926/P06576/P31939/Q9NTK5/P51659/P52209/Q99497/P21281/O75489/P31040/P17812/Q15046/P53396/P30049/P22033/O75367/P22392/P09622/Q9UJZ1/O96000/P62328
BP	GO:0010882	regulation of cardiac muscle contraction by calcium ion signaling	4	0.816914	1.53792	0.0362628	0.0362628	0.211043	134	tags=60%, list=19%, signal=49%	P28161/P0DP25/P78417
BP	GO:0070296	sarcoplasmic reticulum calcium ion transport	4	0.816914	1.53792	0.0362628	0.0362628	0.211043	134	tags=60%, list=19%, signal=49%	P28161/P0DP25/P78417
BP	GO:0021537	telencephalon development	16	0.547658	1.54566	0.0372522	0.0372522	0.216444	151	tags=42%, list=21%, signal=34%	P49757/P07942/Q9BVA1/P00492/Q9NQC3/P16104/P12429/P02461
BP	GO:0043583	ear development	4	0.816105	1.5364	0.0373294	0.0373294	0.216537	50	tags=50%, list=7%, signal=47%	Q13308/P00441
BP	GO:0043200	response to amino acid	7	-0.689608	-1.53001	0.0380111	0.0380111	0.21977	148	tags=71%, list=21%, signal=57%	Q14103/P08123/P12109/O00410/P00966
BP	GO:0071230	cellular response to amino acid stimulus	7	-0.689608	-1.53001	0.0380111	0.0380111	0.21977	148	tags=71%, list=21%, signal=57%	Q14103/P08123/P12109/O00410/P00966
MF	GO:0003690	double-stranded DNA binding	28	-0.448977	-1.49612	0.0381031	0.0381031	0.219942	255	tags=66%, list=35%, signal=44%	Q13148/Q08211/P12956/P13010/P23396/P20700/O15347/P16401/P30044/Q00839/Q9Y230/O75531/P0C0S5/Q92522/P10412/O75367/P15172/P51858/P78527
BP	GO:0006402	mRNA catabolic process	19	-0.507541	-1.52914	0.0382204	0.0382204	0.220259	255	tags=53%, list=35%, signal=35%	Q13148/Q15717/Q08211/P35637/Q00839/Q13310/Q14103/O43390/P17844/Q92945
BP	GO:0043491	phosphatidylinositol 3-kinase/protein kinase B signal transduction	16	0.545372	1.53921	0.0384538	0.0384538	0.220883	99	tags=29%, list=14%, signal=26%	P07996/P09619/P30530/P02751/Q9NQC3
BP	GO:0051896	regulation of phosphatidylinositol 3-kinase/protein kinase B signal transduction	16	0.545372	1.53921	0.0384538	0.0384538	0.220883	99	tags=29%, list=14%, signal=26%	P07996/P09619/P30530/P02751/Q9NQC3
MF	GO:0046983	protein dimerization activity	78	0.352999	1.4134	0.0386197	0.0386197	0.221476	89	tags=18%, list=12%, signal=18%	P02649/Q9Y646/Q96GD0/P07996/P28161/Q9BY67/F5H7S3/Q08209/P07602/P04264/Q04917/P13645/Q9BVA1/P17050/P29218/O75874
BP	GO:0071900	regulation of protein serine/threonine kinase activity	17	0.537561	1.5465	0.0388214	0.0388214	0.222253	25	tags=29%, list=3%, signal=29%	P02649/P02788/P07996/P09619/P09211
BP	GO:0051049	regulation of transport	92	0.3375	1.39128	0.0388811	0.0388811	0.222253	72	tags=15%, list=10%, signal=16%	P55290/P02649/P07108/P49757/P07996/P09619/P28161/P35080/P30530/Q12907/Q08209/P00441/Q04917/P27348/P02787
BP	GO:0048638	regulation of developmental growth	12	0.597767	1.56885	0.0391878	0.0391878	0.222584	113	tags=43%, list=16%, signal=37%	P02649/P00441/P02751/Q9NQC3/P46821/P80723
BP	GO:0035150	regulation of tube size	5	0.772304	1.56392	0.0391909	0.0391909	0.222584	50	tags=60%, list=7%, signal=56%	P02649/P49747/P00441
BP	GO:0035296	regulation of tube diameter	5	0.772304	1.56392	0.0391909	0.0391909	0.222584	50	tags=60%, list=7%, signal=56%	P02649/P49747/P00441
BP	GO:0097746	blood vessel diameter maintenance	5	0.772304	1.56392	0.0391909	0.0391909	0.222584	50	tags=60%, list=7%, signal=56%	P02649/P49747/P00441
CC	GO:0008541	proteasome regulatory particle, lid subcomplex	3	-0.846797	-1.44026	0.0392772	0.0392772	0.222715	114	tags=100%, list=16%, signal=85%	P48556/Q9UNM6
BP	GO:0043462	regulation of ATP-dependent activity	10	0.630983	1.57092	0.0394119	0.0394119	0.223121	41	tags=30%, list=6%, signal=29%	P02788/P35080/F5H7S3
BP	GO:0070227	lymphocyte apoptotic process	3	-0.845632	-1.43828	0.039646	0.039646	0.223729	87	tags=67%, list=12%, signal=59%	Q07812/P62753
BP	GO:0070231	T cell apoptotic process	3	-0.845632	-1.43828	0.039646	0.039646	0.223729	87	tags=67%, list=12%, signal=59%	Q07812/P62753
BP	GO:0009605	response to external stimulus	129	0.310221	1.34373	0.0397564	0.0397564	0.223995	146	tags=27%, list=20%, signal=26%	P55290/P02649/P02788/P02768/P07996/P09619/P09211/P04114/Q9BY67/Q9UMX5/P30530/P61981/P01023/P00441/P04264/P63104/Q9BVA1/P02787/P61088/Q15063/P11234/P13647/P06396/P35030/Q9NQC3/P05089/P46821/P63241/Q02952/P0DP25/P12429/P01024/P01008/P04179/Q12906/P81605/P15104
BP	GO:0009144	purine nucleoside triphosphate metabolic process	27	-0.450417	-1.48476	0.0400334	0.0400334	0.225196	329	tags=67%, list=46%, signal=38%	P06733/P55072/P11142/P0DMV8/P00568/P62826/P54819/P48047/P06576/Q9NTK5/P21281/O75489/P31040/P30049/P22392/Q9UJZ1/O96000/P62328
BP	GO:1903312	negative regulation of mRNA metabolic process	14	-0.554324	-1.52471	0.0403018	0.0403018	0.226143	260	tags=73%, list=36%, signal=48%	Q07021/Q13148/Q15717/Q08211/P26599/P35637/Q00839/Q16629/Q14103/P22626/P26368
MF	GO:0008235	metalloexopeptidase activity	6	0.733628	1.56787	0.0404443	0.0404443	0.226143	45	tags=67%, list=6%, signal=63%	P12955/Q9Y646/P15144/P09960
MF	GO:0008237	metallopeptidase activity	6	0.733628	1.56787	0.0404443	0.0404443	0.226143	45	tags=67%, list=6%, signal=63%	P12955/Q9Y646/P15144/P09960
BP	GO:0009743	response to carbohydrate	11	0.613376	1.57046	0.0404577	0.0404577	0.226143	175	tags=73%, list=24%, signal=56%	P07996/Q08209/P12110/P46821/P04179/P15104/P17301/Q15907
BP	GO:0042471	ear morphogenesis	3	0.86475	1.48985	0.0410391	0.0410391	0.228678	50	tags=67%, list=7%, signal=62%	Q13308/P00441
BP	GO:0044085	cellular component biogenesis	213	-0.259467	-1.26301	0.0410408	0.0410408	0.228678	170	tags=29%, list=24%, signal=32%	P62308/Q9Y230/Q99497/P38646/P62318/O60568/P46781/O75531/P39019/Q15019/P62805/P08865/Q02878/P16949/O75489/P04350/Q13619/P22087/P51149/P62906/Q07157/P62277/P62750/Q99733/P08123/P10644/P62424/O75083/P60903/Q15149/P62081/Q07812/P61421/P30049/P42766/P05388/Q92522/Q9NRY4/P61158/P10412/P62241/P62753/O75367/Q14152/Q01082/P37198/Q02790/O75347/O76021/Q15019/P45880/P61353/P83731/P62847/P62280/O15144/Q96AY3/…
BP	GO:0008202	steroid metabolic process	15	0.554145	1.53622	0.0414237	0.0414237	0.230109	106	tags=47%, list=15%, signal=41%	P02649/Q9UBP4/P04114/P00441/Q04917/P14324/P15121
BP	GO:0008033	tRNA processing	5	-0.744752	-1.47739	0.0414764	0.0414764	0.230109	96	tags=40%, list=13%, signal=35%	Q15046/Q9Y224
BP	GO:0030900	forebrain development	18	0.522602	1.53032	0.041493	0.041493	0.230109	151	tags=43%, list=21%, signal=35%	P49757/P30530/P07942/Q9BVA1/P00492/Q9NQC3/P16104/P12429/P02461
BP	GO:0032504	multicellular organism reproduction	31	0.447658	1.49463	0.0419355	0.0419355	0.231835	70	tags=22%, list=10%, signal=21%	P35527/P04114/Q9BY67/P30530/P01023/P00441/P11717
BP	GO:0048609	multicellular organismal reproductive process	31	0.447658	1.49463	0.0419355	0.0419355	0.231835	70	tags=22%, list=10%, signal=21%	P35527/P04114/Q9BY67/P30530/P01023/P00441/P11717
BP	GO:0010648	negative regulation of cell communication	67	0.362352	1.41409	0.0422944	0.0422944	0.23309	74	tags=19%, list=10%, signal=19%	P02649/P02788/P07996/Q9UBP4/P09211/Q09028/P23142/Q9BY67/P61981/Q08209/P32929/P63104/P16070/P61088
BP	GO:0023057	negative regulation of signaling	67	0.362352	1.41409	0.0422944	0.0422944	0.23309	74	tags=19%, list=10%, signal=19%	P02649/P02788/P07996/Q9UBP4/P09211/Q09028/P23142/Q9BY67/P61981/Q08209/P32929/P63104/P16070/P61088
CC	GO:0016528	sarcoplasm	10	0.627051	1.56113	0.042475	0.042475	0.23337	97	tags=45%, list=13%, signal=40%	P07996/P28161/P06396/O43852/P54289
BP	GO:0048662	negative regulation of smooth muscle cell proliferation	5	0.768188	1.55559	0.0425622	0.0425622	0.23337	142	tags=80%, list=20%, signal=65%	P02649/F5H7S3/P09493/P04179
BP	GO:0045216	cell-cell junction organization	13	0.576514	1.54604	0.042609	0.042609	0.23337	51	tags=20%, list=7%, signal=19%	P55290/P49757/P55287
BP	GO:0050728	negative regulation of inflammatory response	8	0.664343	1.55688	0.0426096	0.0426096	0.23337	55	tags=50%, list=8%, signal=47%	P02649/P09211/P00441/P04264
BP	GO:0051591	response to cAMP	3	-0.842046	-1.43218	0.0431495	0.0431495	0.235962	12	tags=50%, list=2%, signal=49%	P35613/P00966
MF	GO:0000049	tRNA binding	9	-0.639279	-1.54037	0.0433844	0.0433844	0.236729	190	tags=56%, list=26%, signal=41%	P68104/P54577/P41252/P54136/Q15046
BP	GO:0009205	purine ribonucleoside triphosphate metabolic process	26	-0.45498	-1.48487	0.0434238	0.0434238	0.236729	329	tags=69%, list=46%, signal=39%	P06733/P55072/P11142/P0DMV8/P00568/P62826/P54819/P48047/P06576/Q9NTK5/P21281/O75489/P31040/P30049/P22392/Q9UJZ1/O96000/P62328
BP	GO:0009719	response to endogenous stimulus	91	0.333487	1.3728	0.0437533	0.0437533	0.236984	89	tags=20%, list=12%, signal=20%	P55290/P02649/Q96GD0/P07996/P09619/P28161/Q9UBP4/P49747/Q09028/P09960/P61981/P01023/Q08209/Q04917/P16070/P08648/Q15063/P17174/O75874
BP	GO:0006139	nucleobase-containing compound metabolic process	247	-0.253516	-1.24863	0.043828	0.043828	0.236984	214	tags=34%, list=30%, signal=37%	Q13404/P18124/P62249/P26599/P02786/P06576/P31939/P16401/P35637/Q9NTK5/P51659/O00115/P30044/P54577/Q00839/P52209/P50991/P62263/P49590/P62308/P19338/Q9Y230/Q16629/Q99497/P62318/P60900/O75531/Q16851/P39019/Q13310/Q14103/P21281/P22626/P07686/Q02878/O75489/Q13619/P22087/P62906/O43390/Q96E39/P62277/P41252/P54136/P10644/P31040/P17812/P62424/P60903/Q15046/P53396/Q15233/P62081/P0C0S5/Q07812/P30049/P42766/…
CC	GO:0045095	keratin filament	12	0.591324	1.55194	0.0438579	0.0438579	0.236984	87	tags=33%, list=12%, signal=30%	P35527/Q7Z794/P04264/P13645/P13647
BP	GO:0008543	fibroblast growth factor receptor signaling pathway	3	0.862096	1.48528	0.0438769	0.0438769	0.236984	19	tags=33%, list=3%, signal=33%	P07996
BP	GO:0032200	telomere organization	19	-0.501047	-1.50958	0.0438827	0.0438827	0.236984	302	tags=70%, list=42%, signal=42%	P17987/P50990/Q15185/P48643/P12956/P13010/P08238/Q00839/P50991/Q9Y230/P62805/Q14103/P22626/P78527
BP	GO:0014909	smooth muscle cell migration	8	0.661284	1.54971	0.0440367	0.0440367	0.236984	179	tags=75%, list=25%, signal=57%	P09619/F5H7S3/Q15063/P09493/P17301/Q03113
BP	GO:0014910	regulation of smooth muscle cell migration	8	0.661284	1.54971	0.0440367	0.0440367	0.236984	179	tags=75%, list=25%, signal=57%	P09619/F5H7S3/Q15063/P09493/P17301/Q03113
BP	GO:0006816	calcium ion transport	18	0.520023	1.52277	0.0440739	0.0440739	0.236984	134	tags=37%, list=19%, signal=31%	P09619/P28161/Q08209/P54289/P63098/P0DP25/P78417
MF	GO:0030527	structural constituent of chromatin	10	-0.616695	-1.53309	0.0440744	0.0440744	0.236984	216	tags=82%, list=30%, signal=58%	Q9BTM1/P16401/Q8N257/P62805/P0C0S5/Q92522/P10412/O75367/Q5QNW6
BP	GO:0061448	connective tissue development	9	0.63768	1.54691	0.0444173	0.0444173	0.238103	115	tags=56%, list=16%, signal=47%	P09619/P49747/P16070/Q15582/P21810
BP	GO:0048167	regulation of synaptic plasticity	9	0.637657	1.54686	0.0444173	0.0444173	0.238103	112	tags=56%, list=16%, signal=48%	P02649/P61981/Q04917/P78559/P46821
CC	GO:0043231	intracellular membrane-bounded organelle	555	-0.249428	-1.23378	0.0446217	0.0446217	0.238837	721	tags=100%, list=100%, signal=0%	P61457/Q8NBJ4/P02649/P02788/Q96G03/P09486/P35527/P00450/P07108/Q9Y646/P02768/P49757/P07996/P51884/P09619/P28161/P09211/Q09028/P04114/Q9UBR2/P15144/P15586/Q9UMX5/P30530/P07942/Q12907/O95865/P09960/P01023/Q08209/P00441/P07602/P04264/P13645/P63104/Q03692/O15394/P02751/P19823/P16070/P13611/Q9BVA1/Q96FW1/P11717/P17050/P02787/P08648/P61088/Q15063/P04080/P36871/P31943/Q8NBS9/P69905/P28072/P17174/P61956/…
BP	GO:0051702	biological process involved in interaction with symbiont	19	0.511256	1.51793	0.0446905	0.0446905	0.238843	109	tags=32%, list=15%, signal=28%	P02649/P02788/P02751/P11717/P17980/P05089
BP	GO:0042730	fibrinolysis	3	0.860905	1.48322	0.0449683	0.0449683	0.239965	55	tags=67%, list=8%, signal=62%	P07996/P04264
MF	GO:0016810	hydrolase activity, acting on carbon-nitrogen (but not peptide) bonds	10	0.622024	1.54862	0.0453339	0.0453339	0.24155	126	tags=45%, list=17%, signal=38%	O94760/O95865/Q14194/P05089/Q8TDQ7
BP	GO:0007044	cell-substrate junction assembly	13	0.572918	1.5364	0.0456381	0.0456381	0.242002	73	tags=27%, list=10%, signal=24%	P07996/P55287/P02751/P08648
CC	GO:0030136	clathrin-coated vesicle	15	0.549363	1.52297	0.0456465	0.0456465	0.242002	72	tags=33%, list=10%, signal=31%	P02649/P49757/P04114/P11717/P02787
BP	GO:0003044	regulation of systemic arterial blood pressure mediated by a chemical signal	4	0.807531	1.52026	0.0456485	0.0456485	0.242002	142	tags=100%, list=20%, signal=81%	Q9UBR2/F5H7S3/P09493/P04179
BP	GO:0071826	protein-RNA complex organization	30	-0.433958	-1.46871	0.0456927	0.0456927	0.242002	366	tags=77%, list=51%, signal=40%	P56537/Q9Y383/P62841/P08238/P62857/P62316/P55072/P62913/Q15185/Q08211/P13010/P08238/P62263/P62308/Q9Y230/P62318/P39019/P08865/Q02878/P62750/P05388/Q14152/P83731/P78527
BP	GO:0009408	response to heat	8	0.658657	1.54355	0.0458716	0.0458716	0.242586	50	tags=22%, list=7%, signal=21%	P07996/P00441
MF	GO:0030170	pyridoxal phosphate binding	7	0.695591	1.55389	0.0462982	0.0462982	0.244111	85	tags=43%, list=12%, signal=38%	P02768/P32929/P17174
MF	GO:0070279	vitamin B6 binding	7	0.695591	1.55389	0.0462982	0.0462982	0.244111	85	tags=43%, list=12%, signal=38%	P02768/P32929/P17174
BP	GO:0070918	regulatory ncRNA processing	6	-0.702099	-1.47875	0.0470273	0.0470273	0.247056	146	tags=67%, list=20%, signal=54%	P22626/P22087/P17844/P84103
BP	GO:0090075	relaxation of muscle	4	0.805822	1.51704	0.0471416	0.0471416	0.247056	90	tags=60%, list=12%, signal=53%	P28161/P00441/P06396
BP	GO:0046660	female sex differentiation	6	0.723405	1.54602	0.04715	0.04715	0.247056	89	tags=67%, list=12%, signal=59%	P30530/P01023/P00441/O75874
BP	GO:1901019	regulation of calcium ion transmembrane transporter activity	6	0.723302	1.5458	0.04715	0.04715	0.247056	134	tags=57%, list=19%, signal=47%	P28161/P54289/P0DP25/P78417
BP	GO:0030858	positive regulation of epithelial cell differentiation	3	-0.836267	-1.42235	0.0472063	0.0472063	0.247056	61	tags=67%, list=8%, signal=61%	O75367/P22392
BP	GO:0046034	ATP metabolic process	22	-0.475057	-1.48663	0.0473543	0.0473543	0.247464	329	tags=73%, list=46%, signal=41%	P06733/P55072/P11142/P0DMV8/P00568/P54819/P48047/P06576/Q9NTK5/P21281/O75489/P31040/P30049/Q9UJZ1/O96000/P62328
BP	GO:0097553	calcium ion transmembrane import into cytosol	9	0.634702	1.53969	0.0474735	0.0474735	0.24772	134	tags=60%, list=19%, signal=50%	P28161/Q08209/P54289/P63098/P0DP25/P78417
MF	GO:0003824	catalytic activity	285	0.265379	1.2582	0.048068	0.048068	0.250452	85	tags=14%, list=12%, signal=21%	O94760/P61457/P69892/P02788/P12955/Q96G03/P00450/Q9Y646/Q96GD0/P09619/P28161/P09211/P09104/Q09028/P23470/P35080/Q9UBR2/P15144/P15586/P30530/Q13308/O95865/P09960/Q08209/P00441/P32929/Q14194/Q9BRA2/Q9BVA1/Q9Y496/Q96FW1/P11717/P17050/P61088/P36871/P00492/Q8NBS9/P11234/P29218/P69905/P28072/P17174
CC	GO:0012505	endomembrane system	273	0.267514	1.26334	0.0482265	0.0482265	0.250908	118	tags=20%, list=16%, signal=27%	Q8NBJ4/P02649/P02788/Q96G03/P09486/P00450/P07108/Q9Y646/P02768/P49757/P07996/P51884/P09619/P28161/P09211/P04114/Q9UBR2/P15144/P15586/Q9UMX5/P07942/Q12907/P09960/P01023/P07602/P04264/Q03692/P02751/P19823/P16070/P13611/P11717/P02787/P08648/Q15063/P04080/P36871/Q8NBS9/O75874/P06396/P98160/O43852/Q15582/P54289/P35030/Q9NQC3/P17980/P12110/P05089/Q10471/P35606/P21810/P10124/P63241/Q12841
BP	GO:0045833	negative regulation of lipid metabolic process	5	0.7596	1.53819	0.0484619	0.0484619	0.251184	50	tags=60%, list=7%, signal=56%	P02649/Q9UBP4/P00441
BP	GO:0051055	negative regulation of lipid biosynthetic process	5	0.7596	1.53819	0.0484619	0.0484619	0.251184	50	tags=60%, list=7%, signal=56%	P02649/Q9UBP4/P00441
BP	GO:0006163	purine nucleotide metabolic process	52	-0.361052	-1.3966	0.0484928	0.0484928	0.251184	352	tags=63%, list=49%, signal=35%	P40925/P25705/P24752/P06733/P55072/P11142/P0DMV8/P29401/P11586/P00568/P62826/P54819/P22234/O00154/P48047/P40926/P06576/P31939/Q9NTK5/P51659/P52209/P21281/O75489/P31040/P53396/P30049/P22033/O75367/P22392/P09622/Q9UJZ1/O96000/P62328
CC	GO:0008021	synaptic vesicle	11	-0.592292	-1.51561	0.0487471	0.0487471	0.252131	188	tags=83%, list=26%, signal=63%	P36543/P61006/P61020/Q15019/P21281/P51149/P61421/P11279/Q15019/Q9NZM1
BP	GO:0032410	negative regulation of transporter activity	4	0.80474	1.515	0.0490614	0.0490614	0.252143	134	tags=60%, list=19%, signal=49%	P28161/P0DP25/P78417
BP	GO:0032413	negative regulation of ion transmembrane transporter activity	4	0.80474	1.515	0.0490614	0.0490614	0.252143	134	tags=60%, list=19%, signal=49%	P28161/P0DP25/P78417
BP	GO:1901020	negative regulation of calcium ion transmembrane transporter activity	4	0.80474	1.515	0.0490614	0.0490614	0.252143	134	tags=60%, list=19%, signal=49%	P28161/P0DP25/P78417
BP	GO:0006140	regulation of nucleotide metabolic process	4	-0.776739	-1.43586	0.0491063	0.0491063	0.252143	61	tags=50%, list=8%, signal=46%	O75367/P62328
BP	GO:1900542	regulation of purine nucleotide metabolic process	4	-0.776739	-1.43586	0.0491063	0.0491063	0.252143	61	tags=50%, list=8%, signal=46%	O75367/P62328
CC	GO:0031410	cytoplasmic vesicle	194	0.282318	1.28944	0.0494321	0.0494321	0.252963	100	tags=17%, list=14%, signal=21%	P02649/P02788/Q96G03/P09486/P02768/P49757/P07996/P09619/P09211/P04114/Q9UBR2/P15144/P15586/Q12907/P09960/P01023/P00441/P07602/P04264/P63104/P02751/P16070/P11717/P02787/P08648/P04080/P36871/Q8NBS9/P69905/P31946/O75874/P06396/O43852/P54289/P35030/P17980
CC	GO:0097708	intracellular vesicle	194	0.282318	1.28944	0.0494321	0.0494321	0.252963	100	tags=17%, list=14%, signal=21%	P02649/P02788/Q96G03/P09486/P02768/P49757/P07996/P09619/P09211/P04114/Q9UBR2/P15144/P15586/Q12907/P09960/P01023/P00441/P07602/P04264/P63104/P02751/P16070/P11717/P02787/P08648/P04080/P36871/Q8NBS9/P69905/P31946/O75874/P06396/O43852/P54289/P35030/P17980
CC	GO:0030141	secretory granule	114	0.314701	1.3399	0.0495033	0.0495033	0.252963	100	tags=22%, list=14%, signal=22%	P02788/Q96G03/P09486/P02768/P07996/P09211/Q9UBR2/P15144/P15586/P09960/P01023/P07602/P04264/P02751/P16070/P11717/P02787/P04080/P36871/Q8NBS9/O75874/P06396/P54289/P35030/P17980
BP	GO:0003014	renal system process	3	0.856546	1.47571	0.0495525	0.0495525	0.252963	106	tags=100%, list=15%, signal=86%	Q08209/P06396/P15121

## Sheet: GSEAGO top 30 Control
ONTOLOGY	ID	Description	setSize	enrichmentScore	NES	pvalue	p.adjust	qvalue	rank	leading_edge	core_enrichment_ID	core_enrichment_Symbol
BP	GO:0034660	ncRNA metabolic process	45	-0.607398	-2.27352	0.000214638	0.000214638	0.0155708	185	tags=58%, list=26%, signal=46%	P54577/P62263/P49590/P19338/P39019/P22626/P22087/P62906/P41252/P54136/P62424/Q15046/P62081/P42766/P62241/P62753/O75367/P17844/O76021/Q9Y224/P61353/P62847/P15172/Q92945/P84103/P78527	YARS1/RPS14/HARS2/NCL/RPS19/HNRNPA2B1/FBL/RPL10A/IARS1/RARS1/RPL7A/KARS1/RPS7/RPL35/RPS8/RPS6/MACROH2A1/DDX5/RSL1D1/RTRAF/RPL27/RPS24/MYOD1/KHSRP/SRSF3/PRKDC/
CC	GO:1990904	ribonucleoprotein complex	116	-0.502025	-2.25714	0.000237982	0.000237982	0.0155708	245	tags=52%, list=34%, signal=41%	Q15717/P52597/Q08211/P13010/P23396/P63244/P47914/P18124/P62249/P13639/P04406/P39023/Q00839/P62263/P62308/P19338/Q9Y230/P62318/P60900/P46781/P30050/P35268/P39019/Q13310/Q14103/P22626/P08865/Q02878/P22087/P62906/O43390/Q96E39/P62277/P62750/P05386/P62424/Q07020/P62081/P62888/P42766/P51991/P05388/P42704/P62241/Q15365/P62753/Q14152/P37198/P17844/P26368/O76021/P26373/P52597/P61353/P83731/P61313/P62847/…	ELAVL1/HNRNPF/DHX9/XRCC5/RPS3/RACK1/RPL29/RPL7/RPS16/EEF2/GAPDH/RPL3/HNRNPU/RPS14/SNRPG/NCL/RUVBL2/SNRPD3/PSMA6/RPS9/RPL12/RPL22/RPS19/PABPC4/HNRNPD/HNRNPA2B1/RPSA/RPL6/FBL/RPL10A/HNRNPR/RBMXL1/RPS13/RPL23A/RPLP1/RPL7A/RPL18/RPS7/RPL30/RPL35/HNRNPA3/RPLP0/LRPPRC/RPS8/PCBP1/RPS6/EIF3A/NUP62/DDX5/U2AF2/RSL1D1/RPL13/HNRNPF/RPL27/RPL24/RPL15/RPS24/RPS11/RPL34/RPL31/PRKDC
CC	GO:0022626	cytosolic ribosome	58	-0.569008	-2.25482	0.000219732	0.000219732	0.0155708	225	tags=60%, list=31%, signal=45%	P23396/P63244/P47914/P18124/P62249/P68104/P39023/P62263/P46781/P30050/P35268/P39019/P08865/Q02878/P62906/P62277/P62750/P05386/P62424/Q07020/P62081/P62888/P42766/P05388/P62241/P62753/O76021/P26373/P61353/P83731/P61313/P62847/P62280/P49207/P62899	RPS3/RACK1/RPL29/RPL7/RPS16/EEF1A1/RPL3/RPS14/RPS9/RPL12/RPL22/RPS19/RPSA/RPL6/RPL10A/RPS13/RPL23A/RPLP1/RPL7A/RPL18/RPS7/RPL30/RPL35/RPLP0/RPS8/RPS6/RSL1D1/RPL13/RPL27/RPL24/RPL15/RPS24/RPS11/RPL34/RPL31
CC	GO:0044391	ribosomal subunit	58	-0.564522	-2.23704	0.000219732	0.000219732	0.0155708	225	tags=59%, list=31%, signal=44%	P23396/P63244/P47914/P18124/P62249/P39023/P62263/P46781/P30050/P35268/P39019/P08865/Q02878/P62906/P62277/P62750/P05386/P62424/Q07020/P62081/P62888/P42766/P05388/P62241/P62753/O76021/P26373/P61353/P83731/P61313/P62847/P62280/P49207/P62899	RPS3/RACK1/RPL29/RPL7/RPS16/RPL3/RPS14/RPS9/RPL12/RPL22/RPS19/RPSA/RPL6/RPL10A/RPS13/RPL23A/RPLP1/RPL7A/RPL18/RPS7/RPL30/RPL35/RPLP0/RPS8/RPS6/RSL1D1/RPL13/RPL27/RPL24/RPL15/RPS24/RPS11/RPL34/RPL31
CC	GO:0005840	ribosome	61	-0.555329	-2.2197	0.000221828	0.000221828	0.0155708	225	tags=57%, list=31%, signal=43%	P23396/P63244/P47914/P18124/P62249/P68104/P39023/P62263/P46781/P30050/P35268/P39019/P08865/Q02878/P62906/P62277/P62750/P05386/P62424/Q07020/P62081/P62888/P42766/P05388/P62241/P62753/O76021/P26373/P61353/P83731/P61313/P62847/P62280/P49207/P62899	RPS3/RACK1/RPL29/RPL7/RPS16/EEF1A1/RPL3/RPS14/RPS9/RPL12/RPL22/RPS19/RPSA/RPL6/RPL10A/RPS13/RPL23A/RPLP1/RPL7A/RPL18/RPS7/RPL30/RPL35/RPLP0/RPS8/RPS6/RSL1D1/RPL13/RPL27/RPL24/RPL15/RPS24/RPS11/RPL34/RPL31
CC	GO:0005730	nucleolus	85	-0.515324	-2.18582	0.000233372	0.000233372	0.0155708	241	tags=56%, list=33%, signal=43%	Q08211/P12956/P13010/P23396/P18124/P62249/P26599/P16401/Q9NTK5/P68104/P39023/P62263/P19338/P38646/P46781/P30050/P39019/P05783/P22087/Q16881/P62277/P62750/P54136/Q96Q89/P31040/P62424/Q07020/Q15233/P62081/P42766/P49748/Q92522/P62241/P62753/O75367/Q14152/Q01082/P17844/O75347/O76021/P26373/P61353/P62847/O00410/P62280/P40121/P49207/P05783/P78527	DHX9/XRCC6/XRCC5/RPS3/RPL7/RPS16/PTBP1/H1-5/OLA1/EEF1A1/RPL3/RPS14/NCL/HSPA9/RPS9/RPL12/RPS19/KRT18/FBL/TXNRD1/RPS13/RPL23A/RARS1/KIF20B/SDHA/RPL7A/RPL18/NONO/RPS7/RPL35/ACADVL/H1-10/RPS8/RPS6/MACROH2A1/EIF3A/SPTBN1/DDX5/TBCA/RSL1D1/RPL13/RPL27/RPS24/IPO5/RPS11/CAPG/RPL34/KRT18/PRKDC/
BP	GO:0002181	cytoplasmic translation	66	-0.536041	-2.18361	0.000222668	0.000222668	0.0155708	225	tags=57%, list=31%, signal=43%	P23396/P63244/P47914/P18124/P62249/P60842/P39023/Q00839/P62263/P46781/P30050/P35268/P39019/Q14103/P08865/Q02878/Q14240/P62906/P62277/P62750/P05386/P62424/Q07020/P62081/P62888/P42766/P05388/P62241/P62753/Q14152/P26373/P61353/P83731/P61313/P62847/P62280/P49207/P62899	RPS3/RACK1/RPL29/RPL7/RPS16/EIF4A1/RPL3/HNRNPU/RPS14/RPS9/RPL12/RPL22/RPS19/HNRNPD/RPSA/RPL6/EIF4A2/RPL10A/RPS13/RPL23A/RPLP1/RPL7A/RPL18/RPS7/RPL30/RPL35/RPLP0/RPS8/RPS6/EIF3A/RPL13/RPL27/RPL24/RPL15/RPS24/RPS11/RPL34/RPL31
MF	GO:0003735	structural constituent of ribosome	55	-0.556202	-2.1796	0.000219974	0.000219974	0.0155708	225	tags=58%, list=31%, signal=43%	P23396/P47914/P18124/P62249/P39023/P62263/P46781/P30050/P35268/P39019/P08865/Q02878/P62906/P62277/P62750/P05386/P62424/Q07020/P62081/P62888/P42766/P05388/P62241/P62753/P26373/P61353/P83731/P61313/P62847/P62280/P49207/P62899	RPS3/RPL29/RPL7/RPS16/RPL3/RPS14/RPS9/RPL12/RPL22/RPS19/RPSA/RPL6/RPL10A/RPS13/RPL23A/RPLP1/RPL7A/RPL18/RPS7/RPL30/RPL35/RPLP0/RPS8/RPS6/RPL13/RPL27/RPL24/RPL15/RPS24/RPS11/RPL34/RPL31
BP	GO:0043604	amide biosynthetic process	120	-0.465537	-2.09909	0.000242424	0.000242424	0.0155708	227	tags=48%, list=31%, signal=40%	Q9BZQ8/P23396/P63244/Q12931/P47914/P18124/P62249/P13639/P60842/P04406/P68104/P39023/P54577/Q00839/P62263/P49590/P19338/P46781/P30050/P35268/P39019/Q13310/Q14103/P08865/Q02878/Q14240/P62906/O43390/P62277/P62750/P41252/P05386/P54136/P62424/Q07020/Q15046/P53396/P62081/P62888/P42766/P05388/P42704/P62241/P22033/P62753/Q14152/P26373/P61353/P83731/P61313/P62847/P09622/P62280/P04062/Q92945/P49207/P00966/…	NIBAN1/RPS3/RACK1/TRAP1/RPL29/RPL7/RPS16/EEF2/EIF4A1/GAPDH/EEF1A1/RPL3/YARS1/HNRNPU/RPS14/HARS2/NCL/RPS9/RPL12/RPL22/RPS19/PABPC4/HNRNPD/RPSA/RPL6/EIF4A2/RPL10A/HNRNPR/RPS13/RPL23A/IARS1/RPLP1/RARS1/RPL7A/RPL18/KARS1/ACLY/RPS7/RPL30/RPL35/RPLP0/LRPPRC/RPS8/MMUT/RPS6/EIF3A/RPL13/RPL27/RPL24/RPL15/RPS24/DLD/RPS11/GBA1/KHSRP/RPL34/ASS1/RPL31/PRKDC
BP	GO:0034470	ncRNA processing	34	-0.583599	-2.0391	0.000210128	0.000210128	0.0155708	153	tags=59%, list=21%, signal=49%	P18124/P62249/P62263/P39019/P22626/P22087/P62906/P62424/Q15046/P62081/P42766/P62241/P62753/P17844/O76021/Q9Y224/P61353/P62847/P84103/P78527	RPL7/RPS16/RPS14/RPS19/HNRNPA2B1/FBL/RPL10A/RPL7A/KARS1/RPS7/RPL35/RPS8/RPS6/DDX5/RSL1D1/RTRAF/RPL27/RPS24/SRSF3/PRKDC
CC	GO:0015934	large ribosomal subunit	35	-0.576555	-2.03385	0.000209952	0.000209952	0.0155708	159	tags=60%, list=22%, signal=49%	P47914/P18124/P39023/P30050/P35268/Q02878/P62906/P62750/P05386/P62424/Q07020/P62888/P42766/P05388/O76021/P26373/P61353/P83731/P61313/P49207/P62899	RPL29/RPL7/RPL3/RPL12/RPL22/RPL6/RPL10A/RPL23A/RPLP1/RPL7A/RPL18/RPL30/RPL35/RPLP0/RSL1D1/RPL13/RPL27/RPL24/RPL15/RPL34/RPL31
CC	GO:0022625	cytosolic large ribosomal subunit	34	-0.577611	-2.01817	0.000420256	0.000420256	0.0168706	159	tags=62%, list=22%, signal=51%	P47914/P18124/P39023/P30050/P35268/Q02878/P62906/P62750/P05386/P62424/Q07020/P62888/P42766/P05388/O76021/P26373/P61353/P83731/P61313/P49207/P62899	RPL29/RPL7/RPL3/RPL12/RPL22/RPL6/RPL10A/RPL23A/RPLP1/RPL7A/RPL18/RPL30/RPL35/RPLP0/RSL1D1/RPL13/RPL27/RPL24/RPL15/RPL34/RPL31
BP	GO:0042254	ribosome biogenesis	45	-0.533247	-1.99596	0.000214638	0.000214638	0.0155708	175	tags=49%, list=24%, signal=39%	P62263/P46781/P39019/P08865/Q02878/Q13619/P22087/P62906/P62277/P62750/P62424/P62081/P42766/P05388/P62241/P62753/O76021/P61353/P83731/P62847/P62280/P78527	RPS14/RPS9/RPS19/RPSA/RPL6/CUL4A/FBL/RPL10A/RPS13/RPL23A/RPL7A/RPS7/RPL35/RPLP0/RPS8/RPS6/RSL1D1/RPL27/RPL24/RPS24/RPS11/PRKDC
BP	GO:0043043	peptide biosynthetic process	112	-0.446267	-1.98866	0.000239923	0.000239923	0.0155708	227	tags=47%, list=31%, signal=39%	Q9BZQ8/P23396/P63244/Q12931/P47914/P18124/P62249/P13639/P60842/P04406/P68104/P39023/P54577/Q00839/P62263/P49590/P19338/P46781/P30050/P35268/P39019/Q13310/Q14103/P08865/Q02878/Q14240/P62906/O43390/P62277/P62750/P41252/P05386/P54136/P62424/Q07020/Q15046/P62081/P62888/P42766/P05388/P42704/P62241/P62753/Q14152/P26373/P61353/P83731/P61313/P62847/P62280/Q92945/P49207/P62899/P78527	NIBAN1/RPS3/RACK1/TRAP1/RPL29/RPL7/RPS16/EEF2/EIF4A1/GAPDH/EEF1A1/RPL3/YARS1/HNRNPU/RPS14/HARS2/NCL/RPS9/RPL12/RPL22/RPS19/PABPC4/HNRNPD/RPSA/RPL6/EIF4A2/RPL10A/HNRNPR/RPS13/RPL23A/IARS1/RPLP1/RARS1/RPL7A/RPL18/KARS1/RPS7/RPL30/RPL35/RPLP0/LRPPRC/RPS8/RPS6/EIF3A/RPL13/RPL27/RPL24/RPL15/RPS24/RPS11/KHSRP/RPL34/RPL31/PRKDC
BP	GO:0006412	translation	111	-0.446845	-1.98763	0.000239808	0.000239808	0.0155708	227	tags=48%, list=31%, signal=39%	Q9BZQ8/P23396/P63244/Q12931/P47914/P18124/P62249/P13639/P60842/P04406/P68104/P39023/P54577/Q00839/P62263/P49590/P19338/P46781/P30050/P35268/P39019/Q13310/Q14103/P08865/Q02878/Q14240/P62906/O43390/P62277/P62750/P41252/P05386/P54136/P62424/Q07020/Q15046/P62081/P62888/P42766/P05388/P42704/P62241/P62753/Q14152/P26373/P61353/P83731/P61313/P62847/P62280/Q92945/P49207/P62899/P78527	NIBAN1/RPS3/RACK1/TRAP1/RPL29/RPL7/RPS16/EEF2/EIF4A1/GAPDH/EEF1A1/RPL3/YARS1/HNRNPU/RPS14/HARS2/NCL/RPS9/RPL12/RPL22/RPS19/PABPC4/HNRNPD/RPSA/RPL6/EIF4A2/RPL10A/HNRNPR/RPS13/RPL23A/IARS1/RPLP1/RARS1/RPL7A/RPL18/KARS1/RPS7/RPL30/RPL35/RPLP0/LRPPRC/RPS8/RPS6/EIF3A/RPL13/RPL27/RPL24/RPL15/RPS24/RPS11/KHSRP/RPL34/RPL31/PRKDC
MF	GO:0003723	RNA binding	241	-0.401137	-1.97336	0.000273898	0.000273898	0.0164009	355	tags=62%, list=49%, signal=49%	Q9Y383/P21333/P62841/P25705/P53999/P08238/Q14240/P62857/P26447/Q15691/P46776/Q92841/P23246/O75369/Q07954/P06733/P62316/Q14204/Q09666/P55072/P32969/O95777/P11142/P0DMV8/Q06830/P61513/Q9UNX3/P04843/O43707/P62913/P17987/O00571/P62826/P05141/P10809/P62851/P12814/P08195/P48643/O43707/P14618/P62937/P26038/P14625/P49411/Q07021/Q13148/P34897/P61604/Q15717/P52597/Q14697/Q08211/P50454/P12956/P13010/Q14974/…	LUC7L2/FLRPS15/ATP5F1A/SUB1/HSP90AB1/EIF4A2/RPS28/S100A4/MAPRE1/RPL27A/DDX17/SFPQ/FLNB/LRP1/ENO1/SNRPD2/DYNC1H1/AHK/VCP/RPL9/LSM8/HSPA8/HSPA1A/PRDX1/RPL37A/RPL26L1/RPN1/ACTN4/RPL11/TCP1/DDX3X/RAN/SLC25A5/HSPD1/RPS25/ACTN1/SLC3A2/CCT5/ACTN4/PKM/PPIA/MSN/HSP90B1/TUFM/C1QBP/TARDBP/SHMT2/HSPE1/ELAVL1/HNRNPF/GAB/DHX9/SERPINH1/XRCC6/XRCC5/KPNB1/HSP90AB1/GDI2/RPS3/RACK1/TRAP1/MDH2/HMGB3/CLTC/RPL29/RPL7/…
BP	GO:0022613	ribonucleoprotein complex biogenesis	60	-0.488959	-1.9494	0.000220507	0.000220507	0.0155708	175	tags=43%, list=24%, signal=35%	P62263/P62308/Q9Y230/P62318/P46781/P39019/P08865/Q02878/Q13619/P22087/P62906/P62277/P62750/P62424/P62081/P42766/P05388/P62241/P62753/Q14152/O76021/P61353/P83731/P62847/P62280/P78527	RPS14/SNRPG/RUVBL2/SNRPD3/RPS9/RPS19/RPSA/RPL6/CUL4A/FBL/RPL10A/RPS13/RPL23A/RPL7A/RPS7/RPL35/RPLP0/RPS8/RPS6/EIF3A/RSL1D1/RPL27/RPL24/RPS24/RPS11/PRKDC
MF	GO:0003676	nucleic acid binding	268	-0.389315	-1.93563	0.000278629	0.000278629	0.0164009	246	tags=44%, list=34%, signal=48%	P61604/Q15717/P52597/Q14697/Q08211/P50454/P12956/P13010/Q14974/P08238/P50395/P23396/P20700/P63244/Q12931/P40926/O15347/Q00610/Q9BTM1/P47914/P18124/P62249/P26599/P02786/P13639/P60842/P0DMR1/P16401/P35637/O00115/P30044/P68104/P39023/P54577/Q00839/P50991/P62263/P49590/Q92973/Q96AE4/P62308/P19338/Q9Y230/Q16629/Q99497/P38646/P62318/P60900/P46781/P30050/O75531/P35268/P39019/Q13310/Q8N257/P62805/Q14103/…	HSPE1/ELAVL1/HNRNPF/GAB/DHX9/SERPINH1/XRCC6/XRCC5/KPNB1/HSP90AB1/GDI2/RPS3/LMNB1/RACK1/TRAP1/MDH2/HMGB3/CLTC/H2AJ/RPL29/RPL7/RPS16/PTBP1/TFRC/EEF2/EIF4A1/HNRNPCL4/H1-5/FUS/DSE2/PRDX5/EEF1A1/RPL3/YARS1/HNRNPU/CCT4/RPS14/HARS2/TNPO1/FUBP1/SNRPG/NCL/RUVBL2/SRSF7/PARK7/HSPA9/SNRPD3/PSMA6/RPS9/RPL12/BANF1/RPL22/RPS19/PABPC4/H2BC26/H4C9/HNRNPD/HNRNPA2B1/RPSA/KRT18/RPL6/EIF4A2/FBL/RPL10A/HNRNPR/APLP2/FL…
BP	GO:0006396	RNA processing	79	-0.456953	-1.92006	0.000228206	0.000228206	0.0155708	213	tags=47%, list=30%, signal=37%	P18124/P62249/P26599/P35637/Q00839/P62263/P62308/P19338/Q16629/P62318/P39019/Q13310/Q14103/P22626/P22087/P62906/O43390/Q96E39/P62277/P62424/Q15046/Q15233/P62081/P42766/P51991/P62241/P62753/P17844/P26368/O76021/Q9Y224/P52597/P61353/P62847/P15172/Q92945/P84103/P78527	RPL7/RPS16/PTBP1/FUS/HNRNPU/RPS14/SNRPG/NCL/SRSF7/SNRPD3/RPS19/PABPC4/HNRNPD/HNRNPA2B1/FBL/RPL10A/HNRNPR/RBMXL1/RPS13/RPL7A/KARS1/NONO/RPS7/RPL35/HNRNPA3/RPS8/RPS6/DDX5/U2AF2/RSL1D1/RTRAF/HNRNPF/RPL27/RPS24/MYOD1/KHSRP/SRSF3/PRKDC
BP	GO:0016072	rRNA metabolic process	26	-0.582733	-1.9018	0.00104384	0.00104384	0.0279357	213	tags=65%, list=30%, signal=48%	P18124/P62249/P62263/P19338/P39019/P22087/P62906/P62424/P62081/P42766/P62241/P62753/O75367/O76021/P61353/P62847/P78527	RPL7/RPS16/RPS14/NCL/RPS19/FBL/RPL10A/RPL7A/RPS7/RPL35/RPS8/RPS6/MACROH2A1/RSL1D1/RPL27/RPS24/PRKDC
CC	GO:0030684	preribosome	19	-0.628285	-1.89293	0.00262892	0.00262892	0.0473826	175	tags=74%, list=24%, signal=57%	P13010/P62249/P62263/P46781/P39019/P22087/P62277/P62081/P62241/P62753/O76021/P62847/P62280/P78527	XRCC5/RPS16/RPS14/RPS9/RPS19/FBL/RPS13/RPS7/RPS8/RPS6/RSL1D1/RPS24/RPS11/PRKDC
MF	GO:0003729	mRNA binding	55	-0.481813	-1.88809	0.000659921	0.000659921	0.021136	260	tags=55%, list=36%, signal=38%	Q07021/Q13148/P34897/Q15717/Q08211/P23396/P18124/P26599/P60842/P35637/Q00839/P62263/Q96AE4/P19338/Q16629/Q99497/Q13310/Q14103/P22626/O43390/P62277/P62081/P42766/P51991/P42704/Q15365/Q14152/P17844/O76021/P83731/Q92945	C1QBP/TARDBP/SHMT2/ELAVL1/DHX9/RPS3/RPL7/PTBP1/EIF4A1/FUS/HNRNPU/RPS14/FUBP1/NCL/SRSF7/PARK7/PABPC4/HNRNPD/HNRNPA2B1/HNRNPR/RPS13/RPS7/RPL35/HNRNPA3/LRPPRC/PCBP1/EIF3A/DDX5/RSL1D1/RPL24/KHSRP
BP	GO:1903311	regulation of mRNA metabolic process	30	-0.553516	-1.87335	0.0012576	0.0012576	0.0317331	260	tags=65%, list=36%, signal=43%	Q07021/Q13148/P30041/Q15717/Q08211/P26599/P35637/Q00839/P19338/Q16629/Q13310/Q14103/P22626/O43390/Q96E39/P17844/P26368/P15172/Q92945/P84103	C1QBP/TARDBP/PRDX6/ELAVL1/DHX9/PTBP1/FUS/HNRNPU/NCL/SRSF7/PABPC4/HNRNPD/HNRNPA2B1/HNRNPR/RBMXL1/DDX5/U2AF2/MYOD1/KHSRP/SRSF3
CC	GO:0032040	small-subunit processome	17	-0.635845	-1.85345	0.00301265	0.00301265	0.0508134	234	tags=76%, list=32%, signal=53%	P13010/P62249/P62263/P46781/P39019/P22087/P62277/P62081/P62241/P62753/P62847/P62280/P78527	XRCC5/RPS16/RPS14/RPS9/RPS19/FBL/RPS13/RPS7/RPS8/RPS6/RPS24/RPS11/PRKDC
BP	GO:0042274	ribosomal small subunit biogenesis	21	-0.593594	-1.83878	0.00285365	0.00285365	0.0503105	175	tags=67%, list=24%, signal=52%	P13010/P62249/P62263/P46781/P39019/P08865/P22087/P62277/P62081/P62241/P62753/P62847/P62280/P78527	XRCC5/RPS16/RPS14/RPS9/RPS19/RPSA/FBL/RPS13/RPS7/RPS8/RPS6/RPS24/RPS11/PRKDC
BP	GO:0006364	rRNA processing	24	-0.566767	-1.82137	0.00432633	0.00432633	0.0646018	213	tags=62%, list=30%, signal=46%	P18124/P62249/P62263/P39019/P22087/P62906/P62424/P62081/P42766/P62241/P62753/O76021/P61353/P62847/P78527	RPL7/RPS16/RPS14/RPS19/FBL/RPL10A/RPL7A/RPS7/RPL35/RPS8/RPS6/RSL1D1/RPL27/RPS24/PRKDC
CC	GO:0031966	mitochondrial membrane	43	-0.486816	-1.81043	0.0017014	0.0017014	0.0372346	262	tags=59%, list=36%, signal=40%	P49411/P00167/P34897/P48047/P23396/Q12931/P06576/P14406/P38646/Q00325/O43169/O75489/P51149/P31040/P55084/Q15149/Q07812/P12236/P30049/P49748/Q99536/P45880/P20674/Q9UJZ1/P00966/O96000	TUFM/CYB5A/SHMT2/ATP5PO/RPS3/TRAP1/ATP5F1B/COX7A2/HSPA9/SLC25A3/CYB5B/NDUFS3/RAB7A/SDHA/HADHB/PLEC/BAX/SLC25A6/ATP5F1D/ACADVL/VAT1/VDAC2/COX5A/STOML2/ASS1/NDUFB10
CC	GO:0031981	nuclear lumen	233	-0.36709	-1.80221	0.000271665	0.000271665	0.0164009	198	tags=39%, list=27%, signal=43%	P16401/P35637/Q9NTK5/P68104/P39023/P35998/P54577/Q00839/P50991/P20618/P62263/Q96AE4/P62308/P19338/Q9Y230/Q16629/Q99497/P38646/P62318/P60900/P46781/P30050/O75531/P39019/Q15019/Q8N257/P62805/Q14103/P22626/P08865/P05783/P25788/O75489/Q13619/P22087/O43390/Q16881/P62277/P62750/P41252/O00232/P54136/Q06323/Q96Q89/P48556/P25789/P31040/P49720/P62424/Q07020/P60903/P53396/Q15233/P62081/P42766/P49748/P51991/…	H1-5/FUS/OLA1/EEF1A1/RPL3/PSMC2/YARS1/HNRNPU/CCT4/PSMB1/RPS14/FUBP1/SNRPG/NCL/RUVBL2/SRSF7/PARK7/HSPA9/SNRPD3/PSMA6/RPS9/RPL12/BANF1/RPS19/SEPTIN2/H2BC26/H4C9/HNRNPD/HNRNPA2B1/RPSA/KRT18/PSMA3/NDUFS3/CUL4A/FBL/HNRNPR/TXNRD1/RPS13/RPL23A/IARS1/PSMD12/RARS1/PSME1/KIF20B/PSMD8/PSMA4/SDHA/PSMB3/RPL7A/RPL18/S100A10/ACLY/NONO/RPS7/RPL35/ACADVL/HNRNPA3/HNRNPDL/H1-10/BLVRB/LRPPRC/RPS8/PCBP1/RPS6/MACROH2A…
MF	GO:1901363	heterocyclic compound binding	372	-0.348849	-1.77086	0.00029163	0.00029163	0.0164009	358	tags=60%, list=50%, signal=67%	P78371/P63261/P11021/Q9Y383/P63261/P21333/P62841/P25705/P04350/P53999/P08238/Q14240/P62857/P26447/Q9BVA1/P24752/Q15691/P46776/Q92841/Q9NY65/P23246/O75369/P11021/Q07954/P06733/P62316/Q14204/Q9Y617/Q6PEY2/P07437/Q09666/P55072/P32969/O95777/P11142/P60953/P0DMV8/P29401/Q06830/P61513/P11586/Q9UNX3/P04843/O43707/P62913/P00568/P17987/O00571/P62826/P05141/P10809/P50990/P43686/P62851/P12814/P08195/P48643/…	CCT2/ACTG1/HSPA5/LUC7L2/ACTG1/FLRPS15/ATP5F1A/TUBB4A/SUB1/HSP90AB1/EIF4A2/RPS28/S100A4/TUBB2B/ACAT1/MAPRE1/RPL27A/DDX17/TUBA8/SFPQ/FLNB/HSPA5/LRP1/ENO1/SNRPD2/DYNC1H1/PSAT1/TUBA3E/TUBB/AHK/VCP/RPL9/LSM8/HSPA8/CDC42/HSPA1A/TKT/PRDX1/RPL37A/MTHFD1/RPL26L1/RPN1/ACTN4/RPL11/AK1/TCP1/DDX3X/RAN/SLC25A5/HSPD1/CCT8/PSMC4/RPS25/ACTN1/SLC3A2/CCT5/PSMC5/ACTR1A/ACTN4/PFKL/PKM/PPIA/EEF1G/MSN/AK2/HSP90B1/TUBB4…
MF	GO:0097159	organic cyclic compound binding	373	-0.346926	-1.76171	0.000291121	0.000291121	0.0164009	358	tags=60%, list=50%, signal=67%	P78371/P63261/P11021/Q9Y383/P63261/P21333/P62841/P25705/P04350/P53999/P08238/Q14240/P62857/P26447/Q9BVA1/P24752/Q15691/P46776/Q92841/Q9NY65/P23246/O75369/P11021/Q07954/P06733/P62316/Q14204/Q9Y617/Q6PEY2/P07437/Q09666/P55072/P32969/O95777/P11142/P60953/P0DMV8/P29401/Q06830/P61513/P11586/Q9UNX3/P04843/O43707/P62913/P00568/P17987/O00571/P62826/P21796/P05141/P10809/P50990/P43686/P62851/P12814/P08195/…	CCT2/ACTG1/HSPA5/LUC7L2/ACTG1/FLRPS15/ATP5F1A/TUBB4A/SUB1/HSP90AB1/EIF4A2/RPS28/S100A4/TUBB2B/ACAT1/MAPRE1/RPL27A/DDX17/TUBA8/SFPQ/FLNB/HSPA5/LRP1/ENO1/SNRPD2/DYNC1H1/PSAT1/TUBA3E/TUBB/AHK/VCP/RPL9/LSM8/HSPA8/CDC42/HSPA1A/TKT/PRDX1/RPL37A/MTHFD1/RPL26L1/RPN1/ACTN4/RPL11/AK1/TCP1/DDX3X/RAN/VDAC1/SLC25A5/HSPD1/CCT8/PSMC4/RPS25/ACTN1/SLC3A2/CCT5/PSMC5/ACTR1A/ACTN4/PFKL/PKM/PPIA/EEF1G/MSN/AK2/HSP90B1…

## Sheet: GSEAGO top 30 CPP
ONTOLOGY	ID	Description	setSize	enrichmentScore	NES	pvalue	p.adjust	qvalue	rank	leading_edge	core_enrichment_ID	core_enrichment_Symbol
BP	GO:0040013	negative regulation of locomotion	20	0.809616	2.44458	0.000195198	0.000195198	0.0155708	51	tags=40%, list=7%, signal=38%	P02649/P07996/Q09028/P23470/P35080/P23142/F5H7S3/P55287	APOE/THBS1/RBBP4/PTPRG/PFN2/FBLN1/TPM1/CDH11
BP	GO:2000146	negative regulation of cell motility	20	0.809616	2.44458	0.000195198	0.000195198	0.0155708	51	tags=40%, list=7%, signal=38%	P02649/P07996/Q09028/P23470/P35080/P23142/F5H7S3/P55287	APOE/THBS1/RBBP4/PTPRG/PFN2/FBLN1/TPM1/CDH11
BP	GO:0030336	negative regulation of cell migration	19	0.793465	2.35582	0.000197746	0.000197746	0.0155708	51	tags=37%, list=7%, signal=35%	P02649/P07996/Q09028/P23470/P35080/F5H7S3/P55287	APOE/THBS1/RBBP4/PTPRG/PFN2/TPM1/CDH11
BP	GO:0019932	second-messenger-mediated signaling	18	0.777008	2.27529	0.000198531	0.000198531	0.0155708	48	tags=42%, list=7%, signal=40%	P55290/O94760/P02649/P07996/P09619/P28161/O95865/Q08209	CDH13/DDAH1/APOE/THBS1/PDGFRB/GSTM2/DDAH2//PPP3CA
CC	GO:0072562	blood microparticle	24	0.695884	2.18906	0.00019425	0.00019425	0.0155708	90	tags=46%, list=12%, signal=42%	P69892/P02649/P00450/P02768/P01023/P04264/P63104/P02751/P19823/P02787/P69905/P06396	HBG2/APOE/CP/ALB/A2M/KRT1/YWHAZ/FN1/ITIH2/TF/HBA1/GSN
MF	GO:0005201	extracellular matrix structural constituent	18	0.737028	2.15822	0.000198531	0.000198531	0.0155708	115	tags=78%, list=16%, signal=67%	P09486/P07996/P51884/P49747/P23142/P07942/Q03692/P02751/P13611/Q15063/P98160/Q15582/P12110/P21810	SPARC/THBS1/LUM/COMP/FBLN1/LAMB1/COL10A1/FN1/VCAN/POSTN/HSPG2/TGFBI/COL6A2/BGN
BP	GO:0001944	vasculature development	46	0.59263	2.1561	0.000188041	0.000188041	0.0155708	93	tags=33%, list=13%, signal=31%	P55290/O94760/P02649/P09486/P07996/P09619/P49747/P04114/P15144/Q13308/P32929/P04264/P02751/P08648/P98160/Q15582	CDH13/DDAH1/APOE/SPARC/THBS1/PDGFRB/COMP/APOB/ANPEP/PTK7/CTH/KRT1/FN1/ITGA5/HSPG2/TGFBI
CC	GO:0030312	external encapsulating structure	49	0.580184	2.14263	0.000185254	0.000185254	0.0155708	102	tags=43%, list=14%, signal=39%	P55290/P02649/P09486/P07996/P51884/P49747/P23142/Q9UBR2/P07942/P01023/P07602/P04264/Q03692/P02751/P19823/P13611/Q15063/P04080/P98160/Q15582/P12110	CDH13/APOE/SPARC/THBS1/LUM/COMP/FBLN1/CTSZ/LAMB1/A2M/PSAP/KRT1/COL10A1/FN1/ITIH2/VCAN/POSTN/CSTB/HSPG2/TGFBI/COL6A2
CC	GO:0031012	extracellular matrix	49	0.580184	2.14263	0.000185254	0.000185254	0.0155708	102	tags=43%, list=14%, signal=39%	P55290/P02649/P09486/P07996/P51884/P49747/P23142/Q9UBR2/P07942/P01023/P07602/P04264/Q03692/P02751/P19823/P13611/Q15063/P04080/P98160/Q15582/P12110	CDH13/APOE/SPARC/THBS1/LUM/COMP/FBLN1/CTSZ/LAMB1/A2M/PSAP/KRT1/COL10A1/FN1/ITIH2/VCAN/POSTN/CSTB/HSPG2/TGFBI/COL6A2
CC	GO:0062023	collagen-containing extracellular matrix	48	0.581535	2.13429	0.000187161	0.000187161	0.0155708	102	tags=44%, list=14%, signal=40%	P55290/P02649/P09486/P07996/P51884/P49747/P23142/Q9UBR2/P07942/P01023/P07602/P04264/Q03692/P02751/P19823/P13611/Q15063/P04080/P98160/Q15582/P12110	CDH13/APOE/SPARC/THBS1/LUM/COMP/FBLN1/CTSZ/LAMB1/A2M/PSAP/KRT1/COL10A1/FN1/ITIH2/VCAN/POSTN/CSTB/HSPG2/TGFBI/COL6A2
BP	GO:0001568	blood vessel development	43	0.592319	2.122	0.000188679	0.000188679	0.0155708	93	tags=33%, list=13%, signal=31%	P55290/O94760/P02649/P09486/P07996/P09619/P49747/P04114/P15144/Q13308/P04264/P02751/P08648/P98160/Q15582	CDH13/DDAH1/APOE/SPARC/THBS1/PDGFRB/COMP/APOB/ANPEP/PTK7/KRT1/FN1/ITGA5/HSPG2/TGFBI
BP	GO:0048514	blood vessel morphogenesis	40	0.601048	2.11697	0.000189645	0.000189645	0.0155708	93	tags=33%, list=13%, signal=31%	P55290/O94760/P02649/P09486/P07996/P09619/P49747/P04114/P15144/P04264/P02751/P08648/P98160/Q15582	CDH13/DDAH1/APOE/SPARC/THBS1/PDGFRB/COMP/APOB/ANPEP/KRT1/FN1/ITGA5/HSPG2/TGFBI
BP	GO:0007599	hemostasis	26	0.657961	2.1131	0.000191865	0.000191865	0.0155708	55	tags=25%, list=8%, signal=24%	P02649/P07996/P49747/P23142/P30530/Q9UNN8/P04264	APOE/THBS1/COMP/FBLN1/AXL/PROCR/KRT1
BP	GO:0008285	negative regulation of cell population proliferation	44	0.584683	2.10701	0.000187899	0.000187899	0.0155708	56	tags=30%, list=8%, signal=30%	P55290/O94760/P02649/P09486/P07996/P09211/Q09028/P23470/P35080/P23142/F5H7S3/Q08209/Q14194/Q04917	CDH13/DDAH1/APOE/SPARC/THBS1/GSTP1/RBBP4/PTPRG/PFN2/FBLN1/TPM1/PPP3CA/CRMP1/YWHAH
BP	GO:0048731	system development	184	0.46326	2.09988	0.000162655	0.000162655	0.0155708	125	tags=31%, list=17%, signal=36%	P55290/O94760/P02649/P02788/P09486/P49757/P07996/P09619/Q9UBP4/P49747/P09211/Q09028/P23470/P04114/Q9BY67/Q9UBR2/P15144/P30530/P07942/F5H7S3/Q13308/P09960/P61981/P01023/Q08209/P00441/P55287/P32929/Q14194/P07602/P04264/Q04917/P63104/Q03692/O15394/P27348/P02751/P16070/P13611/Q9BVA1/P11717/P08648/Q15063/P00492/O75874/P06396/P98160/Q15582/P78559/Q9NQC3/P15121/Q13740/Q13509/P46821/P80723/P21810/P16104/…	CDH13/DDAH1/APOE/LTF/SPARC/NUMB/THBS1/PDGFRB/DKK3/COMP/GSTP1/RBBP4/PTPRG/APOB/CADM1/CTSZ/ANPEP/AXL/LAMB1/TPM1/PTK7/LTA4H/YWHAG/A2M/PPP3CA/SOD1/CDH11/CTH/CRMP1/PSAP/KRT1/YWHAH/YWHAZ/COL10A1/NCAM2/YWHAQ/FN1/CD44/VCAN/TUBB2B/IGF2R/ITGA5/POSTN/HPRT1/IDH1/GSN/HSPG2/TGFBI/MAP1A/RTN4/AKR1B1/ALCAM/TUBB3/MAP1B/BASP1/BGN/H2AX/PPP3R1/CALM1/RCN1/BPNT1
BP	GO:0007596	blood coagulation	25	0.661129	2.09889	0.000193237	0.000193237	0.0155708	55	tags=26%, list=8%, signal=25%	P02649/P07996/P49747/P23142/P30530/Q9UNN8/P04264	APOE/THBS1/COMP/FBLN1/AXL/PROCR/KRT1
BP	GO:0050817	coagulation	25	0.661129	2.09889	0.000193237	0.000193237	0.0155708	55	tags=26%, list=8%, signal=25%	P02649/P07996/P49747/P23142/P30530/Q9UNN8/P04264	APOE/THBS1/COMP/FBLN1/AXL/PROCR/KRT1
BP	GO:0006869	lipid transport	10	0.841859	2.09593	0.000408413	0.000408413	0.0167764	54	tags=50%, list=7%, signal=47%	P02649/P07108/P07996/P04114/P07602	APOE/DBI/THBS1/APOB/PSAP
BP	GO:0010633	negative regulation of epithelial cell migration	7	0.936169	2.09131	0.000208551	0.000208551	0.0155708	30	tags=57%, list=4%, signal=55%	P02649/P07996/P23470/P35080	APOE/THBS1/PTPRG/PFN2
MF	GO:0046872	metal ion binding	159	0.469629	2.08941	0.000166611	0.000166611	0.0155708	166	tags=41%, list=23%, signal=41%	P55290/O94760/P69892/P02649/P02788/P12955/Q96G03/P09486/P00450/Q9Y646/Q96GD0/P02768/P07996/P49747/P09104/P23142/P15144/P15586/Q9UMX5/Q12907/P09960/Q08209/P00441/P55287/Q03692/P13611/Q9BVA1/P02787/P08648/Q15063/P36871/P00492/P29218/P69905/O75874/P06396/P98160/O43852/P14324/P54289/P35030/P28838/P67936/Q13509/P05089/Q10471/Q12841/P63098/P0DP25/Q15293/O95861/P60660/P12429/P27824/P04179/P81605/Q02818/…	CDH13/DDAH1/HBG2/APOE/LTF/PEPD/PGM2/SPARC/CP/CPQ/PDXP/ALB/THBS1/COMP/ENO2/FBLN1/ANPEP/GNS/NENF/LMAN2/LTA4H/PPP3CA/SOD1/CDH11/COL10A1/VCAN/TUBB2B/TF/ITGA5/POSTN/PGM1/HPRT1/IMPA1/HBA1/IDH1/GSN/HSPG2/CALU/FDPS/CAC2D1/PRSS3/LAP3/TPM4/TUBB3/ARG1/GALNT2/FSTL1/PPP3R1/CALM1/RCN1/BPNT1/MYL6/ANXA3/CANX/SOD2/DCD/NUCB1/GLUL/NDUFS1/REXO2/RCN3/COL3A1/ATP1A1/TPM4/NME1/ITGB1/CUTA/MYL12A/PRKCSH
BP	GO:0001525	angiogenesis	33	0.617448	2.08648	0.000190803	0.000190803	0.0155708	146	tags=43%, list=20%, signal=36%	P55290/O94760/P09486/P07996/P09619/P15144/P04264/P02751/P08648/P98160/Q15582/P63098/P12429/P01024/P15104	CDH13/DDAH1/SPARC/THBS1/PDGFRB/ANPEP/KRT1/FN1/ITGA5/HSPG2/TGFBI/PPP3R1/ANXA3/C3/GLUL
BP	GO:0050878	regulation of body fluid levels	32	0.615387	2.06642	0.000190331	0.000190331	0.0155708	55	tags=24%, list=8%, signal=23%	P02649/P07996/P49747/P23142/P30530/Q08209/Q9UNN8/P04264	APOE/THBS1/COMP/FBLN1/AXL/PPP3CA/PROCR/KRT1
BP	GO:0031589	cell-substrate adhesion	27	0.635097	2.05413	0.000384172	0.000384172	0.0167764	75	tags=33%, list=10%, signal=31%	P55290/P07996/P23142/P30530/P07942/P55287/P02751/P16070/P08648/Q15063	CDH13/THBS1/FBLN1/AXL/LAMB1/CDH11/FN1/CD44/ITGA5/POSTN
BP	GO:0007160	cell-matrix adhesion	17	0.713623	2.05301	0.000398168	0.000398168	0.0167764	75	tags=37%, list=10%, signal=34%	P55290/P07996/P55287/P02751/P16070/P08648/Q15063	CDH13/THBS1/CDH11/FN1/CD44/ITGA5/POSTN
BP	GO:0035239	tube morphogenesis	51	0.549842	2.04238	0.000185736	0.000185736	0.0155708	93	tags=30%, list=13%, signal=28%	P55290/O94760/P02649/P09486/P07996/P09619/P49747/P04114/Q9UBR2/P15144/Q13308/P04264/P02751/P08648/P98160/Q15582	CDH13/DDAH1/APOE/SPARC/THBS1/PDGFRB/COMP/APOB/CTSZ/ANPEP/PTK7/KRT1/FN1/ITGA5/HSPG2/TGFBI
BP	GO:0001895	retina homeostasis	8	0.868708	2.03581	0.000407747	0.000407747	0.0167764	72	tags=45%, list=10%, signal=42%	P02788/P02768/P00441/P04264/P02787	LTF/ALB/SOD1/KRT1/TF
MF	GO:0043169	cation binding	164	0.454417	2.03268	0.000164989	0.000164989	0.0155708	174	tags=42%, list=24%, signal=42%	P55290/O94760/P69892/P02649/P02788/P12955/Q96G03/P09486/P00450/Q9Y646/Q96GD0/P02768/P07996/P49747/P09104/P23142/P15144/P15586/Q9UMX5/Q12907/P09960/Q08209/P00441/P55287/Q03692/P13611/Q9BVA1/P02787/P08648/Q15063/P36871/P00492/P29218/P69905/O75874/P06396/P98160/O43852/P14324/P54289/P35030/P28838/P67936/Q13509/P05089/Q10471/Q12841/P63098/P0DP25/Q15293/O95861/P60660/P12429/P27824/P04179/P81605/Q02818/…	CDH13/DDAH1/HBG2/APOE/LTF/PEPD/PGM2/SPARC/CP/CPQ/PDXP/ALB/THBS1/COMP/ENO2/FBLN1/ANPEP/GNS/NENF/LMAN2/LTA4H/PPP3CA/SOD1/CDH11/COL10A1/VCAN/TUBB2B/TF/ITGA5/POSTN/PGM1/HPRT1/IMPA1/HBA1/IDH1/GSN/HSPG2/CALU/FDPS/CAC2D1/PRSS3/LAP3/TPM4/TUBB3/ARG1/GALNT2/FSTL1/PPP3R1/CALM1/RCN1/BPNT1/MYL6/ANXA3/CANX/SOD2/DCD/NUCB1/GLUL/NDUFS1/REXO2/RCN3/COL3A1/ATP1A1/TPM4/NME1/ITGB1/CUTA/MYL12A/PRKCSH/GART/PRMT1/ITGA2/L…
CC	GO:0005788	endoplasmic reticulum lumen	49	0.549072	2.02774	0.000185254	0.000185254	0.0155708	151	tags=50%, list=21%, signal=42%	Q8NBJ4/P02649/P00450/P07108/P02768/P07996/P04114/Q9UBR2/P07942/Q03692/P02751/P19823/P13611/P02787/Q8NBS9/O43852/P12110/Q12841/Q15293/P27824/P01024/P01008/Q02818/Q96D15/P02461	GOLM1/APOE/CP/DBI/ALB/THBS1/APOB/CTSZ/LAMB1/COL10A1/FN1/ITIH2/VCAN/TF/TXNDC5/CALU/COL6A2/FSTL1/RCN1/CANX/C3/SERPINC1/NUCB1/RCN3/COL3A1
MF	GO:0016209	antioxidant activity	19	0.679091	2.01624	0.000395491	0.000395491	0.0167764	83	tags=38%, list=12%, signal=35%	P69892/P02649/P02768/P28161/P09211/P00441/Q9BRA2/P69905	HBG2/APOE/ALB/GSTM2/GSTP1/SOD1/TXNDC17/HBA1
BP	GO:0098869	cellular oxidant detoxification	19	0.679091	2.01624	0.000395491	0.000395491	0.0167764	83	tags=38%, list=12%, signal=35%	P69892/P02649/P02768/P28161/P09211/P00441/Q9BRA2/P69905	HBG2/APOE/ALB/GSTM2/GSTP1/SOD1/TXNDC17/HBA1

## Sheet: GSEAKEGG CPP
ID	Description	setSize	enrichmentScore	NES	pvalue	p.adjust	qvalue	rank	leading_edge	core_enrichment
hsa05322	Systemic lupus erythematosus	25	-0.628319	-2.06308	0.000199084	0.000199084	0.0109812	175	tags=70%, list=24%, signal=56%	6634/128312/8294/8359/8360/8361/8362/8363/8364/8365/8366/8367/8368/8370/121504/554313/3015/9555/440689
hsa04613	Neutrophil extracellular trap formation	29	-0.616728	-2.09844	0.000204457	0.000204457	0.0109812	161	tags=61%, list=22%, signal=49%	128312/8294/8359/8360/8361/8362/8363/8364/8365/8366/8367/8368/8370/121504/554313/3015/293/9555/7417/440689
hsa04114	Oocyte meiosis	14	0.754817	2.09592	0.000205212	0.000205212	0.0109812	136	tags=65%, list=19%, signal=54%	7532/5530/7533/7534/10971/7529/5534/801/805/808/7529
hsa03010	Ribosome	55	-0.542856	-2.14739	0.00021182	0.00021182	0.0109812	236	tags=58%, list=32%, signal=43%	6188/6159/6129/6217/6122/6208/6203/6136/6146/6223/3921/6128/4736/6207/6147/6176/6130/6141/6201/6156/11224/6175/6202/6194/6137/6155/6152/6138/6229/6205/6164/6160
hsa04015	Rap1 signaling pathway	14	0.710616	1.97318	0.000410425	0.000410425	0.0145675	123	tags=44%, list=17%, signal=37%	7057/5159/5217/5899/801/805/808
hsa05171	Coronavirus disease - COVID-19	56	-0.531751	-2.11444	0.000421496	0.000421496	0.0145675	236	tags=57%, list=32%, signal=42%	6188/6159/6129/6217/6122/6208/6203/6136/6146/6223/3921/6128/4736/6207/6147/6176/6130/6141/6201/6156/11224/6175/6202/6194/6137/6155/6152/6138/6229/6205/6164/6160
hsa05206	MicroRNAs in cancer	12	0.722466	1.9151	0.000829187	0.000829187	0.0245639	71	tags=36%, list=10%, signal=33%	7057/5159/7168/960/3678
hsa05034	Alcoholism	26	-0.583356	-1.93412	0.00100482	0.00100482	0.0260461	161	tags=67%, list=22%, signal=54%	128312/8294/8359/8360/8361/8362/8363/8364/8365/8366/8367/8368/8370/121504/554313/3015/9555/440689
hsa04151	PI3K-Akt signaling pathway	24	0.626274	2.01067	0.00120168	0.00120168	0.0276879	101	tags=43%, list=14%, signal=38%	7057/5159/1311/3912/7532/7533/7534/10971/2335/3678/7529/1292
hsa04390	Hippo signaling pathway	9	0.769226	1.8701	0.00210748	0.00210748	0.0437025	87	tags=36%, list=12%, signal=32%	7532/7533/7534/10971/7529
hsa04820	Cytoskeleton in muscle cells	36	0.476328	1.6831	0.00732883	0.00732883	0.117118	163	tags=44%, list=22%, signal=36%	7057/1311/2026/2192/7168/2335/1462/3678/3339/1292/7171/7170/633/7168/1281/476/7171/3688
hsa05410	Hypertrophic cardiomyopathy	10	0.700039	1.75999	0.00734214	0.00734214	0.117118	175	tags=60%, list=24%, signal=47%	7168/3678/781/7171/7170/7168/7171/3688/3673
hsa05414	Dilated cardiomyopathy	10	0.700039	1.75999	0.00734214	0.00734214	0.117118	175	tags=60%, list=24%, signal=47%	7168/3678/781/7171/7170/7168/7171/3688/3673
hsa04512	ECM-receptor interaction	12	0.664586	1.76167	0.00932836	0.00932836	0.13169	101	tags=67%, list=14%, signal=58%	7057/1311/3912/2335/960/3678/3339/1292
hsa05144	Malaria	5	0.83817	1.71262	0.00952583	0.00952583	0.13169	82	tags=80%, list=11%, signal=71%	7057/1311/3039/3040
hsa04924	Renin secretion	6	0.793451	1.70684	0.0140008	0.0140008	0.181458	123	tags=83%, list=17%, signal=70%	5530/5534/801/805/808
hsa05160	Hepatitis C	8	0.714468	1.6793	0.0194791	0.0194791	0.237609	87	tags=45%, list=12%, signal=41%	7532/7533/7534/10971/7529
hsa05200	Pathways in cancer	27	0.474709	1.56956	0.0239794	0.0239794	0.266369	135	tags=37%, list=19%, signal=31%	5159/2946/2950/3912/2335/5899/7170/801/805/808/9446
hsa04921	Oxytocin signaling pathway	11	0.632123	1.64024	0.0247659	0.0247659	0.266369	131	tags=54%, list=18%, signal=45%	5530/781/5534/801/805/808/4637
hsa04070	Phosphatidylinositol signaling system	4	0.835635	1.58558	0.0256904	0.0256904	0.266369	123	tags=100%, list=17%, signal=84%	3612/801/805/808
hsa05215	Prostate cancer	5	0.782092	1.59804	0.0292125	0.0292125	0.281398	24	tags=33%, list=3%, signal=33%	5159/2950
hsa04514	Cell adhesion molecules	8	0.690193	1.62225	0.0298539	0.0298539	0.281398	106	tags=50%, list=15%, signal=43%	23705/4685/1462/214
hsa04714	Thermogenesis	15	-0.548478	-1.54372	0.0353774	0.0353774	0.303771	246	tags=53%, list=34%, signal=36%	539/506/1347/4722/6389/513/6194/9377/4716
hsa04510	Focal adhesion	25	0.465994	1.50652	0.0389636	0.0389636	0.303771	71	tags=19%, list=10%, signal=18%	7057/5159/1311/3912/2335/3678
hsa04720	Long-term potentiation	6	0.736927	1.58524	0.0394569	0.0394569	0.303771	123	tags=83%, list=17%, signal=70%	5530/5534/801/805/808
hsa05031	Amphetamine addiction	6	0.736927	1.58524	0.0394569	0.0394569	0.303771	123	tags=83%, list=17%, signal=70%	5530/5534/801/805/808
hsa04610	Complement and coagulation cascades	4	0.809392	1.53579	0.0404624	0.0404624	0.303771	142	tags=100%, list=20%, signal=81%	2/10544/718/462
hsa04261	Adrenergic signaling in cardiomyocytes	14	0.559609	1.55388	0.0416581	0.0416581	0.303771	159	tags=59%, list=22%, signal=47%	7168/781/7171/7170/801/805/808/7168/476/7171
hsa00190	Oxidative phosphorylation	18	-0.511078	-1.52335	0.0424817	0.0424817	0.303771	246	tags=56%, list=34%, signal=38%	539/506/1347/526/4722/6389/9114/513/9377/4716
