# Supplementary material for: Calciprotein particle-activated endothelial cells aggravate smooth muscle cell calcification via paracrine signalling
Source: Cell Mol Life Sci. 2025 Apr 26;82(1):177. doi: 10.1007/s00018-025-05702-z (PMC12033162; doi:10.1007/s00018-025-05702-z)
Supplement: Supplementary file 5 — Supplementary file5 (XLSX 219 KB) [file 18_2025_5702_MOESM5_ESM.xlsx]

## Sheet: RawData_Secretome
name	Control_1	Control_2	Control_3	Control_4	CPP25_1	CPP25_2	CPP25_3	CPP25_4	T..Protein.Group	T..Protein.Ids	T..Protein.Names	T..Genes	T..First.Protein.Description	ID	CPP25_vs_Control_CI.L	CPP25_vs_Control_CI.R	CPP25_vs_Control_log2FC	CPP25_vs_Control_p.val	CPP25_vs_Control_p.adj	significant	CPP25_vs_Control_significant	Significant for CPP25 vs. Control
APOE	5.44354	7.2635	8.26027	8.38828	11.3518	11.1808	10.7735	12.1571	P02649	P02649	APOE_HUMAN	APOE	Apolipoprotein E (Apo-E)	P02649	2.37374	5.68006	4.0269	1.6286e-08	0.00010041	TRUE	TRUE	CPP25
PCBD1	8.32979	7.28829	9.64986	7.06679	12.8474	12.5059	12.8075	12.2627	P61457	P61457	PHS_HUMAN	PCBD1	Pterin-4-alpha-carbinolamine dehydratase (PHS) (EC 4.2.1.96) (4-alpha-hydroxy-tetrahydropterin dehydratase) (Dimerization cofactor of hepatocyte nuclear factor 1-alpha) (DCoH) (Dimerization cofactor of HNF1) (Phenylalanine hydroxylase-stimulating protein) (Pterin carbinolamine dehydratase) (PCD)	P61457	2.4941	6.55028	4.52219	2.08211e-07	0.000239758	TRUE	TRUE	CPP25
PGM2	5.97327	6.46648	7.1514	7.91897	11.6159	10.518	11.3042	9.37336	Q96G03	Q96G03	PGM2_HUMAN	PGM2	Phosphoglucomutase-2 (PGM 2) (EC 5.4.2.2) (Glucose phosphomutase 2) (Phosphodeoxyribomutase) (Phosphopentomutase) (EC 5.4.2.7)	Q96G03	2.10846	5.54221	3.82533	2.10123e-07	0.000241509	TRUE	TRUE	CPP25
CDH13	5.47741	7.61449	10.4601	7.10806	13.0283	12.1647	13.2081	12.0755	P55290	P55290	CAD13_HUMAN	CDH13	Cadherin-13 (Heart cadherin) (H-cadherin) (P105) (Truncated cadherin) (T-cad) (T-cadherin)	P55290	2.54914	7.35913	4.95413	1.64872e-06	0.000498801	TRUE	TRUE	CPP25
DDAH1	9.23425	10.0509	14.15	7.87701	14.8033	14.3104	15.4876	15.0843	O94760	O94760;B4DYP1	DDAH1_HUMAN	DDAH1	N(G).N(G)-dimethylarginine dimethylaminohydrolase 1 (DDAH-1) (Dimethylarginine dimethylaminohydrolase 1) (EC 3.5.3.18) (DDAHI) (Dimethylargininase-1)	O94760	2.35068	6.83604	4.59336	1.83718e-06	0.000525029	TRUE	TRUE	CPP25
NUMB	6.84651	7.53873	6.6046	7.95736	9.54914	10.5261	11.4066	10.4164	P49757	P49757;G3V3R1;G3V3M5	NUMB_HUMAN	NUMB	Protein numb homolog (h-Numb) (Protein S171)	P49757	1.55121	4.92431	3.23776	8.83419e-06	0.000920791	TRUE	TRUE	CPP25
DBI	6.52527	6.99652	8.28421	7.71957	10.0893	10.602	11.8063	10.992	P07108	P07108;B8ZWD1;A0A0A0MTI5	ACBP_HUMAN	DBI	Acyl-CoA-binding protein (ACBP) (Diazepam-binding inhibitor) (DBI) (Endozepine) (EP)	P07108	1.64917	5.33285	3.49101	1.12294e-05	0.00102493	TRUE	TRUE	CPP25
APOB	6.95215	7.48671	7.19624	8.53695	9.56719	10.7863	9.61349	11.416	P04114	P04114	APOB_HUMAN	APOB	Apolipoprotein B-100 (Apo B-100) [Cleaved into: Apolipoprotein B-48 (Apo B-48)]	P04114	1.32034	4.28513	2.80273	1.17215e-05	0.00104643	TRUE	TRUE	CPP25
CPQ	6.67578	7.20146	6.6887	8.66048	10.1536	10.2071	11.8488	10.4184	Q9Y646	Q9Y646;E5RJA8;E5RJZ7;E5RH35;E5RJP8	CBPQ_HUMAN	CPQ	Carboxypeptidase Q (EC 3.4.17.-) (Lysosomal dipeptidase) (Plasma glutamate carboxypeptidase)	Q9Y646	1.56425	5.13649	3.35037	1.33175e-05	0.00111741	TRUE	TRUE	CPP25
GOLM1	6.59544	7.39331	8.62373	7.48674	12.4205	11.0111	12.6634	12.0202	Q8NBJ4	Q8NBJ4	GOLM1_HUMAN	GOLM1	Golgi membrane protein 1 (Golgi membrane protein GP73) (Golgi phosphoprotein 2)	Q8NBJ4	2.09348	6.91451	4.50399	1.41145e-05	0.00115393	TRUE	TRUE	CPP25
HBB	13.6118	12.4667	14.7985	12.5672	17.2599	16.8833	18.5458	17.3492	P02042;P68871	P69892;P69891;P02042;P02100;P68871;A0A2R8Y7R2;E9PEW8;E9PFT6;F8W6P5;A0A2R8Y7X9	HBB_HUMAN;HBD_HUMAN	HBB;HBD	Hemoglobin subunit beta (Beta-globin) (Hemoglobin beta chain) [Cleaved into: LVV-hemorphin-7;Spinorphin]	P69892	1.91041	6.38659	4.1485	1.60998e-05	0.00123223	TRUE	TRUE	CPP25
RBBP4	9.90855	6.89485	6.85751	7.0802	10.5938	10.4076	10.5562	10.6464	Q09028	Q09028;Q16576;H0YCT5;H0YDK2;Q5JP02;H0YEU5;H0YF10;E9PC52	RBBP4_HUMAN	RBBP4	Histone-binding protein RBBP4 (Chromatin assembly factor 1 subunit C) (CAF-1 subunit C) (Chromatin assembly factor I p48 subunit) (CAF-I 48 kDa subunit) (CAF-I p48) (Nucleosome-remodeling factor subunit RBAP48) (Retinoblastoma-binding protein 4) (RBBP-4) (Retinoblastoma-binding protein p48)	Q09028	1.26979	4.46165	2.86572	3.13245e-05	0.00159167	TRUE	TRUE	CPP25
LTF	14.8368	18.7156	18.971	16.3428	21.1642	20.1581	21.7471	21.3592	P02788	P02788;E7EQB2;E7ER44	TRFL_HUMAN	LTF	Lactotransferrin (Lactoferrin) (EC 3.4.21.-) (Growth-inhibiting protein 12) (Talalactoferrin) [Cleaved into: Lactoferricin-H (Lfcin-H);Kaliocin-1;Lactoferroxin-A;Lactoferroxin-B;Lactoferroxin-C]	P02788	1.49544	6.28576	3.8906	0.000260981	0.00339953	TRUE	TRUE	CPP25
COMP	6.22361	7.88962	6.56745	8.49513	10.1066	9.85697	10.5461	10.2761	P49747	P49747;G3XAP6	COMP_HUMAN	COMP	Cartilage oligomeric matrix protein (COMP) (Thrombospondin-5) (TSP5)	P49747	1.09445	4.71053	2.90249	0.000319159	0.00369874	TRUE	TRUE	CPP25
PEPD	6.5685	6.76837	11.0658	7.84433	12.1851	10.7682	12.4048	12.3383	P12955	P12955;A0A494C194;K7ES25;A0A494C165	PEPD_HUMAN	PEPD	Xaa-Pro dipeptidase (X-Pro dipeptidase) (EC 3.4.13.9) (Imidodipeptidase) (Peptidase D) (Proline dipeptidase) (Prolidase)	P12955	1.41206	6.31264	3.86235	0.000425515	0.0042065	TRUE	TRUE	CPP25
PFN2	5.86023	8.08119	8.49179	7.07473	9.07484	10.3057	10.8859	10.3707	P35080	P35080;C9JQ45;G5E9Q6;C9J0J7;C9J712	PROF2_HUMAN	PFN2	Profilin-2 (Profilin II)	P35080	0.93877	4.62583	2.7823	0.000816129	0.00565893	TRUE	TRUE	CPP25
THBS1	8.81815	7.29673	6.72918	8.11802	11.554	11.3074	9.56203	11.4151	P07996	P07996	TSP1_HUMAN	THBS1	Thrombospondin-1 (Glycoprotein G)	P07996	1.08251	5.35572	3.21911	0.000834642	0.00572365	TRUE	TRUE	CPP25
DDAH2	6.98429	7.69598	8.68626	7.37265	9.8025	9.46344	10.4855	10.1236	O95865	O95865	DDAH2_HUMAN	DDAH2	N(G).N(G)-dimethylarginine dimethylaminohydrolase 2 (DDAH-2) (Dimethylarginine dimethylaminohydrolase 2) (EC 3.5.3.18) (DDAHII) (Dimethylargininase-2) (Protein G6a) (S-phase protein)	O95865	0.757555	3.81037	2.28396	0.000911443	0.00599128	TRUE	TRUE	CPP25
GSTP1	7.16493	10.7179	6.96613	9.33022	11.6428	11.7107	10.5909	11.8208	P09211	P09211;A0A087X2E9;A8MX94	GSTP1_HUMAN	GSTP1	Glutathione S-transferase P (EC 2.5.1.18) (GST class-pi) (GSTP1-1)	P09211	0.938061	4.85495	2.8965	0.0010521	0.0064669	TRUE	TRUE	CPP25
AXL	5.89733	7.43875	9.39832	8.15584	9.93893	10.4499	10.1548	10.0808	P30530	P30530	UFO_HUMAN	AXL	Tyrosine-protein kinase receptor UFO (EC 2.7.10.1) (AXL oncogene)	P30530	0.76736	4.09973	2.43355	0.00121254	0.00701416	TRUE	TRUE	CPP25
CTSZ	5.07946	6.96867	6.60186	6.90982	9.88279	9.50544	9.81572	6.93782	Q9UBR2	Q9UBR2;A0A7P0T9G9;A0A7P0T9U1;A0A7P0TB41;A0A7P0T8I6;A0A7P0T926;A0A7P0TAT6;A0A7P0T8X2;A0A7P0TA25;A0A7P0Z4L7;A0A7P0Z4R9;A0A7P0TBM7;A0A7P0T9U4;A0A7P0TBB5;A0A7P0Z469;A0A7P0T900;A0A7P0T989;A0A7P0TAD4	CATZ_HUMAN	CTSZ	Cathepsin Z (EC 3.4.18.1) (Cathepsin P) (Cathepsin X)	Q9UBR2	0.823714	4.46727	2.64549	0.00128862	0.0072784	TRUE	TRUE	CPP25
TPM1	7.05016	9.04538	6.19829	7.61035	8.94713	9.45951	9.98638	11.022	B7Z596;F5H7S3;H7BYY1	F5H7S3;H0YKJ4;H0YK48;H0YN06;B7Z596;A0A494BZZ2;H7BYY1	B7Z596_HUMAN;F5H7S3_HUMAN;H7BYY1_HUMAN	TPM1	Tropomyosin alpha-1 chain (Alpha-tropomyosin) (Tropomyosin-1)	F5H7S3	0.724409	4.03101	2.37771	0.0014488	0.00774041	TRUE	TRUE	CPP25
GNS	5.87354	7.22628	7.98013	7.58047	10.1587	10.0287	8.80901	9.60358	P15586	P15586;H0YFA9;F6S8M0;H7C3P4	GNS_HUMAN	GNS	N-acetylglucosamine-6-sulfatase (EC 3.1.6.14) (Glucosamine-6-sulfatase) (G6S)	P15586	0.74008	4.2297	2.48489	0.00161945	0.00823151	TRUE	TRUE	CPP25
CP	5.36832	9.6134	10.3982	7.62138	11.5245	11.6667	11.8825	11.9971	P00450	P00450;E9PFZ2;H7C5R1	CERU_HUMAN	CP	Ceruloplasmin (EC 1.16.3.1) (Ferroxidase)	P00450	1.00228	6.03247	3.51737	0.00195473	0.00921208	TRUE	TRUE	CPP25
LMAN2	6.86569	7.43749	7.72582	8.30854	10.4384	9.65197	9.98345	9.41295	Q12907	Q12907;D6RBV2;D6RIU4	LMAN2_HUMAN	LMAN2	Vesicular integral-membrane protein VIP36 (Glycoprotein GP36b) (Lectin mannose-binding 2) (Vesicular integral-membrane protein 36) (VIP36)	Q12907	0.645666	3.92895	2.28731	0.00202551	0.00942433	TRUE	TRUE	CPP25
CTH	6.10415	7.5468	7.23943	8.31747	8.72681	10.1708	9.39641	9.41776	P32929	P32929	CGL_HUMAN	CTH	Cystathionine gamma-lyase (EC 4.4.1.1) (Cysteine-protein sulfhydrase) (Gamma-cystathionase)	P32929	0.595331	3.65663	2.12598	0.0020855	0.00960621	TRUE	TRUE	CPP25
PDGFRB	6.00887	6.78785	8.34186	8.14743	10.9841	9.27554	10.9422	10.3587	P09619	P09619	PGFRB_HUMAN	PDGFRB	Platelet-derived growth factor receptor beta (PDGF-R-beta) (PDGFR-beta) (EC 2.7.10.1) (Beta platelet-derived growth factor receptor) (Beta-type platelet-derived growth factor receptor) (CD140 antigen-like family member B) (Platelet-derived growth factor receptor 1) (PDGFR-1) (CD antigen CD140b)	P09619	0.848646	5.28862	3.06863	0.00217793	0.0098905	TRUE	TRUE	CPP25
YWHAQ	9.82584	9.9073	10.0646	10.1927	12.1181	11.8412	11.5326	11.8201	P27348	P27348;E9PG15	1433T_HUMAN	YWHAQ	14-3-3 protein theta (14-3-3 protein T-cell) (14-3-3 protein tau) (Protein HS1)	P27348	0.503962	3.15682	1.83039	0.00221053	0.00999207	TRUE	TRUE	CPP25
KRT9	10.9448	12.4559	14.1441	9.49718	17.2381	12.9825	15.0515	16.9391	P35527	P35527	K1C9_HUMAN	KRT9	Keratin. type I cytoskeletal 9 (Cytokeratin-9) (CK-9) (Keratin-9) (K9)	P35527	1.02215	6.56246	3.7923	0.00240888	0.010482	TRUE	TRUE	CPP25
DKK3	8.35893	9.347	11.9952	8.65045	12.9421	12.4731	12.8676	12.1747	Q9UBP4	Q9UBP4;E9PKK9;E9PHY3;F6SYF8;E9PKW6	DKK3_HUMAN	DKK3	Dickkopf-related protein 3 (Dickkopf-3) (Dkk-3) (hDkk-3)	Q9UBP4	0.80126	5.2517	3.02648	0.00257677	0.0108978	TRUE	TRUE	CPP25
DPYSL2.1	8.1051	6.73402	7.93619	9.48526	9.1179	9.9636	10.2613	11.115	Q16555	Q14194;Q16555;E5RFU4;A0A1C7CYX9;E9PD68	DPYL2_HUMAN	DPYSL2	Dihydropyrimidinase-related protein 2 (DRP-2) (Collapsin response mediator protein 2) (CRMP-2) (N2A3) (Unc-33-like phosphoprotein 2) (ULIP-2)	Q14194	0.492016	3.6066	2.04931	0.00371661	0.0132062	TRUE	TRUE	CPP25
YWHAZ	12.8332	13.7516	15.1341	12.8052	15.4901	15.3221	15.7467	15.7623	P63104	P63104;H0YB80;E7EX29;B7Z2E6;B0AZS6	1433Z_HUMAN	YWHAZ	14-3-3 protein zeta/delta (Protein kinase C inhibitor protein 1) (KCIP-1)	P63104	0.358358	3.54019	1.94928	0.00809415	0.0195262	TRUE	TRUE	CPP25
PPP3CA	7.62196	6.99835	8.19799	10.3364	11.307	9.98078	10.4429	10.2628	Q08209	Q08209;P16298;P48454;E7ETC2;G3V111;Q5F2F8;E9PPC8;E9PK68;H0YB02	PP2BA_HUMAN	PPP3CA	Serine/threonine-protein phosphatase 2B catalytic subunit alpha isoform (EC 3.1.3.16) (CAM-PRP catalytic subunit) (Calmodulin-dependent calcineurin A subunit alpha isoform)	Q08209	0.37834	4.04105	2.20969	0.00931106	0.0211471	TRUE	TRUE	CPP25
CDH11	6.30247	8.32868	7.98206	8.80585	9.12061	10.423	9.04959	11.4027	P55287	P55287;H3BUU9	CAD11_HUMAN	CDH11	Cadherin-11 (OSF-4) (Osteoblast cadherin) (OB-cadherin)	P55287	0.35445	3.93397	2.14421	0.00990256	0.0219316	TRUE	TRUE	CPP25
SPARC	12.3019	13.4663	15.1714	8.31068	16.3525	16.3699	15.9857	15.7935	P09486	P09486;F5GY03	SPRC_HUMAN	SPARC	SPARC (Basement-membrane protein 40) (BM-40) (Osteonectin) (ON) (Secreted protein acidic and rich in cysteine)	P09486	0.611944	7.01372	3.81283	0.0103924	0.0225817	TRUE	TRUE	CPP25
LTA4H	8.03822	7.72583	7.38679	5.74874	10.7113	8.89834	10.2269	8.19059	P09960	P09960;B4DEH5	LKHA4_HUMAN	LTA4H	Leukotriene A-4 hydrolase (LTA-4 hydrolase) (EC 3.3.2.6) (Leukotriene A(4) hydrolase) (Tripeptide aminopeptidase LTA4H) (EC 3.4.11.4)	P09960	0.36289	4.20088	2.28189	0.010543	0.0227818	TRUE	TRUE	CPP25
GSTM2	6.76085	6.74539	11.2882	6.90752	11.7214	8.4188	11.7998	11.9066	P21266;P28161	P28161;P21266;P46439;E9PHN7;E9PLF1;A0A3B3IRM5;Q5T8R1;A0A0A0MTN3;F6XZQ7;E9PHN6	GSTM2_HUMAN;GSTM3_HUMAN	GSTM2;GSTM3	Glutathione S-transferase Mu 2 (EC 2.5.1.18) (GST class-mu 2) (GSTM2-2)	P28161	0.480157	5.59216	3.03616	0.0106342	0.0229031	TRUE	TRUE	CPP25
LAMB1	6.74547	9.14744	6.53585	8.41763	9.8739	9.88506	10.606	10.0847	P07942	P07942;A0A7I2V5T9;A0A7I2V4J9;G3XAI2;E7EPA6;A0A7I2V2T9;A0A7I2V5R0;A0A7I2V2J0;A0A7I2V3I5;A0A7I2V5X5;C9J296;A0A7I2V407;A0A7I2V2R2;A0A7I2V682;A0A7I2V3J7	LAMB1_HUMAN	LAMB1	Laminin subunit beta-1 (Laminin B1 chain) (Laminin-1 subunit beta) (Laminin-10 subunit beta) (Laminin-12 subunit beta) (Laminin-2 subunit beta) (Laminin-6 subunit beta) (Laminin-8 subunit beta)	P07942	0.368202	4.43343	2.40082	0.0111307	0.023565	TRUE	TRUE	CPP25
ANPEP	11.1797	6.85086	6.92672	7.28598	11.4724	9.75012	10.8438	10.4556	P15144	P15144	AMPN_HUMAN	ANPEP	Aminopeptidase N (AP-N) (hAPN) (EC 3.4.11.2) (Alanyl aminopeptidase) (Aminopeptidase M) (AP-M) (Microsomal aminopeptidase) (Myeloid plasma membrane glycoprotein CD13) (gp150) (CD antigen CD13)	P15144	0.361932	4.7774	2.56967	0.0126466	0.0253473	TRUE	TRUE	CPP25
PTPRG	6.13182	7.14424	7.55	8.24737	9.00552	9.89952	10.8692	10.738	P23470	P23470	PTPRG_HUMAN	PTPRG	Receptor-type tyrosine-protein phosphatase gamma (Protein-tyrosine phosphatase gamma) (R-PTP-gamma) (EC 3.1.3.48)	P23470	0.394704	5.3247	2.8597	0.0129991	0.0257593	TRUE	TRUE	CPP25
ALB	13.6165	14.9843	18.3094	12.9403	17.7648	17.3078	18.9237	18.9831	P02768	P02768;H7C013;H0YA55;A0A0C4DGB6	ALBU_HUMAN	ALB	Albumin	P02768	0.427522	6.13693	3.28222	0.0139861	0.026911	TRUE	TRUE	CPP25
FBLN1	9.90989	7.3538	7.57995	10.9523	10.425	11.9992	11.4124	12.834	P23142	P23142;B1AHL2	FBLN1_HUMAN	FBLN1	Fibulin-1 (FIBL-1)	P23142	0.324239	5.11309	2.71867	0.0154199	0.0285862	TRUE	TRUE	CPP25
NENF	5.05231	6.64595	6.29847	7.85658	9.5553	5.62465	10.8307	9.67678	Q9UMX5	Q9UMX5	NENF_HUMAN	NENF	Neudesin (Cell immortalization-related protein 2) (Neuron-derived neurotrophic factor) (Protein GIG47) (Secreted protein of unknown function) (SPUF protein)	Q9UMX5	0.292795	4.62426	2.45853	0.0154424	0.0286125	TRUE	TRUE	CPP25
SOD1	12.4133	10.3662	10.4878	9.03807	13.0508	13.4242	12.6562	11.8947	P00441	P00441;H7BYH4	SODC_HUMAN	SOD1	Superoxide dismutase [Cu-Zn] (EC 1.15.1.1) (Superoxide dismutase 1) (hSod1)	P00441	0.231353	4.12891	2.18013	0.0171789	0.0306597	TRUE	TRUE	CPP25
CD44	6.24599	7.25427	6.92472	8.11568	9.44437	7.22033	10.0193	8.97987	P16070	P16070;H0YDW7;E9PKC6;H0YCV9;Q86UZ1;H0YD13;H0Y5E4	CD44_HUMAN	CD44	CD44 antigen (CDw44) (Epican) (Extracellular matrix receptor III) (ECMR-III) (GP90 lymphocyte homing/adhesion receptor) (HUTCH-I) (Heparan sulfate proteoglycan) (Hermes antigen) (Hyaluronate receptor) (Phagocytic glycoprotein 1) (PGP-1) (Phagocytic glycoprotein I) (PGP-I) (CD antigen CD44)	P16070	0.179645	3.38196	1.7808	0.0178895	0.0315072	TRUE	TRUE	CPP25
FN1	7.43387	7.46833	7.7092	7.03397	8.31933	9.86511	7.91282	10.6822	P02751	P02751;H0Y7Z1	FINC_HUMAN	FN1	Fibronectin (FN) (Cold-insoluble globulin) (CIG) [Cleaved into: Anastellin;Ugl-Y1;Ugl-Y2;Ugl-Y3]	P02751	0.138026	3.42902	1.78352	0.0216323	0.03545	TRUE	TRUE	CPP25
PDXP	5.9431	9.49933	11.5943	7.9536	12.822	11.1907	11.0749	13.0516	Q96GD0	Q96GD0	PLPP_HUMAN	PDXP	Chronophin (EC 3.1.3.16) (EC 3.1.3.74) (Pyridoxal phosphate phosphatase) (PLP phosphatase)	Q96GD0	0.238813	6.33562	3.28722	0.0224099	0.0362738	TRUE	TRUE	CPP25
KRT1	12.4148	14.5492	14.9453	13.4701	17.2272	13.9809	15.6348	16.6788	P04264	P04264;P04259	K2C1_HUMAN	KRT1	Keratin. type II cytoskeletal 1 (67 kDa cytokeratin) (Cytokeratin-1) (CK-1) (Hair alpha protein) (Keratin-1) (K1) (Type-II keratin Kb1)	P04264	0.135412	3.93574	2.03558	0.0234228	0.037352	TRUE	TRUE	CPP25
YWHAG	10.2699	13.3499	14.6246	11.7846	14.7167	13.9374	15.1361	15.1962	P61981	P61981	1433G_HUMAN	YWHAG	14-3-3 protein gamma (Protein kinase C inhibitor protein 1) (KCIP-1) [Cleaved into: 14-3-3 protein gamma. N-terminally processed]	P61981	0.147208	4.33149	2.23935	0.0235532	0.0374914	TRUE	TRUE	CPP25
ENO2	8.48917	10.4409	14.6752	11.3024	13.2424	14.0155	14.3873	14.7787	P09104	P09104;U3KQP4;F5H0C8	ENOG_HUMAN	ENO2	Gamma-enolase (EC 4.2.1.11) (2-phospho-D-glycerate hydro-lyase) (Enolase 2) (Neural enolase) (Neuron-specific enolase) (NSE)	P09104	0.151126	5.60699	2.87906	0.0260297	0.0398784	TRUE	TRUE	CPP25
TXNDC17	8.78349	7.26148	6.152	8.46989	9.90768	10.3418	9.95879	8.11921	Q9BRA2	Q9BRA2;I3L3M7;I3L0K2	TXD17_HUMAN	TXNDC17	Thioredoxin domain-containing protein 17 (14 kDa thioredoxin-related protein) (TRP14) (Protein 42-9-9) (Thioredoxin-like protein 5)	Q9BRA2	0.0425754	3.78773	1.91515	0.0319128	0.0455885	TRUE	TRUE	CPP25
PTMS	13.5663	15.8997	14.2845	14.8694	10.736	10.2503	5.76821	5.66406	P20962	P20962;F5GXR3	PTMS_HUMAN	PTMS	Parathymosin	P20962	-9.57376	-3.5269	-6.55033	4.38478e-07	0.000314504	TRUE	TRUE	Control
ZNF839	13.0476	15.0343	15.3953	14.9591	5.50311	7.36711	6.11099	14.3532	A8K0R7	A8K0R7;H0YMU1;H0YKI3;H0YM06;H0YLB6;H0YNU6	ZN839_HUMAN	ZNF839	Zinc finger protein 839 (Renal carcinoma antigen NY-REN-50)	A8K0R7	-9.36076	-3.19018	-6.27547	2.06825e-06	0.000558432	TRUE	TRUE	Control
H2BC12	15.3111	15.1384	14.3666	15.4916	11.7136	11.0286	12.2637	13.2389	O60814;P57053;P58876;P62807;Q5QNW6;Q93079;Q99877;Q99879;Q99880	Q5QNW6;P58876;Q99880;P62807;Q99877;P57053;O60814;Q93079;Q99879;U3KQK0	H2B1C_HUMAN;H2B1D_HUMAN;H2B1H_HUMAN;H2B1K_HUMAN;H2B1L_HUMAN;H2B1M_HUMAN;H2B1N_HUMAN;H2B2F_HUMAN;H2BFS_HUMAN	H2BC12;H2BC13;H2BC14;H2BC15;H2BC18;H2BC4;H2BC5;H2BC9;H2BS1	Histone H2B type 1-K (H2B K) (HIRA-interacting protein 1)	Q5QNW6	-4.65408	-1.37737	-3.01573	1.79321e-05	0.00130433	TRUE	TRUE	Control
KHSRP	8.35672	8.0365	9.93064	9.39458	7.70027	6.32137	6.51776	5.33796	Q92945	Q92945;M0QYH3;M0R0C6;M0QXW7;A0A087WTP3	FUBP2_HUMAN	KHSRP	Far upstream element-binding protein 2 (FUSE-binding protein 2) (KH type-splicing regulatory protein) (KSRP) (p75)	Q92945	-4.0109	-0.909642	-2.46027	0.000385175	0.00401812	TRUE	TRUE	Control
CAPG	7.45631	8.99617	8.57074	10.0237	5.48801	6.46419	6.20833	7.02761	P40121	P40121;H7C0X8	CAPG_HUMAN	CAPG	Macrophage-capping protein (Actin regulatory protein CAP-G)	P40121	-4.06845	-0.860938	-2.46469	0.000633671	0.00500904	TRUE	TRUE	Control
RAB10.1	8.97177	10.1662	9.53101	9.98675	8.21233	7.32579	5.48435	7.61883	P61026	P61026	RAB10_HUMAN	RAB10	Ras-related protein Rab-10 (EC 3.6.5.2)	P61026	-4.22468	-0.782534	-2.50361	0.00126554	0.00719783	TRUE	TRUE	Control
PRKDC	9.92437	11.8118	11.4416	9.20417	9.42931	7.44633	6.27851	6.89234	P78527	P78527	PRKDC_HUMAN	PRKDC	DNA-dependent protein kinase catalytic subunit (DNA-PK catalytic subunit) (DNA-PKcs) (EC 2.7.11.1) (DNPK1) (p460)	P78527	-5.30347	-0.864258	-3.08386	0.0020795	0.00958793	TRUE	TRUE	Control
IPO5	9.57617	10.3302	11.9195	10.6235	9.49414	9.05228	8.29362	7.03995	O00410	O00410;H0Y8C6	IPO5_HUMAN	IPO5	Importin-5 (Imp5) (Importin subunit beta-3) (Karyopherin beta-3) (Ran-binding protein 5) (RanBP5)	O00410	-3.72768	-0.557007	-2.14235	0.00274659	0.0113209	TRUE	TRUE	Control
ANXA4	9.41582	11.7724	7.91723	12.4557	7.51217	8.0364	7.77095	6.27899	P09525	P09525;Q6P452	ANXA4_HUMAN	ANXA4	Annexin A4 (35-beta calcimedin) (Annexin IV) (Annexin-4) (Carbohydrate-binding protein p33/p41) (Chromobindin-4) (Endonexin I) (Lipocortin IV) (P32.5) (PP4-X) (Placental anticoagulant protein II) (PAP-II) (Protein II)	P09525	-5.21269	-0.768627	-2.99066	0.00285474	0.0115924	TRUE	TRUE	Control
KRT19	9.75679	10.1163	6.89524	10.4851	8.90868	6.5529	5.14412	5.45966	P08727	P08727;P08779;C9JM50;K7EMS3	K1C19_HUMAN	KRT19	Keratin. type I cytoskeletal 19 (Cytokeratin-19) (CK-19) (Keratin-19) (K19)	P08727	-4.91035	-0.683684	-2.79702	0.00348322	0.0127793	TRUE	TRUE	Control
NDUFB10	8.00033	9.67123	13.2648	8.1171	6.78344	7.138	7.12224	6.8232	O96000	O96000;H3BPJ9	NDUBA_HUMAN	NDUFB10	NADH dehydrogenase [ubiquinone] 1 beta subcomplex subunit 10 (Complex I-PDSW) (CI-PDSW) (NADH-ubiquinone oxidoreductase PDSW subunit)	O96000	-4.99306	-0.600225	-2.79664	0.00546197	0.0158849	TRUE	TRUE	Control
TMSB4X	13.7171	15.7894	15.0209	11.8265	6.00018	6.49387	11.5669	12.6809	P62328	P62328	TYB4_HUMAN	TMSB4X	Thymosin beta-4 (T beta-4) (Fx) [Cleaved into: Hematopoietic system regulatory peptide (Seraspenide)]	P62328	-8.85547	-0.950552	-4.90301	0.00717969	0.0182912	TRUE	TRUE	Control
LAMP2	9.64166	9.02902	9.81986	10.7421	7.79286	9.02521	8.05814	6.46346	P13473	P13473;H0YCG2	LAMP2_HUMAN	LAMP2	Lysosome-associated membrane glycoprotein 2 (LAMP-2) (Lysosome-associated membrane protein 2) (CD107 antigen-like family member B) (LGP-96) (CD antigen CD107b)	P13473	-3.59454	-0.351944	-1.97324	0.00861439	0.0202212	TRUE	TRUE	Control
RPL34	10.2053	7.95766	10.2505	10.1938	8.14784	5.38136	5.91419	9.3026	P49207	P49207	RL34_HUMAN	RPL34	60S ribosomal protein L34 (Large ribosomal subunit protein eL34)	P49207	-4.49703	-0.433605	-2.46532	0.00885366	0.0205396	TRUE	TRUE	Control
RNPEP	9.52952	9.92191	10.0641	9.29673	7.95963	6.98072	6.20281	9.41016	Q9H4A4	Q9H4A4;A6NKB8;A0A087WUS4;A0A087WU27	AMPB_HUMAN	RNPEP	Aminopeptidase B (AP-B) (EC 3.4.11.6) (Arginine aminopeptidase) (Arginyl aminopeptidase)	Q9H4A4	-3.90988	-0.219589	-2.06474	0.0171474	0.0306222	TRUE	TRUE	Control
COX5A	8.34127	10.2063	10.0257	8.56231	8.92868	6.00593	7.82451	6.17373	P20674	P20674;H3BNX8;H3BV69;H3BRM5	COX5A_HUMAN	COX5A	Cytochrome c oxidase subunit 5A. mitochondrial (Cytochrome c oxidase polypeptide Va)	P20674	-3.88477	-0.216596	-2.05068	0.0172462	0.0307396	TRUE	TRUE	Control
KRT18.1	13.7957	13.8443	13.8109	13.4167	11.443	6.18612	12.5951	13.0312	P05783;P08727	P05783;P08727;F8VZY9;C9JM50	K1C18_HUMAN;K1C19_HUMAN	KRT18;KRT19	Keratin. type I cytoskeletal 18 (Cell proliferation-inducing gene 46 protein) (Cytokeratin-18) (CK-18) (Keratin-18) (K18)	P05783	-5.60284	-0.203248	-2.90305	0.0228448	0.036736	TRUE	TRUE	Control
RPL31	11.6117	9.71573	8.91929	10.1856	9.49253	7.84886	3.79306	8.27673	P62899	P62899;B7Z4C8;B7Z4E3;H7C2W9;C9JU56	RL31_HUMAN	RPL31	60S ribosomal protein L31 (Large ribosomal subunit protein eL31)	P62899	-5.32468	-0.185891	-2.75529	0.0232661	0.0371847	TRUE	TRUE	Control
SRSF3	11.6569	9.52975	10.4105	11.6093	8.37506	7.69529	10.1517	6.3835	P84103	P84103;A0A087X2D0	SRSF3_HUMAN	SRSF3	Serine/arginine-rich splicing factor 3 (Pre-mRNA-splicing factor SRP20) (Splicing factor. arginine/serine-rich 3)	P84103	-5.18078	-0.119667	-2.65022	0.027432	0.0412307	TRUE	TRUE	Control
FAH	7.75595	9.68272	7.77206	8.73569	5.9115	8.55833	6.77801	6.10837	P16930	P16930	FAAA_HUMAN	FAH	Fumarylacetoacetase (FAA) (EC 3.7.1.2) (Beta-diketonase) (Fumarylacetoacetate hydrolase)	P16930	-3.238	-0.0571047	-1.64755	0.0294673	0.0432009	TRUE	TRUE	Control
STOML2	8.29095	8.32216	9.31391	10.0046	4.97986	7.28471	4.43605	9.0657	Q9UJZ1	Q9UJZ1	STML2_HUMAN	STOML2	Stomatin-like protein 2. mitochondrial (SLP-2) (EPB72-like protein 2) (Paraprotein target 7) (Paratarg-7)	Q9UJZ1	-4.99457	-0.0880764	-2.54133	0.0294678	0.0432014	TRUE	TRUE	Control
H1-2	14.8723	14.7874	14.1903	14.9153	13.2948	12.3376	13.4088	13.6358	P10412;P16403	P10412;P16403;P16402	H12_HUMAN;H14_HUMAN	H1-2;H1-4	Histone H1.2 (Histone H1c) (Histone H1d) (Histone H1s-1)	P10412	-2.99466	-0.0494864	-1.52208	0.0298876	0.0436093	TRUE	TRUE	Control
MYOD1	10.1255	11.4463	13.3462	11.1242	9.31028	6.01199	9.96002	11.5048	P15172	P15172	MYOD1_HUMAN	MYOD1	Myoblast determination protein 1 (Class C basic helix-loop-helix protein 1) (bHLHc1) (Myogenic factor 3) (Myf-3)	P15172	-4.56727	-0.0602817	-2.31378	0.0311575	0.0448481	TRUE	TRUE	Control
HDGF	11.8463	12.792	8.12376	12.3619	9.07411	7.6741	11.8901	6.19037	P51858	P51858	HDGF_HUMAN	HDGF	Hepatoma-derived growth factor (HDGF) (High mobility group protein 1-like 2) (HMG-1L2)	P51858	-5.10167	-0.0459673	-2.57382	0.0327792	0.0464419	TRUE	TRUE	Control
RPL27	11.6621	12.101	11.1284	11.3662	10.4677	6.78621	10.8423	10.786	P61353	P61353;K7ELC7	RL27_HUMAN	RPL27	60S ribosomal protein L27 (Large ribosomal subunit protein eL27)	P61353	-3.68633	-0.00141842	-1.84387	0.0364284	0.0498444	TRUE	TRUE	Control
ACAN	6.54291	7.50061	7.16168	7.718	10.3509	10.1187	10.9102	7.07673	P16112	P16112;Q6PID9;A0A5K1VW97;H0YMF1	PGCA_HUMAN	ACAN	Aggrecan core protein (Cartilage-specific proteoglycan core protein) (CSPCP) (Chondroitin sulfate proteoglycan core protein 1) (Chondroitin sulfate proteoglycan 1) [Cleaved into: Aggrecan core protein 2]	P16112	-0.0105975	4.77726	2.38333	0.0375536	0.0509034	FALSE	FALSE	None
ITIH2	12.0312	11.5398	14.0484	11.847	13.7795	13.6603	14.5234	14.635	P19823	P19823;Q5T985	ITIH2_HUMAN	ITIH2	Inter-alpha-trypsin inhibitor heavy chain H2 (ITI heavy chain H2) (ITI-HC2) (Inter-alpha-inhibitor heavy chain 2) (Inter-alpha-trypsin inhibitor complex component II) (Serum-derived hyaluronan-associated protein) (SHAP)	P19823	-0.0264093	3.59231	1.78295	0.0397992	0.0530357	FALSE	FALSE	None
RTRAF	9.46463	7.88391	7.19329	10.0541	7.44812	8.1698	5.80609	5.95038	Q9Y224	Q9Y224;G3V4C6;H0YJB9	RTRAF_HUMAN	RTRAF	RNA transcription. translation and transport factor protein (CLE7 homolog) (CLE) (hCLE)	Q9Y224	-3.64473	0.0339609	-1.80539	0.0406675	0.0538679	FALSE	FALSE	None
LUM	12.8274	13.0707	14.9878	10.1141	15.7498	15.3092	16.3969	15.913	P51884	P51884	LUM_HUMAN	LUM	Lumican (Keratan sulfate proteoglycan lumican) (KSPG lumican)	P51884	-0.0648459	6.2493	3.09222	0.0411367	0.0543196	FALSE	FALSE	None
VDAC2	11.3872	11.0639	9.48892	10.8014	10.3408	6.17358	9.86647	8.99583	P45880	P45880;A0A0A0MR02	VDAC2_HUMAN	VDAC2	Voltage-dependent anion-selective channel protein 2 (VDAC-2) (hVDAC2) (Outer mitochondrial membrane protein porin 2)	P45880	-3.73411	0.0517381	-1.84119	0.0426859	0.0558217	FALSE	FALSE	None
TXNDC5	9.14718	7.68232	7.86936	8.38734	10.0667	11.0317	8.55223	9.24319	Q8NBS9	Q8NBS9	TXND5_HUMAN	TXNDC5	Thioredoxin domain-containing protein 5 (Endoplasmic reticulum resident protein 46) (ER protein 46) (ERp46) (Thioredoxin-like protein p46)	Q8NBS9	-0.0620235	2.96583	1.45191	0.0458547	0.0589524	FALSE	FALSE	None
ASS1	13.0026	12.5244	11.9373	13.0705	11.6313	6.46521	10.6171	11.0049	P00966	P00966;Q5T6L5;Q5T6L6	ASSY_HUMAN	ASS1	Argininosuccinate synthase (EC 6.3.4.5) (Citrulline--aspartate ligase)	P00966	-5.52743	0.119285	-2.70407	0.0461559	0.0592545	FALSE	FALSE	None
CADM1	6.69882	7.50202	10.8084	8.16393	11.1529	7.11231	13.165	12.4245	Q9BY67	Q9BY67;F5H125;X5DQS5;A0A087X0T8;H0YG94;A0A087X1W8;A0A0A0MTJ8	CADM1_HUMAN	CADM1	Cell adhesion molecule 1 (Immunoglobulin superfamily member 4) (IgSF4) (Nectin-like protein 2) (NECL-2) (Spermatogenic immunoglobulin superfamily) (SgIgSF) (Synaptic cell adhesion molecule) (SynCAM) (Tumor suppressor in lung cancer 1) (TSLC-1)	Q9BY67	-0.138738	5.47951	2.67039	0.0478447	0.0609645	FALSE	FALSE	None
RPL13	11.2119	10.7819	10.9799	10.2004	9.89321	6.23176	9.82921	10.104	P26373	P26373;H3BTH3;J3QSB4	RL13_HUMAN	RPL13	60S ribosomal protein L13 (Breast basic conserved protein 1) (Large ribosomal subunit protein eL13)	P26373	-3.65776	0.0997981	-1.77898	0.048733	0.0618757	FALSE	FALSE	None
NME1.1	11.6464	11.2615	10.5382	11.0724	10.5214	6.29957	9.58307	9.93042	P15531;P22392	O60361;P15531;P22392;Q32Q12;J3KPD9;E7ERL0	NDKA_HUMAN;NDKB_HUMAN	NME1;NME2	Nucleoside diphosphate kinase A (NDK A) (NDP kinase A) (EC 2.7.4.6) (Granzyme A-activated DNase) (GAAD) (Metastasis inhibition factor nm23) (NM23-H1) (Tumor metastatic process-associated protein)	O60361	-4.2193	0.127276	-2.04601	0.0500363	0.0632281	FALSE	FALSE	None
YWHAH	9.27968	11.6048	11.0938	10.2196	13.1637	12.0097	12.7392	12.3873	Q04917	Q04917;A2IDB2	1433F_HUMAN	YWHAH	14-3-3 protein eta (Protein AS1)	Q04917	-0.128119	4.17913	2.0255	0.0502587	0.0634609	FALSE	FALSE	None
BAX	8.39876	7.43197	8.92463	8.85762	8.02245	7.02827	6.70786	6.20539	Q07812	Q07812	BAX_HUMAN	BAX	Apoptosis regulator BAX (Bcl-2-like protein 4) (Bcl2-L-4)	Q07812	-2.91386	0.0893565	-1.41225	0.0502628	0.0634651	FALSE	FALSE	None
RPS11	11.4064	9.87338	9.96381	11.1354	9.4236	6.879	6.95968	9.82639	P62280	P62280;M0QZC5	RS11_HUMAN	RPS11	40S ribosomal protein S11 (Small ribosomal subunit protein uS17)	P62280	-4.79344	0.148283	-2.32258	0.0503843	0.0635925	FALSE	FALSE	None
ITGA5	6.33297	7.59107	7.75	7.08584	9.58842	10.583	8.41832	6.81806	P08648	P08648	ITA5_HUMAN	ITGA5	Integrin alpha-5 (CD49 antigen-like family member E) (Fibronectin receptor subunit alpha) (Integrin alpha-F) (VLA-5) (CD antigen CD49e) [Cleaved into: Integrin alpha-5 heavy chain;Integrin alpha-5 light chain]	P08648	-0.107155	3.43112	1.66198	0.050518	0.063733	FALSE	FALSE	None
RPL15	9.76545	12.6371	10.7585	12.4503	11.0224	10.9384	9.2176	6.9172	P61313	P61313;A0A2R8YEM3;A0A2R8Y738;E7EQV9;E7EX53;E7ENU7	RL15_HUMAN	RPL15	60S ribosomal protein L15 (Large ribosomal subunit protein eL15)	P61313	-3.88748	0.129607	-1.87894	0.0514712	0.0647401	FALSE	FALSE	None
TBCA	9.5106	10.7214	7.91143	10.2416	8.9072	7.96923	8.70621	5.88839	O75347	O75347;E5RIW3;E5RJD8;E5RHG6	TBCA_HUMAN	TBCA	Tubulin-specific chaperone A (TCP1-chaperonin cofactor A) (Tubulin-folding cofactor A) (CFA)	O75347	-3.57661	0.119613	-1.7285	0.0515181	0.0647899	FALSE	FALSE	None
CLIC4	10.4691	11.0847	9.85255	10.6522	9.113	10.3464	7.41118	9.30555	Q9Y696	Q96NY7;O15247;Q9Y696;Q9NZA1;A0A2R8Y4M1;A6PVS0;A0A5F9ZHK1;A0A2R8YGW2;A0A2R8Y615	CLIC4_HUMAN	CLIC4	Chloride intracellular channel protein 4 (Intracellular chloride ion channel protein p64H1)	Q96NY7	-3.05239	0.111177	-1.4706	0.0528628	0.0662309	FALSE	FALSE	None
GBA	6.7689	11.7749	6.21132	11.4792	5.93033	8.8393	5.10686	6.80812	P04062	P04062;A0A0G2JNZ5;A0A0G2JLB3;A0A0G2JNZ0	GLCM_HUMAN	GBA	Lysosomal acid glucosylceramidase (Lysosomal acid GCase) (EC 3.2.1.45) (Acid beta-glucosidase) (Alglucerase) (Beta-glucocerebrosidase) (Beta-GC) (Cholesterol glucosyltransferase) (SGTase) (EC 2.4.1.-) (Cholesteryl-beta-glucosidase) (EC 3.2.1.-) (D-glucosyl-N-acylsphingosine glucohydrolase) (Imiglucerase)	P04062	-4.96394	0.189087	-2.38743	0.0536146	0.067047	FALSE	FALSE	None
RPS8	12.6502	11.5418	11.9186	11.8704	11.2035	9.31403	10.3957	10.8866	P62241	P62241;Q5JR95	RS8_HUMAN	RPS8	40S ribosomal protein S8 (Small ribosomal subunit protein eS8)	P62241	-3.21628	0.125693	-1.54529	0.054059	0.0675331	FALSE	FALSE	None
LANCL1	7.36042	10.9561	8.33417	9.06729	4.11567	9.75436	6.59885	6.88628	O43813	O43813;E9PHS0;F8WDS9	LANC1_HUMAN	LANCL1	Glutathione S-transferase LANCL1 (EC 2.5.1.18) (40 kDa erythrocyte membrane protein) (p40) (LanC-like protein 1)	O43813	-4.35608	0.174673	-2.0907	0.0545166	0.0680365	FALSE	FALSE	None
BLVRB	9.56558	8.93255	7.32419	9.06323	8.50879	7.95303	5.98823	6.44569	P30043	P30043;A0A2R8YEP4;A0A2R8Y7Y9;M0R192;M0QZL1	BLVRB_HUMAN	BLVRB	Flavin reductase (NADPH) (FR) (EC 1.5.1.30) (Biliverdin reductase B) (BVR-B) (EC 1.3.1.24) (Biliverdin-IX beta-reductase) (Green heme-binding protein) (GHBP) (NADPH-dependent diaphorase) (NADPH-flavin reductase) (FLR)	P30043	-3.12216	0.127255	-1.49745	0.0548129	0.0683641	FALSE	FALSE	None
RPL35	11.5709	11.7121	12.5405	12.3173	10.6692	9.43534	11.0962	11.2308	P42766	P42766;F2Z388	RL35_HUMAN	RPL35	60S ribosomal protein L35 (Large ribosomal subunit protein uL29)	P42766	-2.98705	0.132417	-1.42731	0.0564261	0.0701539	FALSE	FALSE	None
FKBP4	7.06907	9.04516	9.51491	8.22007	5.20923	7.42103	7.15026	7.18852	Q02790	Q02790	FKBP4_HUMAN	FKBP4	Peptidyl-prolyl cis-trans isomerase FKBP4 (PPIase FKBP4) (EC 5.2.1.8) (51 kDa FK506-binding protein) (FKBP51) (52 kDa FK506-binding protein) (52 kDa FKBP) (FKBP-52) (59 kDa immunophilin) (p59) (FK506-binding protein 4) (FKBP-4) (FKBP59) (HSP-binding immunophilin) (HBI) (Immunophilin FKBP52) (Rotamase) [Cleaved into: Peptidyl-prolyl cis-trans isomerase FKBP4. N-terminally processed]	Q02790	-3.61196	0.171878	-1.72004	0.0578889	0.071811	FALSE	FALSE	None
PSAP	11.3212	12.7909	7.73474	10.0639	12.2943	12.8311	12.2729	12.6853	P07602	P07602;C9JIZ6;Q5BJH1	SAP_HUMAN	PSAP	Prosaposin (Proactivator polypeptide) [Cleaved into: Saposin-A (Protein A);Saposin-B-Val;Saposin-B (Cerebroside sulfate activator) (CSAct) (Dispersin) (Sphingolipid activator protein 1) (SAP-1) (Sulfatide/GM1 activator);Saposin-C (A1 activator) (Co-beta-glucosidase) (Glucosylceramidase activator) (Sphingolipid activator protein 2) (SAP-2);Saposin-D (Component C) (Protein C)]	P07602	-0.206495	4.29293	2.04322	0.0581198	0.0720756	FALSE	FALSE	None
HNRNPDL	7.84009	9.46089	8.59478	9.82034	7.79408	8.45062	6.05214	7.56145	O14979	O14979;A0A087WUK2	HNRDL_HUMAN	HNRNPDL	Heterogeneous nuclear ribonucleoprotein D-like (hnRNP D-like) (hnRNP DL) (AU-rich element RNA-binding factor) (JKT41-binding protein) (Protein laAUF1)	O14979	-3.07865	0.149747	-1.46445	0.0583609	0.072353	FALSE	FALSE	None
RPLP0	11.9549	11.244	11.1746	11.1588	10.2109	8.64879	10.8181	10.053	P05388	P05388;F8VWS0;F8W1K8;F8VW21;F8VZS0	RLA0_HUMAN	RPLP0	60S acidic ribosomal protein P0 (60S ribosomal protein L10E) (Large ribosomal subunit protein uL10)	P05388	-3.05061	0.149851	-1.45038	0.058576	0.0726013	FALSE	FALSE	None
FKBP10	7.93495	10.9123	12.0482	10.9962	6.03778	11.4555	5.39332	9.51328	Q96AY3	Q96AY3	FKB10_HUMAN	FKBP10	Peptidyl-prolyl cis-trans isomerase FKBP10 (PPIase FKBP10) (EC 5.2.1.8) (65 kDa FK506-binding protein) (65 kDa FKBP) (FKBP-65) (FK506-binding protein 10) (FKBP-10) (Immunophilin FKBP65) (Rotamase)	Q96AY3	-5.03478	0.288895	-2.37294	0.0633189	0.0769443	FALSE	FALSE	None
RSL1D1	5.79746	8.62232	7.59447	7.8702	3.52659	5.40279	7.31171	6.60736	O76021	O76021;J3QSV6;I3L3C4;I3L234;I3L3U9	RL1D1_HUMAN	RSL1D1	Ribosomal L1 domain-containing protein 1 (CATX-11) (Cellular senescence-inhibited gene protein) (Protein PBK1)	O76021	-3.74145	0.223449	-1.759	0.0646758	0.078205	FALSE	FALSE	None
NCAM2	6.67481	9.3894	7.94176	6.85802	10.3285	7.16736	10.4801	10.4014	O15394	O15394;H9KV31	NCAM2_HUMAN	NCAM2	Neural cell adhesion molecule 2 (N-CAM-2) (NCAM-2)	O15394	-0.244426	4.00111	1.87834	0.0654694	0.0789466	FALSE	FALSE	None
OTUB1	7.85557	9.24632	7.04688	8.73694	9.89668	12.3227	9.24938	8.38887	Q96FW1	Q96FW1;F5H3F0;F5GYN4;F5GYJ8;J3KR44;F5H6Q1	OTUB1_HUMAN	OTUB1	Ubiquitin thioesterase OTUB1 (EC 3.4.19.12) (Deubiquitinating enzyme OTUB1) (OTU domain-containing ubiquitin aldehyde-binding protein 1) (Otubain-1) (hOTU1) (Ubiquitin-specific-processing protease OTUB1)	Q96FW1	-0.246761	3.73272	1.74298	0.0683916	0.0817061	FALSE	FALSE	None
LRPPRC	8.88194	9.3659	7.33621	10.1296	7.49653	5.93339	7.3381	8.84987	P42704	P42704;A0A804HI14;A0A804HL40;A0A804HKJ0;A0A804HKR3;A0A804HIN4;A0A804HLG8;A0A804HJA1;A0A804HHY9;A0A804HLL8;A0A804HJZ1;A0A804HK30;A0A804HKI2;A0A804HIG4	LPPRC_HUMAN	LRPPRC	Leucine-rich PPR motif-containing protein. mitochondrial (130 kDa leucine-rich protein) (LRP 130) (GP130)	P42704	-3.26501	0.217128	-1.52394	0.0686215	0.0819252	FALSE	FALSE	None
KRT1.1	9.10748	10.4564	13.3869	8.19198	15.3008	10.4545	11.2344	15.0338	P04264;P35908;Q7Z794	Q7Z794;P04264;P35908	K22E_HUMAN;K2C1B_HUMAN;K2C1_HUMAN	KRT1;KRT2;KRT77	Keratin. type II cytoskeletal 1 (67 kDa cytokeratin) (Cytokeratin-1) (CK-1) (Hair alpha protein) (Keratin-1) (K1) (Type-II keratin Kb1)	Q7Z794	-0.404287	5.84466	2.72018	0.0701813	0.0834201	FALSE	FALSE	None
NUP62	7.26461	7.40992	9.47697	8.16982	5.92591	7.56049	6.3082	5.6999	P37198	P37198;M0QXN5	NUP62_HUMAN	NUP62	Nuclear pore glycoprotein p62 (62 kDa nucleoporin) (Nucleoporin Nup62)	P37198	-3.66714	0.253726	-1.7067	0.0701913	0.0834298	FALSE	FALSE	None
PGM1	8.50943	8.73978	10.6473	7.77952	9.66818	9.92391	11.2097	10.9987	P36871	P36871;A0A3B3ITK7	PGM1_HUMAN	PGM1	Phosphoglucomutase-1 (PGM 1) (EC 5.4.2.2) (Glucose phosphomutase 1)	P36871	-0.228588	3.29082	1.53112	0.0703509	0.0835836	FALSE	FALSE	None
HNRNPF	10.4082	8.6079	9.49988	10.0267	9.19036	7.362	8.74304	5.99265	P31943;P52597	P52597;P31943;H0YBD7;H0YB39;H0YBG7;E9PCY7;G8JLB6	HNRH1_HUMAN;HNRPF_HUMAN	HNRNPF;HNRNPH1	Heterogeneous nuclear ribonucleoprotein F (hnRNP F) (Nucleolin-like protein mcs94-1) [Cleaved into: Heterogeneous nuclear ribonucleoprotein F. N-terminally processed]	P52597	-3.90797	0.280659	-1.81366	0.0717276	0.084917	FALSE	FALSE	None
ARF6	8.8901	12.1628	8.87938	12.2167	7.30082	12.1588	5.98029	7.13479	P62330	P62330	ARF6_HUMAN	ARF6	ADP-ribosylation factor 6	P62330	-5.17825	0.391105	-2.39357	0.0738983	0.0870449	FALSE	FALSE	None
PSMD13	12.6789	8.99002	7.43158	7.47606	5.87557	7.7756	5.75081	8.67419	Q9UNM6	Q9UNM6;J3KNQ3;E9PL38;E9PQG3;A0A087WUL9	PSD13_HUMAN	PSMD13	26S proteasome non-ATPase regulatory subunit 13 (26S proteasome regulatory subunit RPN9) (26S proteasome regulatory subunit S11) (26S proteasome regulatory subunit p40.5)	Q9UNM6	-4.59837	0.348176	-2.1251	0.0740087	0.087154	FALSE	FALSE	None
GSTM1	7.07644	8.13762	10.6597	10.9666	5.91074	9.74978	6.34898	6.99698	P09488	P09488;E7EWW9	GSTM1_HUMAN	GSTM1	Glutathione S-transferase Mu 1 (EC 2.5.1.18) (GST HB subunit 4) (GST class-mu 1) (GSTM1-1) (GSTM1a-1a) (GSTM1b-1b) (GTH4)	P09488	-4.24913	0.332195	-1.95847	0.0754481	0.0885843	FALSE	FALSE	None
MACROH2A1	9.16374	9.57109	12.0156	10.9324	8.16537	10.847	8.74665	7.47289	O75367	O75367;B4DJC3	H2AY_HUMAN	MACROH2A1	Core histone macro-H2A.1 (Histone macroH2A1) (mH2A1) (Histone H2A.y) (H2A/y) (Medulloblastoma antigen MU-MB-50.205)	O75367	-3.50289	0.277427	-1.61273	0.0760441	0.0891811	FALSE	FALSE	None
ATP6V0D1	6.74596	7.4139	7.91458	8.79333	6.61413	6.69459	5.67036	6.22682	P61421	P61421;J3QL14;F5GYQ1;R4GN72	VA0D1_HUMAN	ATP6V0D1	V-type proton ATPase subunit d 1 (V-ATPase subunit d 1) (32 kDa accessory protein) (V-ATPase 40 kDa accessory protein) (V-ATPase AC39 subunit) (p39) (Vacuolar proton pump subunit d 1)	P61421	-3.0756	0.244663	-1.41547	0.0762487	0.0893866	FALSE	FALSE	None
RPL24	10.0629	8.60653	12.1284	6.64845	8.01568	7.00701	6.2559	8.65916	P83731	P83731;C9JNW5;C9JXB8	RL24_HUMAN	RPL24	60S ribosomal protein L24 (60S ribosomal protein L30) (Large ribosomal subunit protein eL24)	P83731	-4.08255	0.328286	-1.87713	0.0767522	0.0898935	FALSE	FALSE	None
AHCY	10.6564	11.0105	8.94508	11.5826	10.1064	9.39684	6.53353	9.50775	P23526	P23526	SAHH_HUMAN	AHCY	Adenosylhomocysteinase (AdoHcyase) (EC 3.3.1.1) (S-adenosyl-L-homocysteine hydrolase)	P23526	-3.62701	0.301985	-1.66251	0.0786669	0.0915802	FALSE	FALSE	None
COL6A1	7.21893	12.6057	12.767	11.8179	8.28791	10.6786	9.35419	7.98089	P12109	P12109;A0A087X0S5	CO6A1_HUMAN	COL6A1	Collagen alpha-1(VI) chain	P12109	-4.43347	0.379495	-2.02698	0.0802451	0.092979	FALSE	FALSE	None
KARS1	7.9031	8.0812	9.59521	9.90628	6.42488	7.82919	7.75627	7.96575	Q15046	Q15046;J3KRL2;H3BPV7	SYK_HUMAN	KARS1	Lysine--tRNA ligase (EC 2.7.7.-) (EC 6.1.1.6) (Lysyl-tRNA synthetase) (LysRS)	Q15046	-3.01848	0.263633	-1.37742	0.0814239	0.0940292	FALSE	FALSE	None
DLD	8.17074	11.5188	8.53524	10.8436	5.13653	10.8849	5.34373	8.93048	P09622	P09622;E9PEX6	DLDH_HUMAN	DLD	Dihydrolipoyl dehydrogenase. mitochondrial (EC 1.8.1.4) (Dihydrolipoamide dehydrogenase) (Glycine cleavage system L protein)	P09622	-4.83112	0.44475	-2.19319	0.084829	0.0969106	FALSE	FALSE	None
MMUT	6.3783	8.77099	9.41832	9.34535	5.9806	8.86071	6.29362	6.56832	P22033	P22033	MUTA_HUMAN	MMUT	Methylmalonyl-CoA mutase. mitochondrial (MCM) (EC 5.4.99.2) (Methylmalonyl-CoA isomerase)	P22033	-3.43774	0.332889	-1.55243	0.0883033	0.0998774	FALSE	FALSE	None
KRT7.1	12.2513	11.139	11.6098	11.9889	11.0131	8.91656	10.9304	10.992	P08729	P08729;A0A1W2PRP1	K2C7_HUMAN	KRT7	Keratin. type II cytoskeletal 7 (Cytokeratin-7) (CK-7) (Keratin-7) (K7) (Sarcolectin) (Type-II keratin Kb7)	P08729	-2.84523	0.276756	-1.28424	0.0886226	0.100152	FALSE	FALSE	None
DDX5	9.32118	8.33013	9.85992	7.30682	6.02543	6.67036	9.58286	5.67175	P17844	P17844;A0A7I2V5F5;J3KRZ1;J3QSF1;A0A7I2V507;J3KTA4;A0A0G2JLI4;A0A7I2V2S0	DDX5_HUMAN	DDX5	Probable ATP-dependent RNA helicase DDX5 (EC 3.6.4.13) (DEAD box protein 5) (RNA helicase p68)	P17844	-3.80486	0.371037	-1.71691	0.0888025	0.100306	FALSE	FALSE	None
H1-10	10.1275	7.73751	10.2441	9.74265	7.53872	7.23941	9.88226	7.33258	Q92522	Q92522	H1X_HUMAN	H1-10	Histone H1.10 (Histone H1x)	Q92522	-3.26311	0.333718	-1.4647	0.0922897	0.10332	FALSE	FALSE	None
UBE2N	8.99554	7.7751	5.99671	7.36619	9.29965	7.56342	10.3578	9.49993	P61088	P61088;Q5JXB2;F8VZ29;F8VSD4;F8VV71	UBE2N_HUMAN	UBE2N	Ubiquitin-conjugating enzyme E2 N (EC 2.3.2.23) (Bendless-like ubiquitin-conjugating enzyme) (E2 ubiquitin-conjugating enzyme N) (Ubc13) (UbcH13) (Ubiquitin carrier protein N) (Ubiquitin-protein ligase N)	P61088	-0.378391	3.67202	1.64681	0.0928617	0.103817	FALSE	FALSE	None
IGF2R	6.01284	10.6796	9.49567	7.55042	10.1826	9.90228	11.2296	9.38812	P11717	P11717;S4R328	MPRI_HUMAN	IGF2R	Cation-independent mannose-6-phosphate receptor (CI Man-6-P receptor) (CI-MPR) (M6PR) (300 kDa mannose 6-phosphate receptor) (MPR 300) (Insulin-like growth factor 2 receptor) (Insulin-like growth factor II receptor) (IGF-II receptor) (M6P/IGF2 receptor) (M6P/IGF2R) (CD antigen CD222)	P11717	-0.409284	3.89132	1.74102	0.0944331	0.105189	FALSE	FALSE	None
A2M	15.8703	16.3718	18.3373	15.6939	19.4067	16.5048	19.7322	19.4804	P01023	P01023	A2MG_HUMAN	A2M	Alpha-2-macroglobulin (Alpha-2-M) (C3 and PZP-like alpha-2-macroglobulin domain-containing protein 5)	P01023	-0.535111	4.96051	2.2127	0.0964245	0.106939	FALSE	FALSE	None
MYOF	7.53331	10.4077	10.0089	10.8305	5.87258	10.8661	7.21057	6.91541	Q9NZM1	Q9NZM1	MYOF_HUMAN	MYOF	Myoferlin (Fer-1-like protein 3)	Q9NZM1	-4.44009	0.482213	-1.97894	0.0969647	0.107416	FALSE	FALSE	None
RPL7A	10.7965	10.7486	10.9203	10.586	9.56361	8.00049	10.2712	9.81993	P62424	P62424;Q5T8U3	RL7A_HUMAN	RPL7A	60S ribosomal protein L7a (Large ribosomal subunit protein eL8) (PLA-X polypeptide) (Surfeit locus protein 3)	P62424	-3.04923	0.35115	-1.34904	0.101974	0.111752	FALSE	FALSE	None
CSTB	11.3113	8.5086	7.73456	10.6653	11.8183	11.4494	11.1842	9.96018	P04080	P04080;A0A1W2PS52	CYTB_HUMAN	CSTB	Cystatin-B (CPI-B) (Liver thiol proteinase inhibitor) (Stefin-B)	P04080	-0.406731	3.50289	1.54808	0.102704	0.112391	FALSE	FALSE	None
NAGA	8.11246	9.66003	12.5569	7.32903	10.589	11.1019	11.5086	11.3275	P17050	P17050	NAGAB_HUMAN	NAGA	Alpha-N-acetylgalactosaminidase (EC 3.2.1.49) (Alpha-galactosidase B)	P17050	-0.45781	3.8921	1.71714	0.103864	0.113408	FALSE	FALSE	None
PROCR	5.69822	8.74246	7.175	8.98972	12.3608	6.89657	10.6956	9.44043	Q9UNN8	Q9UNN8;A0A0U1RQQ4	EPCR_HUMAN	PROCR	Endothelial protein C receptor (Activated protein C receptor) (APC receptor) (Endothelial cell protein C receptor) (CD antigen CD201)	Q9UNN8	-0.616963	5.01096	2.197	0.108088	0.11715	FALSE	FALSE	None
SUMO2	9.73259	6.92932	10.1122	10.1731	10.1821	10.3607	11.1084	10.8904	P55854;P61956;Q6EEV6	P61956;P55854;Q6EEV6;A8MU27;A8MUA9	SUMO2_HUMAN;SUMO3_HUMAN;SUMO4_HUMAN	SUMO2;SUMO3;SUMO4	Small ubiquitin-related modifier 2 (SUMO-2) (HSMT3) (SMT3 homolog 2) (SUMO-3) (Sentrin-2) (Ubiquitin-like protein SMT3B) (Smt3B)	P61956	-0.406557	3.20375	1.3986	0.110994	0.11976	FALSE	FALSE	None
IDH1	9.2559	8.39533	7.28305	9.02854	9.24495	11.1724	9.9249	9.03957	O75874	O75874	IDHC_HUMAN	IDH1	Isocitrate dehydrogenase [NADP] cytoplasmic (IDH) (EC 1.1.1.42) (Cytosolic NADP-isocitrate dehydrogenase) (IDP) (NADP(+)-specific ICDH) (Oxalosuccinate decarboxylase)	O75874	-0.397744	3.10724	1.35475	0.111845	0.12053	FALSE	FALSE	None
PDIA6	10.6765	10.9205	10.0401	10.8284	9.49685	8.99149	9.39359	9.81133	Q15084	Q15084	PDIA6_HUMAN	PDIA6	Protein disulfide-isomerase A6 (EC 5.3.4.1) (Endoplasmic reticulum protein 5) (ER protein 5) (ERp5) (Protein disulfide isomerase P5) (Thioredoxin domain-containing protein 7)	Q15084	-2.73897	0.352854	-1.19306	0.112477	0.121104	FALSE	FALSE	None
SPTBN1	8.65668	11.3306	12.9482	12.2135	9.5375	11.6627	8.11807	9.16767	Q01082	Q01082;A0A087WUZ3	SPTB2_HUMAN	SPTBN1	Spectrin beta chain. non-erythrocytic 1 (Beta-II spectrin) (Fodrin beta chain) (Spectrin. non-erythroid beta chain 1)	Q01082	-3.82982	0.498301	-1.66576	0.113465	0.122004	FALSE	FALSE	None
ARPC2	9.61704	10.9166	7.80564	11.6916	7.63591	12.1058	5.83108	5.15628	O15144	O15144	ARPC2_HUMAN	ARPC2	Actin-related protein 2/3 complex subunit 2 (Arp2/3 complex 34 kDa subunit) (p34-ARC)	O15144	-5.34813	0.697223	-2.32545	0.113662	0.122185	FALSE	FALSE	None
RPL22	11.2923	11.3748	11.144	11.5016	10.4496	9.61235	9.9102	10.8634	P35268	P35268;K7EKS7;K7ERI7;K7EMH1;K7ELC4;K7EP65;K7EJT5	RL22_HUMAN	RPL22	60S ribosomal protein L22 (EBER-associated protein) (EAP) (Epstein-Barr virus small RNA-associated protein) (Heparin-binding protein HBp15) (Large ribosomal subunit protein eL22)	P35268	-2.57488	0.336309	-1.11929	0.11385	0.122356	FALSE	FALSE	None
SLC25A6	11.4765	12.4956	11.8667	13.4702	12.3677	11.8059	8.74476	10.7095	P12236	P12236	ADT3_HUMAN	SLC25A6	ADP/ATP translocase 3 (ADP.ATP carrier protein 3) (ADP.ATP carrier protein. isoform T2) (ANT 2) (Adenine nucleotide translocator 3) (ANT 3) (Solute carrier family 25 member 6) [Cleaved into: ADP/ATP translocase 3. N-terminally processed]	P12236	-3.27703	0.436458	-1.42029	0.11583	0.124176	FALSE	FALSE	None
TNPO1	9.04417	9.15574	8.48814	9.83331	8.20075	7.81091	8.63677	7.72558	Q92973	Q92973;A0A7P0T9C0;A0A7P0TBF0;A0A7P0T944;A0A7P0Z4D3	TNPO1_HUMAN	TNPO1	Transportin-1 (Importin beta-2) (Karyopherin beta-2) (M9 region interaction protein) (MIP)	Q92973	-2.41104	0.337369	-1.03684	0.121002	0.129006	FALSE	FALSE	None
PTK7	5.38515	7.4012	7.41806	7.95698	8.59118	7.81776	9.06086	11.9925	Q13308	Q13308;Q86X91	PTK7_HUMAN	PTK7	Inactive tyrosine-protein kinase 7 (Colon carcinoma kinase 4) (CCK-4) (Protein-tyrosine kinase 7) (Pseudo tyrosine kinase receptor 7) (Tyrosine-protein kinase-like 7)	Q13308	-0.757917	5.40837	2.32523	0.121163	0.129159	FALSE	FALSE	None
HNRNPA3	8.98699	10.2558	10.6922	11.4102	8.85306	9.54568	8.30311	8.87101	P51991	P51991;A0A7I2V5D8;A0A7I2V2R3;A0A7I2V4J6;A0A7I2V4G0;A0A7I2V402	ROA3_HUMAN	HNRNPA3	Heterogeneous nuclear ribonucleoprotein A3 (hnRNP A3)	P51991	-3.36675	0.480585	-1.44308	0.123157	0.131056	FALSE	FALSE	None
VCAN	5.58829	6.90535	7.49758	8.34108	9.07083	9.80395	10.2763	6.2945	P13611	P13611;D6RGZ6;E9PF17;Q86W61	CSPG2_HUMAN	VCAN	Versican core protein (Chondroitin sulfate proteoglycan core protein 2) (Chondroitin sulfate proteoglycan 2) (Glial hyaluronate-binding protein) (GHAP) (Large fibroblast proteoglycan) (PG-M)	P13611	-0.603552	4.16019	1.77832	0.124938	0.132766	FALSE	FALSE	None
HBA1	13.4843	13.0207	15.2853	12.7927	14.9865	13.5048	16.3872	15.4197	P69905	P69905;A0A2R8Y7C0	HBA_HUMAN	HBA1	Alpha-1-globin (Alpha-2 globin chain) (Delta globin) (HCG1745306. isoform CRA_b) (Mutant hemoglobin subunit alpha 1)	P69905	-0.493249	3.35085	1.4288	0.126555	0.134333	FALSE	FALSE	None
ATP5F1D	9.16777	8.65747	8.6215	8.25119	10.2373	6.62414	5.60446	6.54357	P30049	P30049	ATPD_HUMAN	ATP5F1D	ATP synthase subunit delta. mitochondrial (ATP synthase F1 subunit delta) (F-ATPase delta subunit)	P30049	-3.35632	0.512088	-1.42212	0.130629	0.13834	FALSE	FALSE	None
NONO	7.60689	8.48719	9.00402	7.52631	4.82972	9.01117	6.44929	6.7602	Q15233	Q15233;A0A7I2V535;A0A7I2V4N2;A0A7I2V4K9;A0A7I2V464;A0A7P0MRW0;C9IZL7;C9J4X2;A0A7I2V4J2;A0A7I2V5Y7;C9JYS8	NONO_HUMAN	NONO	Non-POU domain-containing octamer-binding protein (NonO protein) (54 kDa nuclear RNA- and DNA-binding protein) (55 kDa nuclear protein) (DNA-binding p52/p100 complex. 52 kDa subunit) (NMT55) (p54(nrb)) (p54nrb)	Q15233	-3.29212	0.505105	-1.39351	0.131274	0.138983	FALSE	FALSE	None
GSN	9.70675	11.1623	10.5816	13.7961	11.7427	13.4706	13.0348	12.3847	P06396	P06396;A0A0A0MS51;A0A0A0MT01	GELS_HUMAN	GSN	Gelsolin (AGEL) (Actin-depolymerizing factor) (ADF) (Brevin)	P06396	-0.493519	3.18654	1.34651	0.132366	0.140076	FALSE	FALSE	None
RARS1	7.84735	7.19714	8.92278	9.12722	6.16529	9.15533	6.80707	5.77689	P54136	P54136	SYRC_HUMAN	RARS1	Arginine--tRNA ligase. cytoplasmic (EC 6.1.1.19) (Arginyl-tRNA synthetase) (ArgRS)	P54136	-3.07592	0.480967	-1.29748	0.133486	0.141205	FALSE	FALSE	None
ATP1B3	7.86342	7.3278	7.2291	8.38277	6.57176	6.54537	6.48138	6.59438	P54709	P54709;C9JA36;C9JXZ1	AT1B3_HUMAN	ATP1B3	Sodium/potassium-transporting ATPase subunit beta-3 (Sodium/potassium-dependent ATPase subunit beta-3) (ATPB-3) (CD antigen CD298)	P54709	-2.73698	0.431878	-1.15255	0.134558	0.142293	FALSE	FALSE	None
PSMC3	9.46485	7.07442	8.90765	8.15761	8.916	10.2272	9.27112	9.87002	P17980	P17980;R4GNH3;E9PKD5;E9PM69	PRS6A_HUMAN	PSMC3	26S proteasome regulatory subunit 6A (26S proteasome AAA-ATPase subunit RPT5) (Proteasome 26S subunit ATPase 3) (Proteasome subunit P50) (Tat-binding protein 1) (TBP-1)	P17980	-0.44194	2.78185	1.16995	0.135361	0.143112	FALSE	FALSE	None
TPM1.1	11.905	12.6814	10.8395	12.612	12.9617	14.1757	13.1102	12.2008	P06753;P09493;P67936	P67936;P09493;P06753;P07951;A0A0S2Z4G6;A0A494C0G0;A7XZE4;A0A2R8Y5V9;F5H7S3;H0YKX5;Q6ZN40;A0A2R8YEU4;A0A2R8YGX3;A0A2R2Y2Q3;A0A087WWU8;H0YKJ4;H0YK48;H0YL80;K7ENT6;J3KN67;A0A494C0P6;D6R904;A0A2R8YH90;B7Z596;H0YKP3;A0A494BZZ2;Q5TCU3;A0A2R8YE05;A0A2R8YHD2;H7BYY1	TPM1_HUMAN;TPM3_HUMAN;TPM4_HUMAN	TPM1;TPM3;TPM4	Tropomyosin alpha-1 chain (Alpha-tropomyosin) (Tropomyosin-1)	P67936	-0.423768	2.62902	1.10262	0.137096	0.144895	FALSE	FALSE	None
ALCAM	7.34747	8.9153	6.97071	7.25758	9.06002	8.69696	8.50311	8.54081	Q13740	Q13740;F5GXJ9	CD166_HUMAN	ALCAM	CD166 antigen (Activated leukocyte cell adhesion molecule) (CD antigen CD166)	Q13740	-0.416325	2.57125	1.07746	0.137638	0.145456	FALSE	FALSE	None
PCBP1	10.6947	8.94129	7.92134	9.71755	7.95811	8.49901	7.71282	6.91561	Q15365	Q15365	PCBP1_HUMAN	PCBP1	Poly(rC)-binding protein 1 (Alpha-CP1) (Heterogeneous nuclear ribonucleoprotein E1) (hnRNP E1) (Nucleic acid-binding protein SUB2.3)	Q15365	-3.70457	0.609906	-1.54733	0.139658	0.147563	FALSE	FALSE	None
PLEC	8.97983	10.7634	11.249	11.8851	8.55649	10.934	9.2837	8.56688	Q15149	Q15149;E9PMV1;H0YDN1	PLEC_HUMAN	PLEC	Plectin (PCN) (PLTN) (Hemidesmosomal protein 1) (HD1) (Plectin-1)	Q15149	-3.31397	0.545837	-1.38407	0.139711	0.147619	FALSE	FALSE	None
HNRNPA2B1	14.017	13.9654	13.1453	13.3798	12.8576	12.4017	12.7319	11.9117	P22626	P22626;A0A7I2V4I6;A0A087WUI2	ROA2_HUMAN	HNRNPA2B1	Heterogeneous nuclear ribonucleoproteins A2/B1 (hnRNP A2/B1)	P22626	-2.76122	0.45892	-1.15115	0.140815	0.148782	FALSE	FALSE	None
NCL	12.3362	11.5402	12.4288	11.6617	10.9858	10.7495	11.0013	11.0096	P19338	P19338;A0A7I2V506;A0A7I2V699;A0A7I2V2U7;A0A7I2V3F3;A0A7I2V428;A0A7I2V349;H7BY16;A0A7I2V5M5;A0A7I2V2S8;C9JLB1	NUCL_HUMAN	NCL	Nucleolin (Protein C23)	P19338	-2.53125	0.420897	-1.05517	0.140874	0.148844	FALSE	FALSE	None
NME2	8.40133	7.56376	11.7612	8.35317	5.53445	10.2049	6.76873	7.01086	P22392	P22392;Q32Q12	NDKB_HUMAN	NME2	Nucleoside diphosphate kinase B (NDK B) (NDP kinase B) (EC 2.7.4.6) (C-myc purine-binding transcription factor PUF) (Histidine protein kinase NDKB) (EC 2.7.13.3) (nm23-H2)	P22392	-3.93462	0.654363	-1.64013	0.140895	0.148866	FALSE	FALSE	None
POSTN	10.3802	11.465	11.6884	7.72365	11.3006	12.0408	12.6788	11.505	Q15063	Q15063;B1ALD9	POSTN_HUMAN	POSTN	Periostin (PN) (Osteoblast-specific factor 2) (OSF-2)	Q15063	-0.636462	3.77044	1.56699	0.142731	0.15082	FALSE	FALSE	None
RPS9	13.0556	11.7306	12.3186	11.4068	11.6643	10.5281	11.2402	10.6707	P46781	P46781	RS9_HUMAN	RPS9	40S ribosomal protein S9 (Small ribosomal subunit protein uS4)	P46781	-2.65605	0.451896	-1.10207	0.14371	0.151872	FALSE	FALSE	None
KRT18	13.0124	11.5902	11.7224	12.4678	12.1563	9.59493	11.5922	10.7337	P05783	P05783;F8VZY9	K1C18_HUMAN	KRT18	Keratin. type I cytoskeletal 18 (Cell proliferation-inducing gene 46 protein) (Cytokeratin-18) (CK-18) (Keratin-18) (K18)	P05783	-2.84831	0.490477	-1.17892	0.145216	0.153502	FALSE	FALSE	None
RALA	5.84878	8.04502	7.77435	7.91268	8.99983	10.2708	6.46121	9.61171	P11233	P11234;P11233;C9JPE8;H7C3P7;C9JYR1;C9J6B1;C9JQB3	RALA_HUMAN	RALA	Ras-related protein Ral-A (EC 3.6.5.2)	P11234	-0.609933	3.49129	1.44068	0.147034	0.155493	FALSE	FALSE	None
RPS24	7.71034	10.2921	9.07552	10.7587	10.256	10.0955	4.4685	5.19857	P62847	P62847;A0A2R8YD14;A0A2R8Y849;A0A2R8Y8A0;E7ETK0	RS24_HUMAN	RPS24	40S ribosomal protein S24 (Small ribosomal subunit protein eS24)	P62847	-4.75232	0.843274	-1.95452	0.149016	0.157691	FALSE	FALSE	None
RPS13	11.2736	9.88797	10.3178	9.57243	9.58286	8.97656	8.17535	9.25669	P62277	P62277;J3KMX5	RS13_HUMAN	RPS13	40S ribosomal protein S13 (Small ribosomal subunit protein uS15)	P62277	-3.07604	0.545865	-1.26509	0.149025	0.157701	FALSE	FALSE	None
CTHRC1	11.2753	12.3297	13.614	9.12929	17.5584	16.0076	20.5451	7.58275	E7EVQ5	E7EVQ5	E7EVQ5_HUMAN	CTHRC1	Collagen triple helix repeat-containing protein 1	E7EVQ5	-1.66709	9.33987	3.83639	0.149769	0.158534	FALSE	FALSE	None
PSMA6	10.2246	11.0205	10.9555	10.4989	10.0977	8.06756	10.2518	9.89928	P60900	P60900;G3V5Z7;G3V295;G3V3I1;G3V3U4	PSA6_HUMAN	PSMA6	Proteasome subunit alpha type-6 (27 kDa prosomal protein) (PROS-27) (p27K) (Macropain iota chain) (Multicatalytic endopeptidase complex iota chain) (Proteasome iota chain)	P60900	-2.67437	0.482787	-1.09579	0.151224	0.160176	FALSE	FALSE	None
COL1A2	8.0031	9.91706	7.23987	7.19391	5.59169	7.62781	5.90539	7.98639	P08123	P08123;A0A087WTA8	CO1A2_HUMAN	COL1A2	Collagen alpha-2(I) chain (Alpha-2 type I collagen)	P08123	-3.20982	0.588494	-1.31066	0.153229	0.162467	FALSE	FALSE	None
WDR1	9.55316	13.8789	10.0381	11.5134	9.39206	10.1278	9.95316	10.0884	O75083	O75083;D6RD66	WDR1_HUMAN	WDR1	WD repeat-containing protein 1 (Actin-interacting protein 1) (AIP1) (NORI-1)	O75083	-3.32172	0.610652	-1.35553	0.153579	0.16287	FALSE	FALSE	None
GOT1	11.6335	7.71977	10.3357	11.2385	12.1576	11.1484	11.5336	11.708	P17174	P17174	AATC_HUMAN	GOT1	Aspartate aminotransferase. cytoplasmic (cAspAT) (EC 2.6.1.1) (EC 2.6.1.3) (Cysteine aminotransferase. cytoplasmic) (Cysteine transaminase. cytoplasmic) (cCAT) (Glutamate oxaloacetate transaminase 1) (Transaminase A)	P17174	-0.641346	3.45141	1.40503	0.154981	0.164496	FALSE	FALSE	None
HPRT1	7.79029	7.65208	7.101	8.13581	7.9475	9.78035	8.9892	9.78201	P00492	P00492	HPRT_HUMAN	HPRT1	Hypoxanthine-guanine phosphoribosyltransferase (HGPRT) (HGPRTase) (EC 2.4.2.8)	P00492	-0.677919	3.58786	1.45497	0.157173	0.167073	FALSE	FALSE	None
SLC25A3	11.544	11.1465	9.40089	11.6953	10.3842	9.19461	10.1105	9.65698	Q00325	Q00325;F8VVM2	MPCP_HUMAN	SLC25A3	Phosphate carrier protein. mitochondrial (Phosphate transport protein) (PTP) (Solute carrier family 25 member 3)	Q00325	-2.74009	0.519895	-1.1101	0.157722	0.167725	FALSE	FALSE	None
CALU	9.11419	9.84836	12.0771	8.16155	11.3755	10.9355	11.1553	10.9242	O43852	O43852;H0Y875	CALU_HUMAN	CALU	Calumenin (Crocalbin) (IEF SSP 9302)	O43852	-0.609988	3.20464	1.29733	0.158146	0.16823	FALSE	FALSE	None
TAGLN	6.05046	12.0306	7.38115	11.396	6.34014	11.2052	5.58144	5.88438	Q01995	Q01995;H0YCU9	TAGL_HUMAN	TAGLN	Transgelin (22 kDa actin-binding protein) (Protein WS3-10) (Smooth muscle protein 22-alpha) (SM22-alpha)	Q01995	-4.87941	0.955885	-1.96176	0.161975	0.172872	FALSE	FALSE	None
EIF4A1.1	11.9854	12.0544	12.04	11.5845	10.7387	11.7844	10.7444	10.7258	P60842	P60842;J3KTB5;J3KS93;J3KT12;J3QKZ9;J3QS69;J3QL43;J3KS25;J3QLN6;J3QR64	IF4A1_HUMAN	EIF4A1	Eukaryotic initiation factor 4A-I (eIF-4A-I) (eIF4A-I) (EC 3.6.4.13) (ATP-dependent RNA helicase eIF4A-1)	P60842	-2.28286	0.447359	-0.91775	0.162018	0.172925	FALSE	FALSE	None
EIF3A	9.73097	7.01466	6.7885	10.5952	8.52927	6.73261	6.1796	6.02619	Q14152	Q14152	EIF3A_HUMAN	EIF3A	Eukaryotic translation initiation factor 3 subunit A (eIF3a) (Eukaryotic translation initiation factor 3 subunit 10) (eIF-3-theta) (eIF3 p167) (eIF3 p180) (eIF3 p185)	Q14152	-4.16187	0.831039	-1.66542	0.16454	0.176062	FALSE	FALSE	None
TJP1	6.34042	9.20937	7.45074	9.89147	5.62275	8.69141	6.64202	7.00925	Q07157	Q07157;A0A087X0K9;G5E9E7;A0A0G2JNH2;G3V1L9;A0A7I2V5U5	ZO1_HUMAN	TJP1	Tight junction protein ZO-1 (Tight junction protein 1) (Zona occludens protein 1) (Zonula occludens protein 1)	Q07157	-3.08562	0.622331	-1.23164	0.165891	0.177769	FALSE	FALSE	None
CTPS1	8.34154	7.7198	7.51626	10.2136	9.56258	5.71173	5.64752	7.47563	P17812	P17812;Q9NRF8;A0A3B3ITH9;A0A3B3ITF6;A0A3B3IRQ8;A0A3B3ITB8;A0A3B3IRI2	PYRG1_HUMAN	CTPS1	CTP synthase 1 (EC 6.3.4.2) (CTP synthetase 1) (UTP--ammonia ligase 1)	P17812	-3.37838	0.68151	-1.34844	0.165918	0.177803	FALSE	FALSE	None
FDPS	9.19344	8.61624	6.77499	7.49155	9.37678	7.96971	9.28813	10.5275	P14324	P14324;A0A087WVN4;A0A087X1D8	FPPS_HUMAN	FDPS	Farnesyl pyrophosphate synthase (FPP synthase) (FPS) (EC 2.5.1.10) ((2E.6E)-farnesyl diphosphate synthase) (Dimethylallyltranstransferase) (EC 2.5.1.1) (Farnesyl diphosphate synthase) (Geranyltranstransferase)	P14324	-0.650379	3.19333	1.27147	0.167215	0.179461	FALSE	FALSE	None
COPB2	8.11056	7.38285	7.35792	8.43919	8.11279	10.2084	8.53639	8.37135	P35606	P35606;H0Y938;A0A7I2V258;H0YAC7	COPB2_HUMAN	COPB2	Coatomer subunit beta' (Beta'-coat protein) (Beta'-COP) (p102)	P35606	-0.505746	2.47495	0.984602	0.167666	0.180041	FALSE	FALSE	None
RBMX	9.58483	8.31127	8.43154	10.5817	8.48637	6.69527	8.8678	7.82566	P38159;Q96E39	Q96E39;P38159;A0A1B0GUK8;H3BT71;H0Y6E7;H3BR27;H3BNC1	RBMX_HUMAN;RMXL1_HUMAN	RBMX;RBMXL1	RNA-binding motif protein. X chromosome (Glycoprotein p43) (Heterogeneous nuclear ribonucleoprotein G) (hnRNP G) [Cleaved into: RNA-binding motif protein. X chromosome. N-terminally processed]	Q96E39	-3.1682	0.651079	-1.25856	0.168434	0.181035	FALSE	FALSE	None
SERPINB6	8.86502	9.88481	10.4381	10.9621	9.6415	9.52893	8.51247	8.65372	P35237	P35237;A0A087X1N8;A0A024QZX5;A0A2R8YD12	SPB6_HUMAN	SERPINB6	Serpin B6 (Cytoplasmic antiproteinase) (CAP) (Peptidase inhibitor 6) (PI-6) (Placental thrombin inhibitor)	P35237	-2.40087	0.494161	-0.953352	0.168647	0.181312	FALSE	FALSE	None
RTN4.1	8.80365	11.1505	7.35379	9.79478	10.3327	11.9512	9.51756	10.023	Q9NQC3	Q9NQC3;A0A0U1RQR6;F8W914;H7C106	RTN4_HUMAN	RTN4	Reticulon-4 (Foocen) (Neurite outgrowth inhibitor) (Nogo protein) (Neuroendocrine-specific protein) (NSP) (Neuroendocrine-specific protein C homolog) (RTN-x) (Reticulon-5)	Q9NQC3	-0.612216	2.97309	1.18043	0.168709	0.181392	FALSE	FALSE	None
SDHA	7.7902	7.82293	6.10593	10.0554	7.81975	6.59392	4.79555	7.19307	P31040	P31040;H0Y8X1;A0A087X1I3;D6RFM5	SDHA_HUMAN	SDHA	Succinate dehydrogenase [ubiquinone] flavoprotein subunit. mitochondrial (EC 1.3.5.1) (Flavoprotein subunit of complex II) (Fp)	P31040	-3.38442	0.698332	-1.34304	0.168985	0.181752	FALSE	FALSE	None
SLC1A5	8.15828	7.41638	7.802	7.69613	6.60836	7.83122	6.4095	6.32665	Q15758	Q15758	AAAT_HUMAN	SLC1A5	Neutral amino acid transporter B(0) (ATB(0)) (Baboon M7 virus receptor) (RD114/simian type D retrovirus receptor) (Sodium-dependent neutral amino acid transporter type 2) (Solute carrier family 1 member 5)	Q15758	-2.46548	0.516948	-0.974265	0.171174	0.184635	FALSE	FALSE	None
PSMB3	8.10456	10.2979	9.93949	9.33478	6.93721	11.105	8.09808	6.15574	P49720	P49720;A0A087WXQ8;A0A087WUL2;A0A087WY10	PSB3_HUMAN	PSMB3	Proteasome subunit beta type-3 (Proteasome chain 13) (Proteasome component C10-II) (Proteasome theta chain)	P49720	-3.40422	0.71387	-1.34518	0.171192	0.184659	FALSE	FALSE	None
RPL30	10.5754	9.13838	6.59583	8.74091	10.0981	6.27268	6.38788	6.68636	P62888	P62888;E5RI99	RL30_HUMAN	RPL30	60S ribosomal protein L30 (Large ribosomal subunit protein eL30)	P62888	-3.55114	0.748387	-1.40138	0.171871	0.185565	FALSE	FALSE	None
TF	5.97692	8.45981	10.9168	8.20217	10.7972	6.44264	11.3224	11.857	P02787	P02787;H7C5E8	TRFE_HUMAN	TF	Serotransferrin (Transferrin) (Beta-1 metal-binding globulin) (Siderophilin)	P02787	-0.920215	4.35199	1.71589	0.172327	0.186175	FALSE	FALSE	None
HSPA9	12.9201	11.9412	12.199	13.1201	12.1407	11.3862	11.0108	11.3477	P38646	P38646;A0A7I2V2S7;A0A7I2V2G2;A0A7I2YQB2;D6RCD7	GRP75_HUMAN	HSPA9	Stress-70 protein. mitochondrial (75 kDa glucose-regulated protein) (GRP-75) (Heat shock 70 kDa protein 9) (Mortalin) (MOT) (Peptide-binding protein 74) (PBP74)	P38646	-2.72396	0.576456	-1.07375	0.172441	0.18633	FALSE	FALSE	None
ACLY	8.96009	10.7242	10.8912	10.2334	9.58926	11.6607	7.0473	6.97412	P53396	P53396	ACLY_HUMAN	ACLY	ATP-citrate synthase (EC 2.3.3.8) (ATP-citrate (pro-S-)-lyase) (ACL) (Citrate cleavage enzyme)	P53396	-3.51553	0.746774	-1.38438	0.172957	0.187025	FALSE	FALSE	None
H4C1	16.429	15.7131	16.0282	16.325	15.5944	13.0266	15.6514	15.6348	P62805	P62805	H4_HUMAN	H4C1	Histone H4	P62805	-2.91461	0.620555	-1.14702	0.173273	0.187453	FALSE	FALSE	None
LAP3	8.55457	9.27311	11.5673	8.94617	10.1995	9.63036	11.8031	11.2021	P28838	P28838	AMPL_HUMAN	LAP3	Cytosol aminopeptidase (EC 3.4.11.1) (Cysteinylglycine-S-conjugate dipeptidase) (EC 3.4.13.23) (Leucine aminopeptidase 3) (LAP-3) (Leucyl aminopeptidase) (Peptidase S) (Proline aminopeptidase) (EC 3.4.11.5) (Prolyl aminopeptidase)	P28838	-0.617794	2.86475	1.12348	0.175032	0.189854	FALSE	FALSE	None
HNRNPD	10.4806	9.06512	9.80623	10.2095	9.0647	8.95521	9.06239	7.88187	Q14103	Q14103;H0Y8G5;D6RF44;D6RAF8;H0YA96	HNRPD_HUMAN	HNRNPD	Heterogeneous nuclear ribonucleoprotein D0 (hnRNP D0) (AU-rich element RNA-binding protein 1)	Q14103	-2.9471	0.648458	-1.14932	0.177802	0.193718	FALSE	FALSE	None
RPLP1	10.7941	9.44151	9.03788	8.70622	10.6419	6.45263	9.14419	6.59459	P05386	P05386	RLA1_HUMAN	RPLP1	60S acidic ribosomal protein P1 (Large ribosomal subunit protein P1)	P05386	-3.30636	0.733156	-1.2866	0.178871	0.195235	FALSE	FALSE	None
MAP1A	5.28462	8.16694	7.48624	7.34394	9.08802	8.36752	8.9179	6.80471	P78559	P78559;E9PGC8	MAP1A_HUMAN	MAP1A	Microtubule-associated protein 1A (MAP-1A) (Proliferation-related protein p80) [Cleaved into: MAP1A heavy chain;MAP1 light chain LC2]	P78559	-0.701074	3.14928	1.2241	0.179414	0.196012	FALSE	FALSE	None
TPM3.1	11.7232	11.7761	11.665	10.0796	11.8191	12.3217	12.6519	12.4557	P06753	P06753;A0A2R2Y2Q3;A0A087WWU8;J3KN67;A0A494C0P6	TPM3_HUMAN	TPM3	Tropomyosin alpha-3 chain (Gamma-tropomyosin) (Tropomyosin-3) (Tropomyosin-5) (hTM5)	P06753	-0.573388	2.57564	1.00113	0.179418	0.196017	FALSE	FALSE	None
GAPDH	14.2732	14.8873	13.9075	14.8633	13.6558	14.4449	13.065	12.9682	P04406	P04406;E7EUT5	G3P_HUMAN	GAPDH	Glyceraldehyde-3-phosphate dehydrogenase (GAPDH) (EC 1.2.1.12) (Peptidyl-cysteine S-nitrosylase GAPDH) (EC 2.6.99.-)	P04406	-2.44803	0.549328	-0.94935	0.180517	0.197602	FALSE	FALSE	None
CKAP4	8.27842	7.21071	7.16381	9.56159	4.60971	8.65326	5.64915	7.77466	Q07065	Q07065	CKAP4_HUMAN	CKAP4	Cytoskeleton-associated protein 4 (63-kDa cytoskeleton-linking membrane protein) (Climp-63) (p63)	Q07065	-3.56478	0.800909	-1.38194	0.180687	0.197849	FALSE	FALSE	None
HNRNPH1	7.70163	7.85046	7.81678	7.65902	8.62676	11.8983	6.11653	10.2483	P31943	P31943;H0YBD7;H0YB39;H0YBG7;E9PCY7;G8JLB6	HNRH1_HUMAN	HNRNPH1	Heterogeneous nuclear ribonucleoprotein H (hnRNP H) [Cleaved into: Heterogeneous nuclear ribonucleoprotein H. N-terminally processed]	P31943	-0.852735	3.78374	1.4655	0.181116	0.198473	FALSE	FALSE	None
GGH	7.23999	10.9773	7.55613	11.3223	6.11663	10.4685	7.94977	6.20117	Q92820	Q92820	GGH_HUMAN	GGH	Gamma-glutamyl hydrolase (EC 3.4.19.9) (Conjugase) (GH) (Gamma-Glu-X carboxypeptidase)	Q92820	-4.11248	0.932659	-1.58991	0.181985	0.199745	FALSE	FALSE	None
FUS	9.75481	9.77507	8.46243	9.42001	9.31529	7.5738	8.46673	8.29515	P35637	P35637;Q92804;H3BPE7;A0A075B7D9	FUS_HUMAN	FUS	RNA-binding protein FUS (75 kDa DNA-pairing protein) (Oncogene FUS) (Oncogene TLS) (POMp75) (Translocated in liposarcoma protein)	P35637	-2.43932	0.558643	-0.940338	0.18334	0.201752	FALSE	FALSE	None
FAU	11.428	9.38087	10.5156	11.5987	10.2919	8.7013	9.15975	9.82888	P62861	P62861;E9PR30	RS30_HUMAN	FAU	Ubiquitin-like protein FUBI	P62861	-3.20751	0.736843	-1.23534	0.183768	0.202392	FALSE	FALSE	None
PSMC2	7.47146	8.62332	8.12224	8.28966	7.10016	8.52243	7.39023	5.63041	P35998	P35998;C9JX88	PRS7_HUMAN	PSMC2	26S proteasome regulatory subunit 7 (26S proteasome AAA-ATPase subunit RPT1) (Proteasome 26S subunit ATPase 2) (Protein MSS1)	P35998	-2.50818	0.576459	-0.965862	0.183833	0.202489	FALSE	FALSE	None
EEF1A1	14.6308	14.5446	13.6577	14.9538	14.3559	13.1614	13.3561	13.1142	P68104;Q5VTE0	P68104;Q5VTE0;A0A7I2V659;A0A7I2V3H3;A0A7I2V5N4;A0A087WVQ9	EF1A1_HUMAN;EF1A3_HUMAN	EEF1A1;EEF1A1P5	Elongation factor 1-alpha 1 (EF-1-alpha-1) (Elongation factor Tu) (EF-Tu) (Eukaryotic elongation factor 1 A-1) (eEF1A-1) (Leukocyte receptor cluster member 7)	P68104	-2.47679	0.577142	-0.949825	0.185744	0.20538	FALSE	FALSE	None
IARS1	9.49951	11.0747	9.82351	8.891	7.51745	8.61018	8.4953	9.54308	P41252	P41252;A0A804HL54;A0A804HKU1;A0A804HK69;A0A804HIV9;A0A804HJN6;A0A804HHW9;A0A0A0MSX9;J3KR24;A0A804HIG2;A0A804HJ36	SYIC_HUMAN	IARS1	Isoleucine--tRNA ligase. cytoplasmic (EC 6.1.1.5) (Isoleucyl-tRNA synthetase) (IRS) (IleRS)	P41252	-3.34362	0.782263	-1.28068	0.186301	0.206233	FALSE	FALSE	None
RPS7	11.321	11.2349	8.62362	12.2555	9.70109	10.4307	9.06277	8.65691	P62081	P62081;A0A2R8Y623	RS7_HUMAN	RPS7	40S ribosomal protein S7 (Small ribosomal subunit protein eS7)	P62081	-3.6482	0.856425	-1.39589	0.186773	0.206958	FALSE	FALSE	None
PRDX5	10.6408	11.4032	11.745	11.4791	10.4958	11.2709	9.91506	9.8111	P30044	P30044	PRDX5_HUMAN	PRDX5	Peroxiredoxin-5. mitochondrial (EC 1.11.1.24) (Alu corepressor 1) (Antioxidant enzyme B166) (AOEB166) (Liver tissue 2D-page spot 71B) (PLP) (Peroxiredoxin V) (Prx-V) (Peroxisomal antioxidant enzyme) (TPx type VI) (Thioredoxin peroxidase PMP20) (Thioredoxin-dependent peroxiredoxin 5)	P30044	-2.47093	0.583308	-0.94381	0.187548	0.20816	FALSE	FALSE	None
CYB5B	8.22779	9.09137	6.11306	8.02494	8.58088	5.81847	6.05099	6.50016	O43169	O43169;D6RFH4;H3BUX2	CYB5B_HUMAN	CYB5B	Cytochrome b5 type B (Cytochrome b5 outer mitochondrial membrane isoform)	O43169	-2.95688	0.703551	-1.12667	0.188642	0.209872	FALSE	FALSE	None
ARG1	6.6678	9.0548	8.53065	8.58499	9.08959	10.0172	10.1207	7.68485	P05089	P05089;A0A5F9ZH78	ARGI1_HUMAN	ARG1	Arginase-1 (EC 3.5.3.1) (Liver-type arginase) (Type I arginase)	P05089	-0.64663	2.68368	1.01852	0.190388	0.212645	FALSE	FALSE	None
EEF2	12.5665	12.6121	12.8793	12.4945	11.8812	12.1204	11.301	11.5817	P13639	P13639	EF2_HUMAN	EEF2	Elongation factor 2 (EF-2)	P13639	-2.41775	0.583702	-0.917025	0.19066	0.213083	FALSE	FALSE	None
CKB	12.1404	14.965	13.7168	14.8782	13.3409	13.6187	11.7781	12.5354	P12277	P12277;G3V461;G3V4N7	KCRB_HUMAN	CKB	Creatine kinase B-type (EC 2.7.3.2) (Brain creatine kinase) (B-CK) (Creatine kinase B chain) (Creatine phosphokinase B-type) (CPK-B)	P12277	-2.91833	0.704679	-1.10682	0.190685	0.213123	FALSE	FALSE	None
NEDD8	7.65476	9.65978	9.83157	7.03229	8.90907	10.4478	9.11079	10.0934	Q15843	Q15843;E9PS38;S4R3E9;E9PL57;F8VSA6	NEDD8_HUMAN	NEDD8	NEDD8 (Neddylin) (Neural precursor cell expressed developmentally down-regulated protein 8) (NEDD-8) (Ubiquitin-like protein Nedd8)	Q15843	-0.699021	2.89035	1.09566	0.190903	0.213474	FALSE	FALSE	None
IMPA1	7.05889	7.97896	6.49191	7.8506	10.1591	9.49814	10.1225	5.31705	P29218	P29218;E5RG13;H0YBL1;E5RIP7	IMPA1_HUMAN	IMPA1	Inositol monophosphatase 1 (IMP 1) (IMPase 1) (EC 3.1.3.25) (D-galactose 1-phosphate phosphatase) (EC 3.1.3.94) (Inositol-1(or 4)-monophosphatase 1) (Lithium-sensitive myo-inositol monophosphatase A1)	P29218	-0.914508	3.77272	1.42911	0.19122	0.213986	FALSE	FALSE	None
HNRNPU	10.9952	8.84321	9.14091	10.5928	10.1733	8.63828	8.46958	8.37117	Q00839	Q00839;A0A1W2PQL0;A0A1W2PPL4;A0A1W2PQ74;Q5RI18;A0A1W2PP35;A0A1W2PPS1;A0A1W2PRZ7;A0A1W2PPH7;A0A1W2PQD4;A0A1W2PP34;A0A1X7SBS1	HNRPU_HUMAN	HNRNPU	Heterogeneous nuclear ribonucleoprotein U (hnRNP U) (GRIP120) (Nuclear p120 ribonucleoprotein) (Scaffold-attachment factor A) (SAF-A) (p120) (pp120)	Q00839	-2.58716	0.627263	-0.979948	0.19125	0.214034	FALSE	FALSE	None
RPL10A	9.94306	8.79095	9.4935	10.1125	9.41234	10.0191	6.0963	7.91667	P62906	P62906	RL10A_HUMAN	RPL10A	60S ribosomal protein L10a (CSA-19) (Large ribosomal subunit protein uL1) (Neural precursor cell expressed developmentally down-regulated protein 6) (NEDD-6)	P62906	-3.23405	0.786247	-1.2239	0.191629	0.214649	FALSE	FALSE	None
RPL18	12.6152	9.63855	12.26	10.8109	10.9643	8.47196	9.44082	11.0271	Q07020	Q07020;J3QQ67;G3V203;F8VYV2;H0YHA7;A0A075B7A0	RL18_HUMAN	RPL18	60S ribosomal protein L18 (Large ribosomal subunit protein eL18)	Q07020	-3.58775	0.877516	-1.35512	0.192465	0.216014	FALSE	FALSE	None
TUBB4A	11.1901	11.6919	10.6802	11.6728	10.8014	12.3826	9.83957	7.39403	P04350	P04350	TBB4A_HUMAN	TUBB4A	Tubulin beta-4A chain (Tubulin 5 beta) (Tubulin beta-4 chain)	P04350	-3.19029	0.781588	-1.20435	0.192693	0.216388	FALSE	FALSE	None
COL10A1	11.6038	13.48	14.4918	8.04059	13.7187	13.9685	14.5952	13.0009	Q03692	Q03692	COAA1_HUMAN	COL10A1	Collagen alpha-1(X) chain	Q03692	-1.24634	5.07989	1.91678	0.192895	0.21672	FALSE	FALSE	None
PSMA4	8.35678	10.1891	9.96301	12.5628	9.03386	6.9906	9.6918	10.0339	P25789	P25789;H0YKS0;H0YKT8;H0YMI6;H0YMV3;H0YMA1;H0YLC2;H0YL69;H0YN18;H0YMZ1	PSA4_HUMAN	PSMA4	Proteasome subunit alpha type-4 (Macropain subunit C9) (Multicatalytic endopeptidase complex subunit C9) (Proteasome component C9) (Proteasome subunit L)	P25789	-3.5338	0.873038	-1.33038	0.193855	0.218311	FALSE	FALSE	None
RPL6	11.2133	11.6545	11.5006	10.8755	9.77887	9.59719	10.7545	10.3788	Q02878	Q02878	RL6_HUMAN	RPL6	60S ribosomal protein L6 (Large ribosomal subunit protein eL6) (Neoplasm-related protein C140) (Tax-responsive enhancer element-binding protein 107) (TaxREB107)	Q02878	-3.15008	0.782813	-1.18363	0.194666	0.219668	FALSE	FALSE	None
PGAM1	8.8631	12.516	12.0151	14.7894	10.0439	10.3595	10.7774	11.1565	P18669	Q8N0Y7;P18669	PGAM1_HUMAN	PGAM1	Phosphoglycerate mutase 1 (EC 5.4.2.11) (EC 5.4.2.4) (BPG-dependent PGAM 1) (Phosphoglycerate mutase isozyme B) (PGAM-B)	Q8N0Y7	-3.90382	0.980667	-1.46158	0.196161	0.222201	FALSE	FALSE	None
HSPG2	10.5931	7.32575	8.85025	11.9033	10.4689	12.2081	9.48222	11.7065	P98160	P98160	PGBM_HUMAN	HSPG2	Basement membrane-specific heparan sulfate proteoglycan core protein (HSPG) (Perlecan) (PLC) [Cleaved into: Endorepellin;LG3 peptide]	P98160	-0.872792	3.46945	1.29833	0.196358	0.222538	FALSE	FALSE	None
FLNA.1	12.0619	14.5582	12.4449	14.8067	10.8776	13.9197	11.7004	12.3904	O75369;P21333;Q14315	O75369;Q14315;P21333;A0A7P0NMY4;Q60FE5;A0A7I2V3E6;A0A804HK76;A0A804HJC2;A0A087WWY3;A0A804HL72;F8WE98	FLNA_HUMAN;FLNB_HUMAN;FLNC_HUMAN	FLNA;FLNB;FLNC	Filamin-A (FLN-A) (Actin-binding protein 280) (ABP-280) (Alpha-filamin) (Endothelial actin-binding protein) (Filamin-1) (Non-muscle filamin)	O75369	-3.32963	0.83783	-1.2459	0.196393	0.222598	FALSE	FALSE	None
AKAP12	8.80358	10.2183	7.78259	7.8518	9.64768	10.0355	9.29056	9.37733	Q02952	Q02952	AKA12_HUMAN	AKAP12	A-kinase anchor protein 12 (AKAP-12) (A-kinase anchor protein 250 kDa) (AKAP 250) (Gravin) (Myasthenia gravis autoantigen)	Q02952	-0.627542	2.47494	0.9237	0.197447	0.224416	FALSE	FALSE	None
KIF3A	6.60689	6.82462	7.21725	7.08849	9.43949	9.55049	9.7698	5.95323	Q9Y496	Q9Y496;A0A087X011;H7C2F6;J3KPF9;E9PES4	KIF3A_HUMAN	KIF3A	Kinesin-like protein KIF3A (Microtubule plus end-directed kinesin motor 3A)	Q9Y496	-1.185	4.67288	1.74394	0.197465	0.224446	FALSE	FALSE	None
ARHGAP35	6.58122	11.137	7.86999	11.6571	7.03979	10.6308	7.2389	6.31701	Q9NRY4	Q9NRY4	RHG35_HUMAN	ARHGAP35	Rho GTPase-activating protein 35 (Glucocorticoid receptor DNA-binding factor 1) (Glucocorticoid receptor repression factor 1) (GRF-1) (Rho GAP p190A) (p190-A)	Q9NRY4	-4.03201	1.0226	-1.5047	0.197482	0.224476	FALSE	FALSE	None
GALNT2	7.84412	7.13422	7.2618	7.40818	8.57147	9.89959	7.76514	7.38592	Q10471	Q10471	GALT2_HUMAN	GALNT2	Polypeptide N-acetylgalactosaminyltransferase 2 (EC 2.4.1.41) (Polypeptide GalNAc transferase 2) (GalNAc-T2) (pp-GaNTase 2) (Protein-UDP acetylgalactosaminyltransferase 2) (UDP-GalNAc:polypeptide N-acetylgalactosaminyltransferase 2) [Cleaved into: Polypeptide N-acetylgalactosaminyltransferase 2 soluble form]	Q10471	-0.679029	2.66593	0.99345	0.19807	0.225501	FALSE	FALSE	None
GNPDA2	7.26226	7.03231	7.08309	7.0441	8.17446	6.97184	9.26556	7.46049	Q8TDQ7	Q8TDQ7	GNPI2_HUMAN	GNPDA2	Glucosamine-6-phosphate isomerase 2 (EC 3.5.99.6) (Glucosamine-6-phosphate deaminase 2) (GNPDA 2) (GlcN6P deaminase 2) (Glucosamine-6-phosphate isomerase SB52)	Q8TDQ7	-0.590429	2.31572	0.862648	0.19821	0.225745	FALSE	FALSE	None
PSMD8	7.66942	9.25284	9.33482	10.62	7.37723	10.788	6.30152	7.13968	P48556	P48556;K7ENY6;K7EJR3;R4GMR5	PSMD8_HUMAN	PSMD8	26S proteasome non-ATPase regulatory subunit 8 (26S proteasome regulatory subunit RPN12) (26S proteasome regulatory subunit S14) (p31)	P48556	-3.53733	0.902001	-1.31766	0.198227	0.225774	FALSE	FALSE	None
PSME1	8.66604	11.8069	10.1605	11.4942	9.13486	11.633	6.99929	9.15661	Q06323	Q06323	PSME1_HUMAN	PSME1	Proteasome activator complex subunit 1 (11S regulator complex subunit alpha) (REG-alpha) (Activator of multicatalytic protease subunit 1) (Interferon gamma up-regulated I-5111 protein) (IGUP I-5111) (Proteasome activator 28 subunit alpha) (PA28a) (PA28alpha)	Q06323	-3.49727	0.895334	-1.30097	0.198773	0.226734	FALSE	FALSE	None
PRDX6	13.49	13.8745	13.2337	13.6589	13.214	12.3181	13.1762	12.4242	P30041	P30041	PRDX6_HUMAN	PRDX6	Peroxiredoxin-6 (EC 1.11.1.27) (1-Cys peroxiredoxin) (1-Cys PRX) (24 kDa protein) (Acidic calcium-independent phospholipase A2) (aiPLA2) (EC 3.1.1.4) (Antioxidant protein 2) (Glutathione-dependent peroxiredoxin) (Liver 2D page spot 40) (Lysophosphatidylcholine acyltransferase 5) (LPC acyltransferase 5) (LPCAT-5) (Lyso-PC acyltransferase 5) (EC 2.3.1.23) (Non-selenium glutathione peroxidase) (NSGP…	P30041	-2.10157	0.539273	-0.78115	0.199093	0.227298	FALSE	FALSE	None
TPD52L2	9.58414	6.70668	9.52299	10.3474	8.46648	7.25569	9.11965	5.82839	O43399	O43399;A0A087WZ51;A0A087WYR3	TPD54_HUMAN	TPD52L2	Tumor protein D54 (hD54) (Tumor protein D52-like 2)	O43399	-3.69927	0.953773	-1.37275	0.199747	0.22846	FALSE	FALSE	None
ACADVL	7.65624	10.7234	9.72919	11.2627	7.51968	11.5597	6.42711	8.106	P49748	P49748	ACADV_HUMAN	ACADVL	Very long-chain specific acyl-CoA dehydrogenase. mitochondrial (VLCAD) (EC 1.3.8.9)	P49748	-3.88371	1.00419	-1.43976	0.20014	0.229161	FALSE	FALSE	None
SEPTIN2.1	8.86719	13.052	10.4142	11.9768	8.78446	12.9841	5.42781	9.83082	Q15019;Q16181	Q15019;Q16181;C9JFT1;C9JB25;C9JT15;A0A0U1RRD1;C9J938;A0A5F9ZGZ7;A0A1B0GXJ2;C9JSE7;C9JZI2;E7EPK1;E7ES33;F8WB65;C9IZU3;C9JQJ4	SEPT2_HUMAN;SEPT7_HUMAN	SEPTIN2;SEPTIN7	Septin-2 (Neural precursor cell expressed developmentally down-regulated protein 5) (NEDD-5)	Q15019	-4.91441	1.27291	-1.82075	0.20038	0.229591	FALSE	FALSE	None
TGFBI	7.50643	9.931	7.43857	11.169	9.8011	11.6336	9.02414	10.7301	Q15582	Q15582;H0Y8L3	BGH3_HUMAN	TGFBI	Transforming growth factor-beta-induced protein ig-h3 (Beta ig-h3) (Kerato-epithelin) (RGD-containing collagen-associated protein) (RGD-CAP)	Q15582	-0.902654	3.47462	1.28598	0.200787	0.230324	FALSE	FALSE	None
TXNRD1	10.6377	9.90456	10.7049	10.2626	10.0594	10.9467	9.76052	5.69077	Q16881	Q16881;E9PIZ5;F8W809;A0A087WSW9;E9PLT3;E9PKI4;A0A0B4J225;A0A182DWI3;E9PKD3;A0A087WSY9;E9PIR7;E9PQI3	TRXR1_HUMAN	TXNRD1	Thioredoxin reductase 1. cytoplasmic (TR) (EC 1.8.1.9) (Gene associated with retinoic and interferon-induced mortality 12 protein) (GRIM-12) (Gene associated with retinoic and IFN-induced mortality 12 protein) (KM-102-derived reductase-like factor) (Thioredoxin reductase TR1)	Q16881	-3.41592	0.889737	-1.26309	0.201147	0.230975	FALSE	FALSE	None
LAMP1	9.29349	8.93572	7.96395	9.63964	7.18702	10.9715	6.33097	5.02063	P11279	P11279	LAMP1_HUMAN	LAMP1	Lysosome-associated membrane glycoprotein 1 (LAMP-1) (Lysosome-associated membrane protein 1) (CD107 antigen-like family member A) (CD antigen CD107a)	P11279	-4.27611	1.11477	-1.58067	0.201269	0.231195	FALSE	FALSE	None
ATP5F1B	11.7292	12.0501	11.5737	12.6578	11.4349	11.836	10.5678	10.523	P06576	P06576;F8W079;H0YH81	ATPB_HUMAN	ATP5F1B	ATP synthase subunit beta. mitochondrial (EC 7.1.2.2) (ATP synthase F1 subunit beta)	P06576	-2.47015	0.645604	-0.912275	0.201618	0.23183	FALSE	FALSE	None
RPL7	12.0218	11.8027	12.1429	11.4359	11.2601	10.0048	11.025	11.5926	P18124	P18124;C9JIJ5;C9JZ88;A8MUD9	RL7_HUMAN	RPL7	60S ribosomal protein L7 (Large ribosomal subunit protein uL30)	P18124	-2.38371	0.62331	-0.8802	0.201684	0.23195	FALSE	FALSE	None
HADHB	9.02494	12.353	9.88046	12.0781	7.54251	12.3088	9.21834	8.87628	P55084	P55084;C9K0M0;C9JE81;B5MD38;C9JEY0	ECHB_HUMAN	HADHB	Trifunctional enzyme subunit beta. mitochondrial (TP-beta) [Includes: 3-ketoacyl-CoA thiolase (EC 2.3.1.155) (EC 2.3.1.16) (Acetyl-CoA acyltransferase) (Beta-ketothiolase)]	P55084	-3.65246	0.957176	-1.34764	0.201985	0.232501	FALSE	FALSE	None
DSTN	9.68038	13.1525	11.6013	13.2815	8.88979	13.0736	9.87233	10.5575	P60981	P60981;F6RFD5	DEST_HUMAN	DSTN	Destrin (Actin-depolymerizing factor) (ADF)	P60981	-3.60787	0.94664	-1.33062	0.202152	0.232806	FALSE	FALSE	None
PSMD12	8.76947	9.48137	9.01992	9.39771	6.17245	9.44176	7.11526	8.76596	O00232	O00232	PSD12_HUMAN	PSMD12	26S proteasome non-ATPase regulatory subunit 12 (26S proteasome regulatory subunit RPN5) (26S proteasome regulatory subunit p55)	O00232	-3.51151	0.924988	-1.29326	0.202743	0.233798	FALSE	FALSE	None
PSMB6	9.98383	8.56087	5.98387	11.6422	9.95584	10.4414	10.8117	10.6385	P28072	P28072	PSB6_HUMAN	PSMB6	Proteasome subunit beta type-6 (EC 3.4.25.1) (Macropain delta chain) (Multicatalytic endopeptidase complex delta chain) (Proteasome delta chain) (Proteasome subunit Y)	P28072	-1.02589	3.86422	1.41917	0.203999	0.235785	FALSE	FALSE	None
BASP1	9.33829	8.2123	11.0867	10.6501	10.6437	10.6909	10.9008	10.9907	P80723	P80723	BASP1_HUMAN	BASP1	Brain acid soluble protein 1 (22 kDa neuronal tissue-enriched acidic protein) (Neuronal axonal membrane protein NAP-22)	P80723	-0.720299	2.68965	0.984677	0.205396	0.238022	FALSE	FALSE	None
NDUFS3	6.55274	8.46332	6.62941	8.43718	4.52139	8.86675	5.69465	6.24292	O75489	O75489	NDUS3_HUMAN	NDUFS3	NADH dehydrogenase [ubiquinone] iron-sulfur protein 3. mitochondrial (EC 7.1.1.2) (Complex I-30kD) (CI-30kD) (NADH-ubiquinone oxidoreductase 30 kDa subunit)	O75489	-3.27467	0.896201	-1.18924	0.208875	0.243722	FALSE	FALSE	None
PRKAR1A	7.75072	11.4556	10.713	10.9853	7.29006	11.6778	8.34914	8.30441	P10644	P10644;K7EM13	KAP0_HUMAN	PRKAR1A	cAMP-dependent protein kinase type I-alpha regulatory subunit (Tissue-specific extinguisher 1) (TSE1)	P10644	-3.63862	0.997011	-1.3208	0.209069	0.244045	FALSE	FALSE	None
RPS6	11.8784	11.6763	7.48699	10.429	10.3668	5.71944	9.28368	9.83416	P62753	P62753;A2A3R5	RS6_HUMAN	RPS6	40S ribosomal protein S6 (Phosphoprotein NP33) (Small ribosomal subunit protein eS6)	P62753	-4.31871	1.18541	-1.56665	0.209346	0.244507	FALSE	FALSE	None
TRAP1	13.3051	12.8723	11.6081	12.9132	11.8443	11.3831	11.9859	12.0909	Q12931	Q12931;I3L0K7;I3L239	TRAP1_HUMAN	TRAP1	Heat shock protein 75 kDa. mitochondrial (HSP 75) (TNFR-associated protein 1) (Tumor necrosis factor type 1 receptor-associated protein) (TRAP-1)	Q12931	-2.34207	0.644816	-0.848625	0.209834	0.245325	FALSE	FALSE	None
KPNB1	10.4677	10.5199	10.5701	10.8075	9.64303	9.51222	10.0783	9.86286	Q14974	Q14974;J3KTM9	IMB1_HUMAN	KPNB1	Importin subunit beta-1 (Importin-90) (Karyopherin subunit beta-1) (Nuclear factor p97) (Pore targeting complex 97 kDa subunit) (PTAC97)	Q14974	-2.25938	0.624982	-0.817197	0.210587	0.246595	FALSE	FALSE	None
PARK7	10.5031	12.9026	12.8594	15.0353	11.4088	13.1224	12.0925	10.389	Q99497	Q99497;K7EN27;K7ELW0	PARK7_HUMAN	PARK7	Parkinson disease protein 7 (Maillard deglycase) (Oncogene DJ1) (Parkinsonism-associated deglycase) (Protein DJ-1) (DJ-1) (Protein/nucleic acid deglycase DJ-1) (EC 3.1.2.-) (EC 3.5.1.-) (EC 3.5.1.124)	Q99497	-2.96416	0.820307	-1.07193	0.210659	0.246717	FALSE	FALSE	None
PGK1	13.6347	13.3835	12.6481	14.2529	12.6748	12.4924	12.4368	13.0146	P00558	P00558	PGK1_HUMAN	PGK1	Phosphoglycerate kinase 1 (EC 2.7.2.3) (Cell migration-inducing gene 10 protein) (Primer recognition protein 2) (PRP 2)	P00558	-2.28635	0.636046	-0.82515	0.211496	0.24814	FALSE	FALSE	None
DDOST	10.3343	10.2446	6.70162	11.0112	9.35805	10.7175	5.6487	6.66488	P39656	P39656;A0A0C4DGS1	OST48_HUMAN	DDOST	Dolichyl-diphosphooligosaccharide--protein glycosyltransferase 48 kDa subunit (DDOST 48 kDa subunit) (Oligosaccharyl transferase 48 kDa subunit)	P39656	-4.09248	1.14119	-1.47565	0.211873	0.248785	FALSE	FALSE	None
YWHAB.2	11.2666	11.3039	14.0038	8.96286	13.8554	12.9094	11.5955	12.6476	P31946;P61981	P31946;P61981;Q4VY19;Q4VY20;A0A0J9YWE8	1433B_HUMAN;1433G_HUMAN	YWHAB;YWHAG	14-3-3 protein beta/alpha (Protein 1054) (Protein kinase C inhibitor protein 1) (KCIP-1) [Cleaved into: 14-3-3 protein beta/alpha. N-terminally processed]	P31946	-1.06371	3.79908	1.36769	0.212526	0.249908	FALSE	FALSE	None
HSP90AB1	13.5636	14.4232	13.3848	13.7303	13.0861	13.1117	12.716	12.9101	P08238	P08238	HS90B_HUMAN	HSP90AB1	Heat shock protein HSP 90-beta (HSP 90) (Heat shock 84 kDa) (HSP 84) (HSP84)	P08238	-2.27657	0.637572	-0.8195	0.212564	0.249973	FALSE	FALSE	None
RPS16	12.4202	11.6397	11.7464	12.0972	11.3071	10.2617	11.5407	11.2337	P62249	P62249;M0R210;M0R3H0;Q6IPX4	RS16_HUMAN	RPS16	40S ribosomal protein S16 (Small ribosomal subunit protein uS9)	P62249	-2.4761	0.695951	-0.890075	0.213138	0.250967	FALSE	FALSE	None
PPP1R14B	7.59755	12.1991	7.92429	12.3063	7.30969	11.7002	8.32137	6.22918	Q96C90	Q96C90	PP14B_HUMAN	PPP1R14B	Protein phosphatase 1 regulatory subunit 14B (Phospholipase C-beta-3 neighbouring gene protein)	Q96C90	-4.50444	1.27104	-1.6167	0.213766	0.252059	FALSE	FALSE	None
RUVBL2	9.78104	7.57746	9.34834	9.66807	8.86983	6.54609	8.9623	7.72439	Q9Y230	Q9Y230;M0R0Y3	RUVB2_HUMAN	RUVBL2	RuvB-like 2 (EC 3.6.4.12) (48 kDa TATA box-binding protein-interacting protein) (48 kDa TBP-interacting protein) (51 kDa erythrocyte cytosolic protein) (ECP-51) (INO80 complex subunit J) (Repressing pontin 52) (Reptin 52) (TIP49b) (TIP60-associated protein 54-beta) (TAP54-beta)	Q9Y230	-2.97753	0.841376	-1.06808	0.213993	0.252455	FALSE	FALSE	None
RPSA	11.8905	11.2648	9.68164	10.5888	10.2317	9.0099	9.96188	9.5902	P08865	P08865;C9J9K3;A0A0C4DG17;F8WD59	RSSA_HUMAN	RPSA	40S ribosomal protein SA (37 kDa laminin receptor precursor) (37LRP) (37/67 kDa laminin receptor) (LRP/LR) (67 kDa laminin receptor) (67LR) (Colon carcinoma laminin-binding protein) (Laminin receptor 1) (LamR) (Laminin-binding protein precursor p40) (LBP/p40) (Multidrug resistance-associated protein MGr1-Ag) (NEM/1CHD4) (Small ribosomal subunit protein uS2)	P08865	-3.23374	0.917711	-1.15802	0.214678	0.253658	FALSE	FALSE	None
CALM1	13.8515	15.264	16.5799	14.6565	16.1	15.99	16.166	15.6411	P0DP23;P0DP24;P0DP25	P0DP25;P0DP23;P0DP24;G3V361;A0A590UJI2;Q96HY3;E7EMB3	CALM1_HUMAN;CALM2_HUMAN;CALM3_HUMAN	CALM1;CALM2;CALM3	Calmodulin-1	P0DP25	-0.704755	2.47735	0.8863	0.215063	0.254338	FALSE	FALSE	None
XRCC6	11.1313	10.4136	11.3683	11.2978	10.2622	9.87369	10.2318	10.6387	P12956	P12956;B1AHC9	XRCC6_HUMAN	XRCC6	X-ray repair cross-complementing protein 6 (EC 3.6.4.-) (EC 4.2.99.-) (5'-deoxyribose-5-phosphate lyase Ku70) (5'-dRP lyase Ku70) (70 kDa subunit of Ku antigen) (ATP-dependent DNA helicase 2 subunit 1) (ATP-dependent DNA helicase II 70 kDa subunit) (CTC box-binding factor 75 kDa subunit) (CTC75) (CTCBF) (DNA repair protein XRCC6) (Lupus Ku autoantigen protein p70) (Ku70) (Thyroid-lupus autoantige…	P12956	-2.23941	0.637102	-0.801152	0.215072	0.254355	FALSE	FALSE	None
YWHAB.3	9.12024	13.3357	11.6293	13.2996	6.28088	13.9602	10.344	10.3793	P31946;P63104	P31946;P63104;H0YB80;E7EX29;B7Z2E6;B0AZS6	1433B_HUMAN;1433Z_HUMAN	YWHAB;YWHAZ	14-3-3 protein beta/alpha (Protein 1054) (Protein kinase C inhibitor protein 1) (KCIP-1) [Cleaved into: 14-3-3 protein beta/alpha. N-terminally processed]	P31946	-4.49289	1.28266	-1.60512	0.215626	0.255337	FALSE	FALSE	None
H2BC11.1	14.4178	13.3904	13.2945	13.5689	12.5613	11.418	13.1928	12.9209	P06899;P23527;P33778;Q16778;Q8N257	Q8N257;P33778;Q6DN03;P23527;Q6DRA6;Q16778;P06899	H2B1B_HUMAN;H2B1J_HUMAN;H2B1O_HUMAN;H2B2E_HUMAN;H2B3B_HUMAN	H2BC11;H2BC17;H2BC21;H2BC3;H2BU1	Histone H2B type 1-J (Histone H2B.1) (Histone H2B.r) (H2B/r)	Q8N257	-3.20511	0.915814	-1.14465	0.215765	0.255583	FALSE	FALSE	None
DPP7	7.49371	8.78609	7.45309	7.95824	6.08327	9.45172	6.28635	5.97943	Q9UHL4	Q9UHL4;R4GMR2	DPP2_HUMAN	DPP7	Dipeptidyl peptidase 2 (EC 3.4.14.2) (Dipeptidyl aminopeptidase II) (Dipeptidyl peptidase 7) (Dipeptidyl peptidase II) (DPP II) (Quiescent cell proline dipeptidase)	Q9UHL4	-2.73092	0.785737	-0.97259	0.216865	0.257555	FALSE	FALSE	None
CSE1L	9.96727	9.01484	10.8337	9.61539	9.42489	7.75393	9.54551	9.40229	P55060	P55060	XPO2_HUMAN	CSE1L	Exportin-2 (Exp2) (Cellular apoptosis susceptibility protein) (Chromosome segregation 1-like protein) (Importin-alpha re-exporter)	P55060	-2.32171	0.669418	-0.826145	0.217202	0.258163	FALSE	FALSE	None
HNRNPC	13.0331	11.0573	12.2841	11.4658	12.5386	10.1042	10.425	11.0987	P07910	P0DMR1;P07910;O60812;B2RXH8;B7ZW38;G3V251;B4DY08;G3V575;B4DSU6;G3V3K6;B2R5W2;G3V4C1;A0A0G2JPF8;A0A0G2JNQ3;G3V576;G3V5X6;G3V2H6;G3V4W0;G3V555;G3V4M8;G3V2Q1	HNRPC_HUMAN	HNRNPC	Heterogeneous nuclear ribonucleoproteins C1/C2 (hnRNP C1/C2)	P0DMR1	-2.58421	0.747312	-0.91845	0.217672	0.259014	FALSE	FALSE	None
CLTC	10.0239	11.8011	11.4936	11.9081	9.94922	11.5315	9.89372	10.4307	Q00610	Q00610;P53675;A0A087WVQ6;A0A087WX41	CLH1_HUMAN	CLTC	Clathrin heavy chain 1 (Clathrin heavy chain on chromosome 17) (CLH-17)	Q00610	-2.40907	0.698287	-0.85539	0.218042	0.259686	FALSE	FALSE	None
RCN1	10.3708	9.48705	7.50588	10.2069	10.1101	10.5982	9.97623	10.427	Q15293	Q15293	RCN1_HUMAN	RCN1	Reticulocalbin-1	Q15293	-0.729132	2.49958	0.885225	0.219047	0.261528	FALSE	FALSE	None
SRSF3.1	6.42922	6.8225	7.66704	8.19091	7.42908	3.59444	7.29191	6.52067	P84103;Q16629	Q16629;P84103;A0A087X2D0;C9JAB2;A0A0B4J1Z1	SRSF3_HUMAN;SRSF7_HUMAN	SRSF3;SRSF7	Serine/arginine-rich splicing factor 3 (Pre-mRNA-splicing factor SRP20) (Splicing factor. arginine/serine-rich 3)	Q16629	-3.01776	0.880975	-1.06839	0.219171	0.261757	FALSE	FALSE	None
MYL6	10.5511	10.8562	11.485	10.7691	11.6441	12.0661	11.5035	11.6025	P60660	P60660;F8W1R7;G3V1V0;B7Z6Z4;F8VZU9;G8JLA2;F8W180;G3V1Y7;J3KND3;F8VPF3	MYL6_HUMAN	MYL6	Myosin light polypeptide 6 (17 kDa myosin light chain) (LC17) (Myosin light chain 3) (MLC-3) (Myosin light chain alkali 3) (Myosin light chain A3) (Smooth muscle and nonmuscle myosin light chain alkali 6)	P60660	-0.652255	2.22966	0.7887	0.2195	0.262364	FALSE	FALSE	None
RAB10	11.9498	11.6432	10.8918	10.6273	10.1883	10.4292	10.3141	11.0022	P59190;P61026	P61006;P51153;P61026;Q9H0U4;P59190;P62820;Q92930;Q92928;H0YMN7;H0YL94;A0A2R8YDI9;H0YNE9;G3V196;A0A2R8YFB8;H0YLJ8;E9PLD0;E7END7	RAB10_HUMAN;RAB15_HUMAN	RAB10;RAB15	Ras-related protein Rab-10 (EC 3.6.5.2)	P61006	-2.25015	0.660998	-0.794575	0.220159	0.263588	FALSE	FALSE	None
PABPC1.1	9.65051	7.92509	10.2465	10.1678	6.76119	7.32209	9.04411	10.3395	P11940;Q13310	Q13310;P11940;A0A7I2V649;B1ANR0;A0A7I2V4L7;E5RHG7;B1ANR1;H0YAR2;E7ERJ7;E5RJB9;A0A7I2YQ88;E5RH24;H0YBN4;E5RGH3;A0A087WTT1;A0A7I2YQ90;E7EQV3	PABP1_HUMAN;PABP4_HUMAN	PABPC1;PABPC4	Polyadenylate-binding protein 1 (PABP-1) (Poly(A)-binding protein 1)	Q13310	-3.20446	0.942951	-1.13075	0.22043	0.264095	FALSE	FALSE	None
PTBP1	12.3557	13.3599	13.8657	12.8128	12.929	12.2525	12.3873	11.2368	P26599	P26599;A0A0U1RRM4;A6NLN1;A0A0D9SF20;A0A7I2V621	PTBP1_HUMAN	PTBP1	Polypyrimidine tract-binding protein 1 (PTB) (57 kDa RNA-binding protein PPTB-1) (Heterogeneous nuclear ribonucleoprotein I) (hnRNP I)	P26599	-2.55233	0.758082	-0.897125	0.2219	0.266864	FALSE	FALSE	None
STMN1	11.3941	11.2547	10.8997	12.7796	8.66278	10.7849	10.9312	11.208	P16949;Q93045	P16949;Q93045;E5RGX5;A2A2D0	STMN1_HUMAN;STMN2_HUMAN	STMN1;STMN2	Stathmin (Leukemia-associated phosphoprotein p18) (Metablastin) (Oncoprotein 18) (Op18) (Phosphoprotein p19) (pp19) (Prosolin) (Protein Pr22) (pp17)	P16949	-3.37234	1.00173	-1.18531	0.221914	0.266891	FALSE	FALSE	None
CCT4	8.81359	9.41481	7.02212	9.97917	7.35122	7.58453	7.99326	8.34127	P50991	P50991	TCPD_HUMAN	CCT4	T-complex protein 1 subunit delta (TCP-1-delta) (CCT-delta) (Stimulator of TAR RNA-binding)	P50991	-2.82281	0.843107	-0.989853	0.222779	0.268539	FALSE	FALSE	None
UGP2	7.96807	8.07454	10.1693	11.4751	8.5636	9.61221	7.85061	7.17992	Q16851	Q16851;E7EUC7;A0A7I2YQ74;A0A087WYS1	UGPA_HUMAN	UGP2	UTP--glucose-1-phosphate uridylyltransferase (EC 2.7.7.9) (UDP-glucose pyrophosphorylase) (UDPGP) (UGPase)	Q16851	-3.19992	0.959586	-1.12017	0.22341	0.269754	FALSE	FALSE	None
RRAS2	6.29932	12.3407	7.58385	11.7679	5.08266	11.1789	5.77905	9.08242	P62070	P62070;E9PK85;E9PQ87	RRAS2_HUMAN	RRAS2	Ras-related protein R-Ras2 (EC 3.6.5.-) (Ras-like protein TC21) (Teratocarcinoma oncogene)	P62070	-4.91833	1.48396	-1.71718	0.224372	0.271619	FALSE	FALSE	None
RAB7A	9.13075	9.51751	10.4917	7.63716	9.67198	8.55829	7.43311	6.22435	P51149	P51149;C9J592;C9J4V0;C9J7D1;A0A6Q8PH84;C9J8S3;C9IZZ0;C9J4S4;A0A6Q8PG52	RAB7A_HUMAN	RAB7A	Ras-related protein Rab-7a (EC 3.6.5.2)	P51149	-3.51033	1.06563	-1.22235	0.22533	0.273497	FALSE	FALSE	None
PSMB5	7.3803	13.8858	13.4474	7.63645	8.07055	5.76815	8.49565	12.9392	P28074	P28074;H0YJM8	PSB5_HUMAN	PSMB5	Proteasome subunit beta type-5 (EC 3.4.25.1) (Macropain epsilon chain) (Multicatalytic endopeptidase complex epsilon chain) (Proteasome chain 6) (Proteasome epsilon chain) (Proteasome subunit MB1) (Proteasome subunit X)	P28074	-5.0895	1.5513	-1.7691	0.225964	0.274751	FALSE	FALSE	None
MDH2	10.5473	11.1524	9.97539	11.6388	10.8612	10.2442	9.57846	9.22351	P40926	P40926	MDHM_HUMAN	MDH2	Malate dehydrogenase. mitochondrial (EC 1.1.1.37)	P40926	-2.45684	0.75358	-0.85163	0.226946	0.276711	FALSE	FALSE	None
KRT10	6.00951	6.81642	10.9293	8.30569	12.1932	11.0389	5.26472	11.4312	P02533;P08779;P13645	P13645;Q7Z3Z0;Q7Z3Y9;P02533;Q7Z3Y8;P08779;Q7Z3Y7;A0A1B0GVI3	K1C10_HUMAN;K1C14_HUMAN;K1C16_HUMAN	KRT10;KRT14;KRT16	Keratin. type I cytoskeletal 10 (Cytokeratin-10) (CK-10) (Keratin-10) (K10)	P13645	-1.7415	5.67505	1.96677	0.227019	0.276856	FALSE	FALSE	None
ARPC3	6.65186	8.13257	6.75644	8.22203	5.83379	6.09717	6.61472	7.49523	O15145	O15145;C9JZD1;F8VR50	ARPC3_HUMAN	ARPC3	Actin-related protein 2/3 complex subunit 3 (Arp2/3 complex 21 kDa subunit) (p21-ARC)	O15145	-2.68754	0.826541	-0.930497	0.227362	0.277546	FALSE	FALSE	None
RPS3	12.3003	11.2698	10.967	11.4255	11.4014	10.1914	9.94963	11.0602	P23396	P23396;H0YEU2;E9PL09;E9PK82;F2Z2S8;H0YCJ7;E9PQ96;E9PJH4;E9PPU1;H0YF32	RS3_HUMAN	RPS3	40S ribosomal protein S3 (EC 4.2.99.18) (Small ribosomal subunit protein uS3)	P23396	-2.42824	0.748254	-0.839992	0.227666	0.27816	FALSE	FALSE	None
SNRPD3	10.4917	9.27238	7.63275	10.7695	9.2388	8.97532	8.47278	7.16413	P62318	P62318	SMD3_HUMAN	SNRPD3	Small nuclear ribonucleoprotein Sm D3 (Sm-D3) (snRNP core protein D3)	P62318	-3.11968	0.962033	-1.07882	0.227781	0.278393	FALSE	FALSE	None
GSTM2.1	6.78836	10.958	7.1145	11.6398	7.43929	10.8421	6.30283	6.33525	P28161	P28161;F6XZQ7;E9PHN6;E9PGV1	GSTM2_HUMAN	GSTM2	Glutathione S-transferase Mu 2 (EC 2.5.1.18) (GST class-mu 2) (GSTM2-2)	P28161	-4.03505	1.24445	-1.3953	0.227799	0.27843	FALSE	FALSE	None
H2AZ1	11.759	11.3214	10.594	10.0275	9.64184	8.04611	10.4958	9.87517	P0C0S5;Q71UI9	P0C0S5;Q71UI9;C9J386;C9J0D1;A0A494C189	H2AV_HUMAN;H2AZ_HUMAN	H2AZ1;H2AZ2	Histone H2A.Z (H2A/z)	P0C0S5	-4.08026	1.25877	-1.41074	0.227846	0.278524	FALSE	FALSE	None
RPL12	11.9317	11.0697	10.9517	7.72271	11.0704	7.47667	10.3076	8.38506	P30050	P30050	RL12_HUMAN	RPL12	60S ribosomal protein L12 (Large ribosomal subunit protein uL11)	P30050	-3.21176	0.993721	-1.10902	0.228298	0.279442	FALSE	FALSE	None
VAT1	10.0609	11.403	10.619	10.5009	9.33706	11.097	9.15793	6.65391	Q99536	Q99536;K7ESA3	VAT1_HUMAN	VAT1	Chromaffin granule amine transporter (Solute carrier family 18 member 1) (Vesicular amine transporter 1) (VAT1)	Q99536	-4.5909	1.42195	-1.58448	0.228464	0.279782	FALSE	FALSE	None
BGN	6.58339	7.0167	7.41561	8.05729	8.25293	8.95306	9.84556	5.84942	P21810	P21810	PGS1_HUMAN	BGN	Biglycan (Bone/cartilage proteoglycan I) (PG-S1)	P21810	-0.8589	2.77289	0.956995	0.228472	0.279799	FALSE	FALSE	None
EIF4A1	11.5334	10.232	7.85226	10.2015	9.05272	6.37911	9.85369	9.72871	P38919;P60842;Q14240	Q14240;P38919;P60842;J3KTB5;J3KT04;J3KS93;E7EMV8;J3KT12;C9JUF0;J3QKZ9;J3QS69;I3L3H2;J3QL43;F8WE11;E7EQG2;J3KS25;E9PBH4;J3QLN6;J3QQP0;J3QR64;J3KSN7	IF4A1_HUMAN;IF4A2_HUMAN;IF4A3_HUMAN	EIF4A1;EIF4A2;EIF4A3	Eukaryotic initiation factor 4A-I (eIF-4A-I) (eIF4A-I) (EC 3.6.4.13) (ATP-dependent RNA helicase eIF4A-1)	Q14240	-3.48335	1.08088	-1.20123	0.228749	0.280363	FALSE	FALSE	None
ARHGDIA	9.66717	7.29978	8.19119	10.8179	9.75424	10.2855	9.68719	9.72393	P52565	P52565;J3KRE2;J3QQX2;J3KTF8	GDIR1_HUMAN	ARHGDIA	Rho GDP-dissociation inhibitor 1 (Rho GDI 1) (Rho-GDI alpha)	P52565	-0.788833	2.52624	0.868705	0.229766	0.282369	FALSE	FALSE	None
H2AC11	14.9414	12.7188	13.8168	14.3848	13.719	11.6166	13.4729	13.588	P04908;P0C0S8;P20671;Q16777;Q6FI13;Q7L7L0;Q93077;Q96KK5;Q99878;Q9BTM1	Q9BTM1;Q93077;Q99878;Q16777;P04908;P20671;P0C0S8;Q6FI13;Q96KK5;Q7L7L0;A0A0U1RR32;A0A0U1RRH7;H0YFX9	H2A1B_HUMAN;H2A1C_HUMAN;H2A1D_HUMAN;H2A1H_HUMAN;H2A1J_HUMAN;H2A1_HUMAN;H2A2A_HUMAN;H2A2C_HUMAN;H2A3_HUMAN;H2AJ_HUMAN	H2AC11;H2AC12;H2AC14;H2AC18;H2AC20;H2AC4;H2AC6;H2AC7;H2AJ;H2AW	Histone H2A type 1 (H2A.1) (Histone H2A/ptl)	Q9BTM1	-2.52107	0.788418	-0.866325	0.230013	0.282858	FALSE	FALSE	None
AKR1B1	9.53259	7.34602	8.56988	7.66557	7.16175	12.3444	9.76733	8.20913	P15121	P15121	ALDR_HUMAN	AKR1B1	Aldo-keto reductase family 1 member B1 (EC 1.1.1.300) (EC 1.1.1.372) (EC 1.1.1.54) (Aldehyde reductase) (Aldose reductase) (AR) (EC 1.1.1.21)	P15121	-0.995807	3.18008	1.09214	0.230223	0.283276	FALSE	FALSE	None
PSMA3	8.21434	12.6289	10.9375	12.3075	8.64141	12.508	8.90126	9.2858	P25788	P25788;G3V3W4;G3V5N4	PSA3_HUMAN	PSMA3	Proteasome subunit alpha type-3 (Macropain subunit C8) (Multicatalytic endopeptidase complex subunit C8) (Proteasome component C8)	P25788	-3.46476	1.08887	-1.18794	0.230889	0.284441	FALSE	FALSE	None
KRT5	8.12691	9.01321	11.1599	7.12823	11.8766	8.02599	10.2765	10.8088	P13647	P13647;H0YI76;H0YIN9	K2C5_HUMAN	KRT5	Keratin. type II cytoskeletal 5 (58 kDa cytokeratin) (Cytokeratin-5) (CK-5) (Keratin-5) (K5) (Type-II keratin Kb5)	P13647	-1.27947	4.05929	1.38991	0.23143	0.285393	FALSE	FALSE	None
ACTR3	5.52511	10.2894	10.0107	10.2012	5.78138	11.2126	5.95566	7.00748	P61158	P61158;B4DXW1;F8WDR7	ARP3_HUMAN	ACTR3	Actin-related protein 3 (Actin-like protein 3)	P61158	-4.44864	1.41399	-1.51732	0.233001	0.288131	FALSE	FALSE	None
U2AF2	6.9396	12.2049	6.67542	12.6862	7.23923	12.1564	5.95633	6.22383	P26368	P26368;K7ENG2	U2AF2_HUMAN	U2AF2	Splicing factor U2AF 65 kDa subunit (U2 auxiliary factor 65 kDa subunit) (hU2AF(65)) (hU2AF65) (U2 snRNP auxiliary factor large subunit)	P26368	-5.08748	1.62232	-1.73258	0.233611	0.289202	FALSE	FALSE	None
PSMB1	8.24312	10.2071	8.33536	10.6989	7.87889	9.64613	6.41801	9.48751	P20618	P20618	PSB1_HUMAN	PSMB1	Proteasome subunit beta type-1 (Macropain subunit C5) (Multicatalytic endopeptidase complex subunit C5) (Proteasome component C5) (Proteasome gamma chain)	P20618	-2.97686	0.949885	-1.01348	0.233732	0.289416	FALSE	FALSE	None
EIF5A	6.14391	9.35056	8.02824	8.7715	8.71153	10.5731	8.22001	8.50825	P63241	P63241;I3L397;I3L504	IF5A1_HUMAN	EIF5A	Eukaryotic translation initiation factor 5A-1 (eIF-5A-1) (eIF-5A1) (Eukaryotic initiation factor 5A isoform 1) (eIF-5A) (Rev-binding factor) (eIF-4D)	P63241	-0.874056	2.7334	0.92967	0.23413	0.290119	FALSE	FALSE	None
TUBB.5	12.9546	12.9399	11.552	12.151	11.3195	12.2993	10.6576	11.9722	P07437;Q13509	Q9BVA1;P07437;Q13509;Q13885;A0A0B4J269;Q5JP53;G3V3R4;G3V5W4;G3V2R8;G3V2N6	TBB3_HUMAN;TBB5_HUMAN	TUBB;TUBB3	Tubulin beta chain (Tubulin beta-5 chain)	Q9BVA1	-2.47009	0.795644	-0.837225	0.235494	0.292548	FALSE	FALSE	None
SLC25A4	11.991	6.41781	7.58131	10.3038	11.096	9.18861	10.0256	10.6191	P05141;P12235;P12236	P12235;Q9H0C2;P05141;P12236;V9GYG0	ADT1_HUMAN;ADT2_HUMAN;ADT3_HUMAN	SLC25A4;SLC25A5;SLC25A6	ADP/ATP translocase 1 (ADP.ATP carrier protein 1) (ADP.ATP carrier protein. heart/skeletal muscle isoform T1) (Adenine nucleotide translocator 1) (ANT 1) (Solute carrier family 25 member 4)	P12235	-1.10617	3.42387	1.15885	0.236054	0.293552	FALSE	FALSE	None
ATIC	9.56444	11.0748	9.83757	10.1874	9.04425	10.56	7.46004	9.90604	P31939	P31939;C9JLK0	PUR9_HUMAN	ATIC	Bifunctional purine biosynthesis protein ATIC (AICAR transformylase/inosine monophosphate cyclohydrolase) (ATIC) [Cleaved into: Bifunctional purine biosynthesis protein ATIC. N-terminally processed] [Includes: Phosphoribosylaminoimidazolecarboxamide formyltransferase (EC 2.1.2.3) (5-aminoimidazole-4-carboxamide ribonucleotide formyltransferase) (AICAR formyltransferase) (AICAR transformylase);Ino…	P31939	-2.73044	0.883503	-0.92347	0.236342	0.29407	FALSE	FALSE	None
COX7A2	7.58734	8.02591	6.26876	9.72377	6.55401	7.62133	7.04575	6.67238	P14406	P14406;D6RIE3;H0UI06;D6RGV5	CX7A2_HUMAN	COX7A2	Cytochrome c oxidase subunit 7A2. mitochondrial (Cytochrome c oxidase subunit VIIa-liver/heart) (Cytochrome c oxidase subunit VIIa-L) (Cytochrome c oxidase subunit VIIaL)	P14406	-2.7444	0.888248	-0.928078	0.23639	0.294156	FALSE	FALSE	None
SERPINH1	10.1632	9.44535	10.8544	11.7858	9.66134	8.98551	9.92167	10.48	P50454	P50454;E9PKH2;E9PPV6;E9PR70;E9PJH8	SERPH_HUMAN	SERPINH1	Serpin H1 (47 kDa heat shock protein) (Arsenic-transactivated protein 3) (AsTP3) (Cell proliferation-inducing gene 14 protein) (Collagen-binding protein) (Colligin) (Rheumatoid arthritis-related antigen RA-A47)	P50454	-2.36853	0.76842	-0.800057	0.236833	0.294958	FALSE	FALSE	None
SNRPG	9.28043	7.44529	7.21739	9.56957	8.81671	9.12215	4.86917	6.50067	A8MWD9;P62308	P62308;A8MWD9;Q49AN9;F5H013	RUXGL_HUMAN;RUXG_HUMAN	SNRPG;SNRPGP15	Small nuclear ribonucleoprotein G (snRNP-G) (Sm protein G) (Sm-G) (SmG)	P62308	-3.12297	1.02098	-1.05099	0.238698	0.297562	FALSE	FALSE	None
ATP6V1B2	7.43753	9.2685	9.64977	9.73851	7.60931	11.2316	5.40039	7.25092	P21281	P21281	VATB2_HUMAN	ATP6V1B2	V-type proton ATPase subunit B. brain isoform (V-ATPase subunit B 2) (Endomembrane proton pump 58 kDa subunit) (HO57) (Vacuolar proton pump subunit B 2)	P21281	-3.42774	1.1267	-1.15052	0.240015	0.299416	FALSE	FALSE	None
HNRNPR	10.0705	8.28843	10.2296	11.4272	9.80645	6.6973	9.16162	9.39001	O43390	O43390;B4DT28;A0A6Q8PHG0;A0A6Q8PH31;A0A6Q8PH35	HNRPR_HUMAN	HNRNPR	Heterogeneous nuclear ribonucleoprotein R (hnRNP R)	O43390	-3.70069	1.22052	-1.24009	0.240835	0.300575	FALSE	FALSE	None
HMGB3	6.85833	7.72938	7.63552	9.052	7.67446	6.28876	6.15969	7.73767	O15347	O15347;E9PES6;E7EQU1;E7ES08	HMGB3_HUMAN	HMGB3	High mobility group protein B3 (High mobility group protein 2a) (HMG-2a) (High mobility group protein 4) (HMG-4)	O15347	-2.55859	0.85126	-0.853662	0.242971	0.303617	FALSE	FALSE	None
TUBB	13.2766	12.8768	12.6409	13.1527	12.4714	12.2331	12.2119	12.1402	P04350;P07437;P68371;Q13509	P04350;Q9BVA1;P07437;Q13509;Q13885;P68371;A0A0B4J269;Q5ST81;Q5JP53	TBB3_HUMAN;TBB4A_HUMAN;TBB4B_HUMAN;TBB5_HUMAN	TUBB;TUBB3;TUBB4A;TUBB4B	Tubulin beta chain (Tubulin beta-5 chain)	P04350	-2.16661	0.721412	-0.7226	0.243162	0.30389	FALSE	FALSE	None
TUBB6	11.1475	7.78829	11.576	12.1391	11.0892	7.56828	10.1599	9.1369	Q9BUF5	Q9BUF5	TBB6_HUMAN	TUBB6	Tubulin beta-6 chain (Tubulin beta class V)	Q9BUF5	-3.52921	1.18091	-1.17415	0.244363	0.305616	FALSE	FALSE	None
NIT2	7.14597	7.94611	7.88321	7.88296	7.34541	6.48202	7.59344	6.67019	Q9NQR4	Q9NQR4	NIT2_HUMAN	NIT2	Omega-amidase NIT2 (EC 3.5.1.3) (Nitrilase homolog 2)	Q9NQR4	-2.08036	0.696765	-0.691798	0.244594	0.305949	FALSE	FALSE	None
FBL	8.79442	13.0368	8.98415	11.9254	6.98497	12.4892	8.98002	9.42044	P22087	P22087;M0R299;M0R0P1;M0QXL5;M0R2Q4	FBRL_HUMAN	FBL	rRNA 2'-O-methyltransferase fibrillarin (EC 2.1.1.-) (34 kDa nucleolar scleroderma antigen) (Histone-glutamine methyltransferase) (U6 snRNA 2'-O-methyltransferase fibrillarin)	P22087	-3.6681	1.23503	-1.21653	0.245884	0.307814	FALSE	FALSE	None
HARS1	7.70601	10.291	10.4124	10.7497	7.78257	11.1965	7.01715	9.03514	P12081	P49590;P12081;A0A6Q8PF47;A0A2R8Y5P7;A0A6Q8PF07;A0A2R8Y5E8;A0A2R8Y6I1;A0A6Q8PHA5;E7ETE2;A0A2R8Y3N3;A0A6Q8PFF2;A0A2R8Y4X6;A0A6Q8PFG9;D6RJE6;A0A6Q8PFN6	HARS1_HUMAN	HARS1	Histidine--tRNA ligase. cytoplasmic (EC 6.1.1.21) (Histidyl-tRNA synthetase) (HisRS)	P49590	-3.11193	1.04806	-1.03194	0.24595	0.30791	FALSE	FALSE	None
FUBP1	9.64226	6.77113	8.60573	10.5291	5.77993	9.47649	8.36883	7.74106	Q96AE4	Q96AE4;E9PEB5;C9JSZ1	FUBP1_HUMAN	FUBP1	Far upstream element-binding protein 1 (FBP) (FUSE-binding protein 1) (DNA helicase V) (hDH V)	Q96AE4	-3.15642	1.06547	-1.04548	0.246508	0.308722	FALSE	FALSE	None
SEPTIN2	9.01583	9.85651	7.20541	8.95158	8.18029	9.47269	6.22936	6.61187	Q15019	Q15019;H7C310;H7C2Y0;B5MCX3;C9J2Q4	SEPT2_HUMAN	SEPTIN2	Septin-2 (Neural precursor cell expressed developmentally down-regulated protein 5) (NEDD-5)	Q15019	-3.45325	1.18569	-1.13378	0.250684	0.314861	FALSE	FALSE	None
S100A10	10.9601	11.5346	6.99454	9.96674	9.89647	6.58438	11.1318	6.39446	P60903	P60903	S10AA_HUMAN	S100A10	Protein S100-A10 (Calpactin I light chain) (Calpactin-1 light chain) (Cellular ligand of annexin II) (S100 calcium-binding protein A10) (p10 protein) (p11)	P60903	-4.1598	1.43536	-1.36222	0.251897	0.316667	FALSE	FALSE	None
HSP90B1	12.8716	13.2976	12.8812	13.6246	12.7719	13.0936	11.763	12.1758	P14625	P14625;A0A7P0T917;A0A7P0T823;A0A7P0TAE1;H0YIV0;A0A7P0TAY2;A0A087WT78;A0A7P0TBC2;A0A7P0TAT8	ENPL_HUMAN	HSP90B1	Endoplasmin (94 kDa glucose-regulated protein) (GRP-94) (Heat shock protein 90 kDa beta member 1) (Tumor rejection antigen 1) (gp96 homolog)	P14625	-2.19301	0.757656	-0.717675	0.252204	0.317126	FALSE	FALSE	None
DHX9	9.42499	10.3678	10.1694	11.3174	9.59843	10.0828	8.8573	9.56778	Q08211	Q08211	DHX9_HUMAN	DHX9	ATP-dependent RNA helicase A (EC 3.6.4.13) (DEAH box protein 9) (DExH-box helicase 9) (Leukophysin) (LKP) (Nuclear DNA helicase II) (NDH II) (RNA helicase A)	Q08211	-2.42607	0.839428	-0.79332	0.25257	0.317675	FALSE	FALSE	None
COL6A2	5.96124	7.89483	7.02237	11.5366	9.14257	8.53946	10.0081	9.32491	P12110	P12110;C9JH44	CO6A2_HUMAN	COL6A2	Collagen alpha-2(VI) chain	P12110	-1.23003	3.53003	1.15	0.2543	0.320279	FALSE	FALSE	None
TFRC	11.2894	9.84218	10.8301	10.7021	9.81383	8.6493	10.1492	10.4573	P02786	P02786;G3V0E5;H7C3V5	TFR1_HUMAN	TFRC	Transferrin receptor protein 1 (TR) (TfR) (TfR1) (Trfr) (T9) (p90) (CD antigen CD71) [Cleaved into: Transferrin receptor protein 1. serum form (sTfR)]	P02786	-2.76069	0.963618	-0.898538	0.254724	0.32092	FALSE	FALSE	None
CLIC1	10.0078	11.3708	10.0662	13.5035	10.2606	11.7143	9.48669	9.8817	O00299	O00299	CLIC1_HUMAN	CLIC1	Chloride intracellular channel protein 1 (Chloride channel ABP) (Nuclear chloride ion channel 27) (NCC27) (Regulatory nuclear chloride ion channel protein) (hRNCC)	O00299	-2.77421	0.971704	-0.901252	0.255577	0.322217	FALSE	FALSE	None
TPI1	12.2372	11.76	13.7603	11.4291	13.6462	12.4852	13.8093	12.4254	P60174	P60174;U3KQF3;U3KPZ0	TPIS_HUMAN	TPI1	Triosephosphate isomerase (TIM) (EC 5.3.1.1) (Methylglyoxal synthase) (EC 4.2.3.3) (Triose-phosphate isomerase)	P60174	-0.858684	2.44843	0.794875	0.255889	0.322691	FALSE	FALSE	None
ANXA6	7.79838	9.61872	9.26006	10.2268	7.10022	9.2881	8.55166	8.9211	P08133	P08133;E5RK69;H0YC77;E5RFF0;E7EMC6	ANXA6_HUMAN	ANXA6	Annexin A6 (67 kDa calelectrin) (Annexin VI) (Annexin-6) (Calphobindin-II) (CPB-II) (Chromobindin-20) (Lipocortin VI) (Protein III) (p68) (p70)	P08133	-2.34648	0.825037	-0.76072	0.256518	0.323652	FALSE	FALSE	None
HSPD1	12.7804	12.0069	12.4546	12.8548	12.2514	11.7884	11.7144	11.7772	P10809	P10809;C9JL25;A0A7I2V2X6;A0A7I2YQK6;A0A7I2V599;E7EXB4;C9JL19;A0A7I2YQ71;E7ESH4;A0A7I2V5M1;A0A7I2V5K3;A0A7I2V369;C9JCQ4	CH60_HUMAN	HSPD1	60 kDa heat shock protein. mitochondrial (EC 5.6.1.7) (60 kDa chaperonin) (Chaperonin 60) (CPN60) (Heat shock protein 60) (HSP-60) (Hsp60) (HuCHA60) (Mitochondrial matrix protein P1) (P60 lymphocyte protein)	P10809	-1.97852	0.695874	-0.641325	0.256593	0.323767	FALSE	FALSE	None
CAP1	10.5663	13.3148	11.5455	12.7137	10.399	13.8658	10.2933	9.56331	Q01518	Q01518;Q5T0R6;Q5T0R3;Q5T0R4;Q5T0R2;Q5T0R1;Q5T0R7;Q5T0R5;Q5T0R9	CAP1_HUMAN	CAP1	Adenylyl cyclase-associated protein 1 (CAP 1)	Q01518	-3.13622	1.12677	-1.00472	0.261827	0.331884	FALSE	FALSE	None
PHGDH	12.1474	10.2186	11.396	11.7298	11.0561	9.19445	10.9269	10.5956	O43175	O43175;A0A2C9F2M7;A0A286YFB2;A0A286YF34;A0A286YFC8;A0A286YF22;A0A286YFL2;A0A286YFA2;A0A286YFM8;A0A286YER3	SERA_HUMAN	PHGDH	D-3-phosphoglycerate dehydrogenase (3-PGDH) (EC 1.1.1.95) (2-oxoglutarate reductase) (EC 1.1.1.399) (Malate dehydrogenase) (EC 1.1.1.37)	O43175	-2.91538	1.056	-0.929688	0.263832	0.335054	FALSE	FALSE	None
USP14	7.56977	7.99982	7.56556	9.08356	6.61954	9.71365	5.59205	6.75061	P54578	P54578;A6NJA2	UBP14_HUMAN	USP14	Ubiquitin carboxyl-terminal hydrolase 14 (EC 3.4.19.12) (Deubiquitinating enzyme 14) (Ubiquitin thioesterase 14) (Ubiquitin-specific-processing protease 14)	P54578	-2.78217	1.01074	-0.885715	0.264561	0.336213	FALSE	FALSE	None
ACOT7	8.41896	8.28434	8.42234	9.30538	7.4524	9.34587	7.164	7.26075	O00154	O00154;K7EKP8	BACH_HUMAN	ACOT7	Cytosolic acyl coenzyme A thioester hydrolase (EC 3.1.2.2) (Acyl-CoA thioesterase 7) (Brain acyl-CoA hydrolase) (BACH) (hBACH) (CTE-IIa) (CTE-II) (Long chain acyl-CoA thioester hydrolase)	O00154	-2.52165	0.917649	-0.802	0.264977	0.336879	FALSE	FALSE	None
PPIA	14.707	14.4299	13.8873	14.5524	13.5633	13.1561	14.1561	13.9448	P62937	P62937;C9J5S7;F8WE65;A0A7I2V5J5	PPIA_HUMAN	PPIA	Peptidyl-prolyl cis-trans isomerase A (PPIase A) (EC 5.2.1.8) (Cyclophilin A) (Cyclosporin A-binding protein) (Rotamase A) [Cleaved into: Peptidyl-prolyl cis-trans isomerase A. N-terminally processed]	P62937	-2.16787	0.78972	-0.689075	0.265231	0.337284	FALSE	FALSE	None
PLS3	9.52514	12.3569	10.6669	12.0279	10.1388	11.2266	10.2168	9.9159	P13797	P13797;A0A0A0MSQ0	PLST_HUMAN	PLS3	Plastin-3 (T-plastin)	P13797	-2.42243	0.883062	-0.769685	0.265401	0.337556	FALSE	FALSE	None
PRDX1.1	13.2156	12.3775	12.9534	12.3497	12.1041	11.9604	12.3055	12.1463	Q06830	Q06830;A0A0A0MSI0	PRDX1_HUMAN	PRDX1	Peroxiredoxin-1 (EC 1.11.1.24) (Natural killer cell-enhancing factor A) (NKEF-A) (Proliferation-associated gene protein) (PAG) (Thioredoxin peroxidase 2) (Thioredoxin-dependent peroxide reductase 2) (Thioredoxin-dependent peroxiredoxin 1)	Q06830	-1.87959	0.68964	-0.594975	0.266997	0.340126	FALSE	FALSE	None
TUBB.4	8.00396	11.6294	7.80567	12.443	7.99098	17.5318	7.69188	13.6867	P07437;P68371;Q13509	Q9BVA1;P07437;Q13509;Q13885;P68371;A0A0B4J269;Q5ST81;Q5JP53;G3V2A3	TBB3_HUMAN;TBB4B_HUMAN;TBB5_HUMAN	TUBB;TUBB3;TUBB4B	Tubulin beta chain (Tubulin beta-5 chain)	Q9BVA1	-2.04296	5.55262	1.75483	0.267678	0.341228	FALSE	FALSE	None
PGD	9.09203	13.2593	11.9051	11.7586	9.76971	12.6283	10.2754	9.40882	P52209	P52209;K7ELN9	6PGD_HUMAN	PGD	6-phosphogluconate dehydrogenase. decarboxylating (EC 1.1.1.44)	P52209	-3.11395	1.14755	-0.9832	0.268074	0.341871	FALSE	FALSE	None
SRSF4	11.0158	7.89856	6.69481	12.151	10.1708	10.0036	11.2086	11.3039	Q08170;Q13243;Q13247	Q13243;Q08170;Q13247;A0A590UK80;A0A590UJK4;B4DJK0;A0A590UJP7;B4DUA4;A0A0D9SEM4;A0A590UK01	SRSF4_HUMAN;SRSF5_HUMAN;SRSF6_HUMAN	SRSF4;SRSF5;SRSF6	Serine/arginine-rich splicing factor 4 (Pre-mRNA-splicing factor SRP75) (SRP001LB) (Splicing factor. arginine/serine-rich 4)	Q13243	-1.44642	3.90978	1.23168	0.269025	0.343421	FALSE	FALSE	None
MAP1B	9.46406	10.9292	12.6	8.99873	11.2807	11.1414	11.6642	11.8607	P46821	P46821	MAP1B_HUMAN	MAP1B	Microtubule-associated protein 1B (MAP-1B) [Cleaved into: MAP1B heavy chain;MAP1 light chain LC1]	P46821	-1.16623	3.14374	0.988753	0.269703	0.344531	FALSE	FALSE	None
RPS19	11.6709	10.7591	10.2902	11.5784	10.3208	7.89666	10.5554	11.0072	P39019	P39019;M0R140;M0R2L9;M0QYF7	RS19_HUMAN	RPS19	40S ribosomal protein S19 (Small ribosomal subunit protein eS19)	P39019	-3.59318	1.33391	-1.12963	0.269877	0.344817	FALSE	FALSE	None
PSMA5	9.4326	10.6996	10.7851	11.1086	9.88603	10.7033	9.96291	8.6931	P28066	P28066	PSA5_HUMAN	PSMA5	Proteasome subunit alpha type-5 (Macropain zeta chain) (Multicatalytic endopeptidase complex zeta chain) (Proteasome zeta chain)	P28066	-2.21421	0.823928	-0.69514	0.270456	0.34577	FALSE	FALSE	None
UBE2V1	7.12408	9.69796	7.90887	9.1602	8.3855	8.82305	6.40158	6.77699	Q13404;Q15819	Q13404;Q15819;G3V2F7;H0YBX6;G3V113;I3L0A0;E5RIF1;D6RG00	UB2V1_HUMAN;UB2V2_HUMAN	UBE2V1;UBE2V2	Ubiquitin-conjugating enzyme E2 variant 1 (UEV-1) (CROC-1) (TRAF6-regulated IKK activator 1 beta Uev1A)	Q13404	-2.79079	1.03879	-0.875997	0.27053	0.345892	FALSE	FALSE	None
BANF1	9.10264	10.2676	7.22813	11.2035	8.70906	9.10118	9.17692	6.363	O75531	O75531	BAF_HUMAN	BANF1	Barrier-to-autointegration factor (Breakpoint cluster region protein 1) [Cleaved into: Barrier-to-autointegration factor. N-terminally processed]	O75531	-3.54696	1.32111	-1.11293	0.270688	0.346152	FALSE	FALSE	None
TUBB3	6.01742	10.9325	6.56551	8.34281	8.59191	10.9131	7.33763	9.14956	Q13509;Q9BUF5	Q13509;Q9BUF5;A0A0B4J269;K7ESM5	TBB3_HUMAN;TBB6_HUMAN	TUBB3;TUBB6	Tubulin beta-3 chain (Tubulin beta-4 chain) (Tubulin beta-III)	Q13509	-1.23935	3.30633	1.03349	0.272252	0.348743	FALSE	FALSE	None
LRRC75A	5.70221	6.9887	7.12118	7.58647	5.78615	7.45899	8.37177	9.07535	Q8NAA5	Q8NAA5	LR75A_HUMAN	LRRC75A	Leucine-rich repeat-containing protein 75A (Leucine-rich repeat-containing protein FAM211A)	Q8NAA5	-0.992507	2.63936	0.823425	0.273037	0.350052	FALSE	FALSE	None
DNASE2	7.55894	7.67619	8.19777	8.29866	7.93453	8.45084	5.84889	5.72274	O00115	O00115;K7ENE5	DNS2A_HUMAN	DNASE2	Deoxyribonuclease-2-alpha (EC 3.1.22.1) (Acid DNase) (Deoxyribonuclease II alpha) (DNase II alpha) (Lysosomal DNase II) (R31240_2)	O00115	-3.02851	1.14123	-0.94364	0.27355	0.350912	FALSE	FALSE	None
RPL29	14.4768	16.3101	17.237	15.9687	13.8568	14.9501	15.7585	15.9293	P47914	P47914;A0A3B3ITT5	RL29_HUMAN	RPL29	60S ribosomal protein L29 (Cell surface heparin-binding protein HIP) (Large ribosomal subunit protein eL29)	P47914	-2.81179	1.06284	-0.874475	0.274306	0.352182	FALSE	FALSE	None
HSPA8	13.5821	13.234	13.0944	13.0916	12.6617	12.6643	12.8232	12.5411	P11142	P11142;E9PQQ4;E9PN89;E9PLF4;E9PI65;E9PK54;E9PQK7	HSP7C_HUMAN	HSPA8	Heat shock cognate 71 kDa protein (EC 3.6.4.10) (Heat shock 70 kDa protein 8) (Lipopolysaccharide-associated protein 1) (LAP-1) (LPS-associated protein 1)	P11142	-1.86028	0.704379	-0.57795	0.274727	0.35289	FALSE	FALSE	None
LMNB1	9.0583	7.62038	10.7648	8.8894	8.66027	7.34858	7.67436	9.28233	P20700	P20700;A0A0D9SFY5;E9PBF6;A0A0D9SFE5	LMNB1_HUMAN	LMNB1	Lamin-B1	P20700	-2.71126	1.02759	-0.841835	0.274964	0.35329	FALSE	FALSE	None
PSMD7	7.75789	9.40289	8.15318	8.62414	7.49349	7.91758	8.61844	6.95512	P51665	P51665;H3BNT7;H3BTM8	PSMD7_HUMAN	PSMD7	26S proteasome non-ATPase regulatory subunit 7 (26S proteasome regulatory subunit RPN8) (26S proteasome regulatory subunit S12) (Mov34 protein homolog) (Proteasome subunit p40)	P51665	-2.38291	0.906173	-0.738368	0.275785	0.354682	FALSE	FALSE	None
ERP29	10.2893	9.45274	10.1426	7.37502	9.12528	7.2885	7.98428	9.73567	P30040	P30040;F8VY02	ERP29_HUMAN	ERP29	Endoplasmic reticulum resident protein 29 (ERp29) (Endoplasmic reticulum resident protein 28) (ERp28) (Endoplasmic reticulum resident protein 31) (ERp31)	P30040	-2.52452	0.961552	-0.781483	0.276175	0.355344	FALSE	FALSE	None
SHMT2	10.0355	9.6862	7.85125	10.8778	9.3555	6.94927	9.095	9.94869	P34897	P34897;H0YIZ0	GLYM_HUMAN	SHMT2	Serine hydroxymethyltransferase. mitochondrial (SHMT) (EC 2.1.2.1) (Glycine hydroxymethyltransferase) (Serine methylase)	P34897	-2.50594	0.954799	-0.775573	0.276257	0.355484	FALSE	FALSE	None
MSN	11.7907	12.7832	11.6592	12.8106	12.0327	12.5016	10.5096	11.2415	P26038	P26038	MOES_HUMAN	MSN	Moesin (Membrane-organizing extension spike protein)	P26038	-2.22848	0.849325	-0.689575	0.276328	0.355605	FALSE	FALSE	None
RPL3	10.878	9.84183	7.13675	9.47983	10.2313	8.57819	6.70285	7.96303	P39023	P39023;G5E9G0;B5MCW2	RL3_HUMAN	RPL3	60S ribosomal protein L3 (HIV-1 TAR RNA-binding protein B) (TARBP-B) (Large ribosomal subunit protein uL3)	P39023	-3.12122	1.1907	-0.96526	0.27656	0.356	FALSE	FALSE	None
HEXB	8.31111	7.4344	7.2948	12.9211	8.75304	10.1775	5.77297	6.53726	P07686	P07686;H0YA83;Q5URX0	HEXB_HUMAN	HEXB	Beta-hexosaminidase subunit beta (EC 3.2.1.52) (Beta-N-acetylhexosaminidase subunit beta) (Hexosaminidase subunit B) (Cervical cancer proto-oncogene 7 protein) (HCC-7) (N-acetyl-beta-glucosaminidase subunit beta) [Cleaved into: Beta-hexosaminidase subunit beta chain B;Beta-hexosaminidase subunit beta chain A]	P07686	-3.83468	1.47436	-1.18016	0.278474	0.359283	FALSE	FALSE	None
CUL4B	8.67333	12.8288	9.59329	12.8225	8.6112	13.0033	8.44422	9.00962	Q13620	Q13619;Q13620;A0A7P0T8P8;A0A7P0T9D0;A0A669KAX4;A0A0A0MR50;K4DI93;A0A804CL36;A0A7P0T9C8;A0A7P0T954;A0A7P0T9P5;A0A669KBG9;A0A7P0T9R8;A0A7P0TAF9;A0A7P0T9L3	CUL4B_HUMAN	CUL4B	Cullin-4B (CUL-4B)	Q13619	-3.94091	1.51612	-1.21239	0.278623	0.359539	FALSE	FALSE	None
RPL23A	11.692	10.6386	12.8112	9.50448	11.2879	9.79284	12.5405	5.95364	P62750	P62750;K7EMA7;H7BY10;K7ERT8;A8MUS3;K7EJV9	RL23A_HUMAN	RPL23A	60S ribosomal protein L23a (Large ribosomal subunit protein uL23)	P62750	-4.1221	1.5864	-1.26785	0.278711	0.359692	FALSE	FALSE	None
GLOD4	11.5219	13.6556	12.8356	9.71831	12.7484	12.5916	12.8878	12.5361	Q9HC38	Q9HC38;F6TLX2;I3L3Q4	GLOD4_HUMAN	GLOD4	Glyoxalase domain-containing protein 4	Q9HC38	-0.948722	2.46497	0.758122	0.27873	0.359724	FALSE	FALSE	None
PKM	14.2045	15.169	13.9745	15.5018	13.811	15.0573	13.3718	13.8591	P14618	P14618;H3BQ34;H3BTJ2;A0A804F6T5;H3BT25;H3BUW1;H3BTN5;A0A804F729	KPYM_HUMAN	PKM	Pyruvate kinase PKM (EC 2.7.1.40) (Cytosolic thyroid hormone-binding protein) (CTHBP) (Opa-interacting protein 3) (OIP-3) (Pyruvate kinase 2/3) (Pyruvate kinase muscle isozyme) (Thyroid hormone-binding protein 1) (THBP1) (Tumor M2-PK) (p58)	P14618	-2.24649	0.871185	-0.68765	0.280757	0.362928	FALSE	FALSE	None
RTN4	8.0929	12.3133	8.90805	12.8507	6.96909	12.4095	8.21149	9.87184	F8W914	F8W914	F8W914_HUMAN	RTN4	Reticulon-4 (Foocen) (Neurite outgrowth inhibitor) (Nogo protein) (Neuroendocrine-specific protein) (NSP) (Neuroendocrine-specific protein C homolog) (RTN-x) (Reticulon-5)	F8W914	-3.85431	1.50279	-1.17576	0.282208	0.365238	FALSE	FALSE	None
COPB1	6.93378	10.0368	7.13243	9.57443	6.42829	9.81515	6.68865	6.77842	P53618	P53618;E9PP73	COPB_HUMAN	COPB1	Coatomer subunit beta (Beta-coat protein) (Beta-COP)	P53618	-3.25369	1.27022	-0.991733	0.282549	0.365784	FALSE	FALSE	None
BPNT1	8.29658	7.41011	6.99617	8.54055	10.3703	7.05699	7.82895	9.44692	O95861	O95861;F8W1J0;F8VVW8;A6NF51;F8VZG4	BPNT1_HUMAN	BPNT1	3'(2').5'-bisphosphate nucleotidase 1 (EC 3.1.3.7) (Bisphosphate 3'-nucleotidase 1) (PAP-inositol 1.4-phosphatase) (PIP)	O95861	-1.10787	2.83774	0.864937	0.282555	0.365794	FALSE	FALSE	None
NAP1L4	6.86468	13.3214	11.3168	12.8926	8.887	13.3527	9.19515	7.87663	Q99733	Q99733;A8MXH2;C9J6D1;C9JZI7;H0YCI4	NP1L4_HUMAN	NAP1L4	Nucleosome assembly protein 1-like 4 (Nucleosome assembly protein 2) (NAP-2)	Q99733	-4.19536	1.65336	-1.271	0.28508	0.369861	FALSE	FALSE	None
HSD17B4	9.06042	8.37325	6.26598	10.7641	9.15804	7.72169	7.19821	6.61288	P51659	P51659;A0A2R8YD50;A0A804HLJ0;A0A804HIR1;E7ER27;A0A2R8YF45;E7EPL9;A0A804HKU2;A0A804HKT2;A0A2R8YDT8;A0A804HK65;A0A2R8YEG2	DHB4_HUMAN	HSD17B4	Peroxisomal multifunctional enzyme type 2 (MFE-2) (17-beta-hydroxysteroid dehydrogenase 4) (17-beta-HSD 4) (D-bifunctional protein) (DBP) (Multifunctional protein 2) (MFP-2) (Short chain dehydrogenase/reductase family 8C member 1) [Cleaved into: (3R)-hydroxyacyl-CoA dehydrogenase (EC 1.1.1.n12);Enoyl-CoA hydratase 2 (EC 4.2.1.107) (EC 4.2.1.119) (3-alpha.7-alpha.12-alpha-trihydroxy-5-beta-cholest…	P51659	-3.135	1.24853	-0.943233	0.287899	0.374462	FALSE	FALSE	None
CNPY2	8.31924	7.36706	8.99435	8.15068	8.40454	6.95512	8.04385	6.83501	Q9Y2B0	Q9Y2B0;F8W031;F8W1K5;F8VXJ7	CNPY2_HUMAN	CNPY2	Protein canopy homolog 2 (MIR-interacting saposin-like protein) (Putative secreted protein Zsig9) (Transmembrane protein 4)	Q9Y2B0	-2.16197	0.86557	-0.648203	0.289312	0.376791	FALSE	FALSE	None
PFDN4	8.11387	7.71115	9.07073	7.15514	8.03607	6.29857	6.72586	8.13588	Q9NQP4	Q9NQP4;E9PQY2	PFD4_HUMAN	PFDN4	Prefoldin subunit 4 (Protein C-1)	Q9NQP4	-2.38406	0.956801	-0.713628	0.289962	0.377869	FALSE	FALSE	None
CAPNS1	5.91057	9.09234	13.6733	8.03506	5.88324	10.8755	7.22403	7.83082	P04632	P04632;A0A075B7C0;A0A0C4DGQ5;U3KPR7;U3KQE2;K7EIV0;K7EKD8;K7EM73	CPNS1_HUMAN	CAPNS1	Calpain small subunit 1 (CSS1) (Calcium-activated neutral proteinase small subunit) (CANP small subunit) (Calcium-dependent protease small subunit) (CDPS) (Calcium-dependent protease small subunit 1) (Calpain regulatory subunit)	P04632	-4.09517	1.64633	-1.22442	0.290419	0.378628	FALSE	FALSE	None
PEA15	9.40804	11.3194	11.0246	10.6652	8.8086	9.29951	10.151	11.2457	Q15121	Q15121;B1AKZ5	PEA15_HUMAN	PEA15	Astrocytic phosphoprotein PEA-15 (15 kDa phosphoprotein enriched in astrocytes) (Phosphoprotein enriched in diabetes) (PED)	Q15121	-2.43557	0.979351	-0.728107	0.290476	0.378723	FALSE	FALSE	None
TARDBP	8.03951	7.33522	7.38277	8.41256	8.24728	5.95095	5.40073	8.51768	Q13148	Q13148;A0A087WX29;G3V162;A0A087WV68;A0A087WYY0;K7EN94;A0A0A0N0M3;B1AKP7;K7EJM5;A0A087WXQ5;A0A087X260	TADBP_HUMAN	TARDBP	TAR DNA-binding protein 43 (TDP-43)	Q13148	-2.56087	1.03416	-0.763355	0.291624	0.38064	FALSE	FALSE	None
OLA1	7.97553	9.13186	6.70126	8.87014	6.1545	9.13322	5.93835	7.68131	Q9NTK5	Q9NTK5;J3KQ32	OLA1_HUMAN	OLA1	Obg-like ATPase 1 (DNA damage-regulated overexpressed in cancer 45) (DOC45) (GTP-binding protein 9)	Q9NTK5	-3.16495	1.27925	-0.942852	0.291863	0.381039	FALSE	FALSE	None
EEF1G	12.2921	11.8998	9.71875	12.7264	11.243	10.1137	11.5488	10.9744	P26641	P26641	EF1G_HUMAN	EEF1G	Elongation factor 1-gamma (EF-1-gamma) (eEF-1B gamma)	P26641	-2.31684	0.938265	-0.689287	0.292382	0.38191	FALSE	FALSE	None
KRT8	14.194	12.8361	13.2414	12.992	13.0758	11.3309	13.205	12.8568	P05787	P05787	K2C8_HUMAN	KRT8	Keratin. type II cytoskeletal 8 (Cytokeratin-8) (CK-8) (Keratin-8) (K8) (Type-II keratin Kb8)	P05787	-2.34954	0.952042	-0.69875	0.292532	0.382163	FALSE	FALSE	None
FSTL1	6.2042	9.6532	7.17092	8.02145	9.11777	10.3437	8.96249	6.34135	Q12841	Q12841	FSTL1_HUMAN	FSTL1	Follistatin-related protein 1 (Follistatin-like protein 1)	Q12841	-1.28087	3.13864	0.928885	0.294436	0.38538	FALSE	FALSE	None
ANXA3	8.43205	7.63595	7.10169	6.81192	7.82828	7.46182	8.09935	9.71791	P12429	P12429;D6RA82	ANXA3_HUMAN	ANXA3	Annexin A3 (35-alpha calcimedin) (Annexin III) (Annexin-3) (Inositol 1.2-cyclic phosphate 2-phosphohydrolase) (Lipocortin III) (Placental anticoagulant protein III) (PAP-III)	P12429	-1.08151	2.64439	0.781438	0.295016	0.386366	FALSE	FALSE	None
ITIH3	11.105	12.3236	12.5821	11.408	12.1326	12.5114	13.7545	11.9285	Q06033	Q06033;A0A087WW43;E7ET33	ITIH3_HUMAN	ITIH3	Inter-alpha-trypsin inhibitor heavy chain H3 (ITI heavy chain H3) (ITI-HC3) (Inter-alpha-inhibitor heavy chain 3) (Serum-derived hyaluronan-associated protein) (SHAP)	Q06033	-1.01462	2.46877	0.727075	0.296318	0.388591	FALSE	FALSE	None
RPS14	11.1509	9.27161	8.07947	11.1857	9.74879	9.73929	9.93193	6.20018	P62263	P62263;A0A2R8Y811	RS14_HUMAN	RPS14	40S ribosomal protein S14 (Small ribosomal subunit protein uS11)	P62263	-3.455	1.42126	-1.01687	0.296565	0.389014	FALSE	FALSE	None
TUFM	10.621	10.6431	10.2054	10.8916	9.47344	9.62084	10.4684	9.84958	P49411	P49411	EFTU_HUMAN	TUFM	Elongation factor Tu. mitochondrial (EF-Tu) (P43)	P49411	-2.50545	1.03103	-0.73721	0.296664	0.389185	FALSE	FALSE	None
CACNA2D1	10.2797	14.7632	13.4193	7.74835	12.6518	12.5845	13.2083	12.6531	P54289	P54289;E7ERK3	CA2D1_HUMAN	CACNA2D1	Voltage-dependent calcium channel subunit alpha-2/delta-1 (Voltage-gated calcium channel subunit alpha-2/delta-1) [Cleaved into: Voltage-dependent calcium channel subunit alpha-2-1;Voltage-dependent calcium channel subunit delta-1]	P54289	-1.71361	4.15718	1.22179	0.297111	0.389953	FALSE	FALSE	None
HNRNPF.1	8.90157	7.86482	9.30154	7.10266	8.63448	8.06971	5.5104	7.80623	P52597	P52597	HNRPF_HUMAN	HNRNPF	Heterogeneous nuclear ribonucleoprotein F (hnRNP F) (Nucleolin-like protein mcs94-1) [Cleaved into: Heterogeneous nuclear ribonucleoprotein F. N-terminally processed]	P52597	-2.68996	1.11508	-0.787443	0.298613	0.392549	FALSE	FALSE	None
APLP2	7.72242	11.5594	5.19844	11.0924	6.81907	11.6503	5.75552	6.37762	Q06481	Q06481	APLP2_HUMAN	APLP2	Amyloid beta precursor like protein 2 (APPH) (Amyloid beta (A4) precursor-like protein 2) (Amyloid protein homolog) (Amyloid-like protein 2) (APLP-2) (CDEI box-binding protein) (CDEBP) (Sperm membrane protein YWK-II)	Q06481	-4.2523	1.76722	-1.24254	0.299294	0.393732	FALSE	FALSE	None
HSPA1A	12.1262	11.5857	11.3467	11.676	11.4694	10.6085	11.1857	11.1298	P0DMV8;P0DMV9	P0DMV8;P0DMV9;V9GZ37;A0A0G2JIW1	HS71A_HUMAN;HS71B_HUMAN	HSPA1A;HSPA1B	Heat shock 70 kDa protein 1A (Heat shock 70 kDa protein 1) (HSP70-1) (HSP70.1)	P0DMV8	-2.00306	0.832456	-0.5853	0.299294	0.393733	FALSE	FALSE	None
GSTO1	9.91652	8.44205	8.03398	8.16889	9.19562	9.77173	8.39491	10.1739	P78417	P78417;Q5TA02	GSTO1_HUMAN	GSTO1	Glutathione S-transferase omega-1 (GSTO-1) (EC 2.5.1.18) (Glutathione S-transferase omega 1-1) (GSTO 1-1) (Glutathione-dependent dehydroascorbate reductase) (EC 1.8.5.1) (Monomethylarsonic acid reductase) (MMA(V) reductase) (EC 1.20.4.2) (S-(Phenacyl)glutathione reductase) (SPG-R)	P78417	-1.0584	2.54576	0.74368	0.299395	0.393909	FALSE	FALSE	None
PAICS	9.85535	10.2047	8.75577	10.357	8.64114	8.4567	9.69462	9.33082	P22234	P22234;D6RF62;E9PBS1	PUR6_HUMAN	PAICS	Multifunctional protein ADE2 [Includes: Phosphoribosylaminoimidazole-succinocarboxamide synthase (EC 6.3.2.6) (SAICAR synthetase);Phosphoribosylaminoimidazole carboxylase (EC 4.1.1.21) (AIR carboxylase) (AIRC)]	P22234	-2.6191	1.09433	-0.762385	0.300723	0.396229	FALSE	FALSE	None
RAB5A	9.45777	6.48547	9.94625	8.67418	10.1056	6.71797	7.06332	6.83468	P20339;P51148	P61020;P20339;P51148;F8VVZ0;F8VWZ7;K7ERI8;F8VPW9;F8VSF8;F8WCY6;F8WD79;F8VUA5;K7ERQ8;F8VWU4;F8VVK3	RAB5A_HUMAN;RAB5C_HUMAN	RAB5A;RAB5C	Ras-related protein Rab-5A (EC 3.6.5.2)	P61020	-3.30072	1.37967	-0.960525	0.300827	0.396413	FALSE	FALSE	None
DDX3X	9.77097	11.2829	10.0207	11.4626	9.22655	10.2186	9.96564	10.6385	O00571	O00571;O15523;Q9NQI0;A0A2R8YFR4;A0A2R8YCW1;A0A2R8YDH3;A0A2R8YDT5;A0A2R8Y645;A0A2R8YF78;D6RCM4;A0A0D9SFB3;A0A2R8YFS5;A0A0D9SF53;A0A2R8Y5G6;A0A2R8Y7T2;A0A0D9SG12;F6S8Q4;A0A2U3TZJ9;A0A2R8Y4A4	DDX3X_HUMAN	DDX3X	ATP-dependent RNA helicase DDX3X (EC 3.6.4.13) (CAP-Rf) (DEAD box protein 3. X-chromosomal) (DEAD box. X isoform) (DBX) (Helicase-like protein 2) (HLP2)	O00571	-2.1431	0.899158	-0.62197	0.301824	0.398167	FALSE	FALSE	None
YARS1	8.36101	9.56113	7.78625	8.47898	8.61858	6.14288	9.12269	6.41843	P54577	P54577;A0A6Q8PFX4;A0A6Q8PF15;A0A0C4DGZ5;A0A6Q8PFX2;A0A6Q8PFC1	SYYC_HUMAN	YARS1	Tyrosine--tRNA ligase. cytoplasmic (EC 6.1.1.1) (Tyrosyl-tRNA synthetase) (TyrRS) [Cleaved into: Tyrosine--tRNA ligase. cytoplasmic. N-terminally processed]	P54577	-3.35278	1.41039	-0.971198	0.302521	0.399399	FALSE	FALSE	None
ELAVL1	8.81672	8.69916	8.30071	7.78022	8.42803	7.15997	5.81726	9.05446	Q15717	Q15717	ELAV1_HUMAN	ELAVL1	ELAV-like protein 1 (Hu-antigen R) (HuR)	Q15717	-2.70781	1.13926	-0.784273	0.302566	0.399479	FALSE	FALSE	None
COPA	8.88127	10.4127	9.41233	10.4984	7.95258	11.1794	8.2206	8.73544	P53621	P53621;A0A3B3ISC6;A0A3B3IS84;A0A3B3IU89;A0A3B3IT15	COPA_HUMAN	COPA	Coatomer subunit alpha (Alpha-coat protein) (Alpha-COP) (HEP-COP) (HEPCOP) [Cleaved into: Xenin (Xenopsin-related peptide);Proxenin]	P53621	-2.69113	1.13279	-0.77917	0.302694	0.399706	FALSE	FALSE	None
PLOD3	7.79177	10.4406	7.40102	10.8828	5.60133	10.8678	9.3903	6.29888	O60568	O60568	PLOD3_HUMAN	PLOD3	Multifunctional procollagen lysine hydroxylase and glycosyltransferase LH3 [Includes: Procollagen-lysine.2-oxoglutarate 5-dioxygenase 3 (EC 1.14.11.4) (Lysyl hydroxylase 3) (LH3);Procollagen glycosyltransferase (EC 2.4.1.50) (EC 2.4.1.66) (Galactosylhydroxylysine-glucosyltransferase) (Procollagen galactosyltransferase) (Procollagen glucosyltransferase)]	O60568	-3.79207	1.61313	-1.08947	0.305803	0.404703	FALSE	FALSE	None
CAPN1	9.00062	8.24056	6.8759	8.43931	6.02827	9.89734	6.66407	6.8914	P07384	P07384;E9PJA6;E9PIA9;E9PLX0;E9PQB3;E9PMC6;E9PSA6;E9PLC9;E9PJJ3;E9PRM1	CAN1_HUMAN	CAPN1	Calpain-1 catalytic subunit (EC 3.4.22.52) (Calcium-activated neutral proteinase 1) (CANP 1) (Calpain mu-type) (Calpain-1 large subunit) (Cell proliferation-inducing gene 30 protein) (Micromolar-calpain) (muCANP)	P07384	-2.68593	1.14828	-0.768827	0.307268	0.407081	FALSE	FALSE	None
TKT	12.3932	12.9724	12.9674	14.1087	12.5243	13.3575	12.1016	12.0971	P29401	P29401;A0A0B4J1R6	TKT_HUMAN	TKT	Transketolase (TK) (EC 2.2.1.1)	P29401	-2.06395	0.88335	-0.5903	0.307595	0.407614	FALSE	FALSE	None
CANX	10.262	7.85177	7.41412	10.7676	9.67655	9.2295	9.0981	11.2427	P27824	P27824;A0A7P0T937;A0A7P0T840;D6RFL1;A0A7P0Z4H2;A0A7P0TB65;A0A7P0TAE9;D6RGY2;A0A7P0T8G1;A0A7P0Z4D6;A0A7P0Z484;A0A7P0TAR9;A0A7P0T9L0	CALX_HUMAN	CANX	Calnexin (IP90) (Major histocompatibility complex class I antigen-binding protein p88) (p90)	P27824	-1.10515	2.58083	0.73784	0.307749	0.407865	FALSE	FALSE	None
TPM1.2	9.56499	10.9823	7.38246	9.65838	10.3114	9.88041	9.59572	10.7158	P09493	P09493;A0A494C0V8;A0A0S2Z4G6;F5H7S3;H0YKX5;Q6ZN40;H0YL42;H0YKJ4;H0YK48;H0YL80;B7Z596;A0A494BZZ2;H7BYY1	TPM1_HUMAN	TPM1	Tropomyosin alpha-1 chain (Alpha-tropomyosin) (Tropomyosin-1)	P09493	-1.0946	2.5522	0.7288	0.30821	0.408618	FALSE	FALSE	None
COPG1	6.03015	8.03777	8.13055	7.34859	5.58594	11.0754	7.8312	8.38437	Q9Y678	Q9Y678;H0Y8X7	COPG1_HUMAN	COPG1	Coatomer subunit gamma-1 (Gamma-1-coat protein) (Gamma-1-COP)	Q9Y678	-1.2628	2.92772	0.832462	0.309881	0.411359	FALSE	FALSE	None
ACTN4	10.8831	13.3487	11.6351	13.2917	11.5006	12.1586	11.7416	11.3324	O43707	O43707;F5GXS2;H7C144	ACTN4_HUMAN	ACTN4	Alpha-actinin-4 (Non-muscle alpha-actinin 4)	O43707	-2.1327	0.920002	-0.60635	0.309918	0.41142	FALSE	FALSE	None
RPS25	11.9856	11.1243	10.7874	11.6909	11.0488	9.53851	11.1423	11.2494	P62851	P62851	RS25_HUMAN	RPS25	40S ribosomal protein S25 (Small ribosomal subunit protein eS25)	P62851	-2.3054	1.0008	-0.652297	0.311778	0.414495	FALSE	FALSE	None
ACTA2.2	13.3553	12.5534	11.8467	13.173	13.4039	8.7652	13.2462	12.1982	P62736;P63267;P68032	P68133;P62736;P68032;P63267;B8ZZJ2;F6QUT6;F6UVQ4;F8WB63;A0A804HKV3;C9JFL5;A6NL76	ACTA_HUMAN;ACTC_HUMAN;ACTH_HUMAN	ACTA2;ACTC1;ACTG2	Actin. aortic smooth muscle (Alpha-actin-2) (Cell growth-inhibiting gene 46 protein) [Cleaved into: Actin. aortic smooth muscle. intermediate form]	P68133	-2.94037	1.28292	-0.828725	0.313266	0.416972	FALSE	FALSE	None
CFL1	13.8441	15.709	14.7474	15.8466	13.8287	15.9127	13.5547	14.1413	P23528	P23528;Q9Y281;E9PP50;G3V1A4;E9PQB7;E9PK25;E9PLJ3	COF1_HUMAN	CFL1	Cofilin-1 (18 kDa phosphoprotein) (p18) (Cofilin. non-muscle isoform)	P23528	-2.40575	1.0509	-0.677425	0.313613	0.417552	FALSE	FALSE	None
UAP1	8.63215	9.6608	7.48456	8.47664	9.64362	9.12866	5.8888	6.58914	Q16222	Q3KQV9;Q16222	UAP1_HUMAN	UAP1	UDP-N-acetylhexosamine pyrophosphorylase (Antigen X) (AGX) (Sperm-associated antigen 2) [Includes: UDP-N-acetylgalactosamine pyrophosphorylase (EC 2.7.7.83) (AGX-1);UDP-N-acetylglucosamine pyrophosphorylase (EC 2.7.7.23) (AGX-2)]	Q3KQV9	-2.6677	1.16573	-0.750982	0.313715	0.417724	FALSE	FALSE	None
H2AC1	10.4536	7.66299	6.79634	9.96401	9.45683	7.51353	10.9081	10.6128	P16104;Q8IUE6;Q96QV6	P16104;Q8IUE6;Q96QV6	H2A1A_HUMAN;H2A2B_HUMAN;H2AX_HUMAN	H2AC1;H2AC21;H2AX	Histone H2A type 1-A (H2A-clustered histone 1) (Histone H2A/r)	P16104	-1.40637	3.21353	0.90358	0.314158	0.418466	FALSE	FALSE	None
CAND1	9.26702	8.57377	9.86175	9.83035	9.1201	8.83527	9.43466	7.61745	Q86VP6	Q86VP6;A0A0C4DGH5	CAND1_HUMAN	CAND1	Cullin-associated NEDD8-dissociated protein 1 (Cullin-associated and neddylation-dissociated protein 1) (TBP-interacting protein of 120 kDa A) (TBP-interacting protein 120A) (p120 CAND1)	Q86VP6	-2.25114	0.988437	-0.631352	0.315126	0.420093	FALSE	FALSE	None
RAN	14.0353	12.7847	12.9337	12.5924	13.0037	11.2129	12.8066	12.8237	P62826	P62826;B5MDF5;J3KQE5;B4DV51;F5H018	RAN_HUMAN	RAN	GTP-binding nuclear protein Ran (Androgen receptor-associated protein 24) (GTPase Ran) (Ras-like protein TC4) (Ras-related nuclear protein)	P62826	-2.23341	0.983809	-0.6248	0.316071	0.421687	FALSE	FALSE	None
VCP	10.6037	11.4458	11.6094	10.9031	10.6419	11.2612	10.0706	10.3348	P55072	P55072;A0A7P0T8Q5;C9JUP7;A0A7P0TAW3;A0A7I2V540;A0A7P0T8A3;A0A7P0TA22	TERA_HUMAN	VCP	Transitional endoplasmic reticulum ATPase (TER ATPase) (EC 3.6.4.6) (15S Mg(2+)-ATPase p97 subunit) (Valosin-containing protein) (VCP)	P55072	-2.01918	0.892432	-0.563375	0.317056	0.423357	FALSE	FALSE	None
PRSS3	6.34194	9.44159	8.42215	8.99253	10.8036	10.0009	8.34718	8.8967	P35030	P35030;A0A7P0MNE9	TRY3_HUMAN	PRSS3	Trypsin-3 (EC 3.4.21.4) (Brain trypsinogen) (Mesotrypsin) (Mesotrypsinogen) (Serine protease 3) (Serine protease 4) (Trypsin III) (Trypsin IV)	P35030	-1.92165	4.34673	1.21254	0.317131	0.423485	FALSE	FALSE	None
AK2	8.88446	7.13812	7.70963	9.50494	9.09338	6.78939	6.13516	8.36479	P54819	P54819;A0A5F9ZHP2;G3V213;F8VY04;F8W1A4;A0A5K1VW67;F8VZG5	KAD2_HUMAN	AK2	Adenylate kinase 2. mitochondrial (AK 2) (EC 2.7.4.3) (ATP-AMP transphosphorylase 2) (ATP:AMP phosphotransferase) (Adenylate monophosphate kinase) [Cleaved into: Adenylate kinase 2. mitochondrial. N-terminally processed]	P54819	-2.57083	1.14362	-0.713607	0.318952	0.426592	FALSE	FALSE	None
PVR	6.70321	8.72938	9.94792	7.46403	8.61033	7.95267	6.36929	7.32214	P15151	P15151;A0A0A0MSA9;A0A0C4DG49	PVR_HUMAN	PVR	Poliovirus receptor (Nectin-like protein 5) (NECL-5) (CD antigen CD155)	P15151	-2.343	1.04794	-0.647528	0.320545	0.42933	FALSE	FALSE	None
PSMD1	10.2315	12.7827	12.1177	13.8034	11.0345	13.3207	10.219	11.5529	Q99460	Q99460;A0A7I2V2K8;A0A7I2YQY1;A0A7I2V641;A0A7I2V262;A0A087WW66;A0A7I2V5C8;A0A7I2V479	PSMD1_HUMAN	PSMD1	26S proteasome non-ATPase regulatory subunit 1 (26S proteasome regulatory subunit RPN2) (26S proteasome regulatory subunit S1) (26S proteasome subunit p112)	Q99460	-2.54238	1.13828	-0.70205	0.320843	0.429846	FALSE	FALSE	None
GSTM3	8.15162	9.7912	9.36412	7.85656	7.02312	9.74414	7.20815	8.36623	P21266	P21266;A0A0A0MTN3	GSTM3_HUMAN	GSTM3	Glutathione S-transferase Mu 3 (EC 2.5.1.18) (GST class-mu 3) (GSTM3-3) (hGSTM3-3)	P21266	-2.56845	1.15752	-0.705465	0.322763	0.433177	FALSE	FALSE	None
ANP32A	10.4389	10.6582	8.37569	11.2385	11.1869	6.89211	10.4909	8.99792	P39687	O43423;P39687;H0YN26	AN32A_HUMAN	ANP32A	Acidic leucine-rich nuclear phosphoprotein 32 family member A (Acidic nuclear phosphoprotein pp32) (pp32) (Leucine-rich acidic nuclear protein) (LANP) (Mapmodulin) (Potent heat-stable protein phosphatase 2A inhibitor I1PP2A) (Putative HLA-DR-associated protein I) (PHAPI)	O43423	-2.87233	1.3006	-0.785865	0.324144	0.435593	FALSE	FALSE	None
PPP1CC	8.98652	7.24908	9.14573	7.99554	8.44576	6.28953	7.99719	8.09277	P36873	P62136;P62140;P36873;C9JP48;C9J9S3;E7ETD8;A0A087WYY5;F8WE71;A0A7I2V4F7;F8W0W8;F8VYE8;F8VR82;E9PMD7	PP1G_HUMAN	PPP1CC	Serine/threonine-protein phosphatase PP1-gamma catalytic subunit (PP-1G) (EC 3.1.3.16) (Protein phosphatase 1C catalytic subunit)	P62136	-2.33269	1.05688	-0.637905	0.324319	0.4359	FALSE	FALSE	None
YWHAB	14.8415	14.6303	14.8048	14.9947	16.2015	14.6013	16.2392	15.183	P27348;P31946;P61981;P62258;P63104;Q04917	P31946;P62258;P27348;P63104;Q04917;P31947;P61981;K7EM20;H0YB80;E7EX29;B7Z2E6;B0AZS6	1433B_HUMAN;1433E_HUMAN;1433F_HUMAN;1433G_HUMAN;1433T_HUMAN;1433Z_HUMAN	YWHAB;YWHAE;YWHAG;YWHAH;YWHAQ;YWHAZ	14-3-3 protein beta/alpha (Protein 1054) (Protein kinase C inhibitor protein 1) (KCIP-1) [Cleaved into: 14-3-3 protein beta/alpha. N-terminally processed]	P31946	-1.23222	2.70907	0.738425	0.325461	0.43791	FALSE	FALSE	None
SOD2	8.33304	9.00921	10.5514	7.39604	9.96698	9.62391	8.48494	9.9029	P04179	P04179;F5H3C5;F5GYZ5;F5H4R2	SODM_HUMAN	SOD2	Superoxide dismutase [Mn]. mitochondrial (EC 1.15.1.1)	P04179	-1.12396	2.46848	0.67226	0.325766	0.438449	FALSE	FALSE	None
MTHFD1	9.15358	8.20757	10.0164	10.6402	8.87685	9.7937	8.77134	8.16218	P11586	P11586;F5H2F4;V9GZ78;V9GYY3;A0A494C1T2	C1TC_HUMAN	MTHFD1	C-1-tetrahydrofolate synthase. cytoplasmic (C1-THF synthase) (Epididymis secretory sperm binding protein) [Cleaved into: C-1-tetrahydrofolate synthase. cytoplasmic. N-terminally processed] [Includes: Methylenetetrahydrofolate dehydrogenase (EC 1.5.1.5);Methenyltetrahydrofolate cyclohydrolase (EC 3.5.4.9);Formyltetrahydrofolate synthetase (EC 6.3.4.3)]	P11586	-2.22174	1.0149	-0.60342	0.326712	0.440124	FALSE	FALSE	None
PTGFRN	5.33861	9.43751	7.10376	10.1611	7.30354	10.0849	4.20362	6.34241	Q9P2B2	Q9P2B2	FPRP_HUMAN	PTGFRN	Prostaglandin F2 receptor negative regulator (CD9 partner 1) (CD9P-1) (Glu-Trp-Ile EWI motif-containing protein F) (EWI-F) (Prostaglandin F2-alpha receptor regulatory protein) (Prostaglandin F2-alpha receptor-associated protein) (CD antigen CD315)	Q9P2B2	-3.7862	1.73294	-1.02663	0.327284	0.44114	FALSE	FALSE	None
RACK1	12.2998	11.0414	11.0861	10.2027	11.3371	7.57844	11.3312	11.0061	P63244	P63244;H0YAF8;D6RF23;J3KPE3;D6RHJ5;D6RHH4;D6RAC2;H0Y8R5	RACK1_HUMAN	RACK1	Receptor of activated protein C kinase 1 (Cell proliferation-inducing gene 21 protein) (Guanine nucleotide-binding protein subunit beta-2-like 1) (Guanine nucleotide-binding protein subunit beta-like protein 12.3) (Human lung cancer oncogene 7 protein) (HLC-7) (Receptor for activated C kinase) (Small ribosomal subunit protein RACK1) [Cleaved into: Receptor of activated protein C kinase 1. N-termi…	P63244	-3.1192	1.43062	-0.84429	0.327887	0.442216	FALSE	FALSE	None
GDI2	9.60208	8.91152	6.73331	11.4204	9.61457	8.092	9.13347	6.54718	P50395	P50395	GDIB_HUMAN	GDI2	Rab GDP dissociation inhibitor beta (Rab GDI beta) (Guanosine diphosphate dissociation inhibitor 2) (GDI-2)	P50395	-3.04547	1.40543	-0.820022	0.329679	0.445427	FALSE	FALSE	None
TCP1	9.41194	10.2267	11.038	9.85964	9.40609	10.3573	7.89039	10.4162	P17987	P17987;F5H136;F5H7Y1;E7ERF2	TCPA_HUMAN	TCP1	T-complex protein 1 subunit alpha (TCP-1-alpha) (CCT-alpha)	P17987	-2.29628	1.06313	-0.616575	0.33062	0.447126	FALSE	FALSE	None
LDHA	13.8889	12.6361	13.1739	13.7165	13.1852	11.9344	12.9637	13.0719	P00338	P00338	LDHA_HUMAN	LDHA	L-lactate dehydrogenase A chain (LDH-A) (EC 1.1.1.27) (Cell proliferation-inducing gene 19 protein) (LDH muscle subunit) (LDH-M) (Renal carcinoma antigen NY-REN-59)	P00338	-2.1178	0.987697	-0.56505	0.332745	0.450987	FALSE	FALSE	None
TUBA1A	14.3808	14.46	14.2088	14.8961	13.5726	15.2688	13.5103	13.3767	Q71U36	Q6PEY2;P0DPH7;Q71U36;P0DPH8;F8VQQ4	TBA1A_HUMAN	TUBA1A	Tubulin alpha-1A chain (Alpha-tubulin 3) (Tubulin B-alpha-1) (Tubulin alpha-3 chain) [Cleaved into: Detyrosinated tubulin alpha-1A chain]	Q6PEY2	-2.08097	0.972325	-0.554325	0.333282	0.45197	FALSE	FALSE	None
ECI1	6.61362	6.94434	8.13024	8.13615	7.99226	8.20354	8.23188	7.64662	P42126	P42126	ECI1_HUMAN	ECI1	Enoyl-CoA delta isomerase 1. mitochondrial (EC 5.3.3.8) (3.2-trans-enoyl-CoA isomerase) (Delta(3).Delta(2)-enoyl-CoA isomerase) (D3.D2-enoyl-CoA isomerase) (Dodecenoyl-CoA isomerase)	P42126	-0.986858	2.11183	0.562488	0.333316	0.452032	FALSE	FALSE	None
PODXL	8.67418	9.90054	7.19336	8.77945	9.42938	11.1806	6.93645	10.1359	O00592	O00592	PODXL_HUMAN	PODXL	Podocalyxin (GCTM-2 antigen) (Gp200) (Podocalyxin-like protein 1) (PC) (PCLP-1)	O00592	-1.37744	2.94484	0.7837	0.333593	0.452541	FALSE	FALSE	None
CDC42	8.34422	9.73624	9.81753	8.74069	8.71706	8.69621	8.38553	8.52414	P60953	P60953;A0A590UJK8;Q5JYX0	CDC42_HUMAN	CDC42	Cell division control protein 42 homolog (EC 3.6.5.2) (G25K GTP-binding protein)	P60953	-2.17702	1.01915	-0.578935	0.333837	0.452988	FALSE	FALSE	None
RPL9	11.6607	11.0825	10.9234	11.6988	11.5799	9.48344	11.2364	10.7925	P32969	P32969;H0Y9R4;D6RAN4;H0Y9V9;A0A2R8Y5Y7	RL9_HUMAN	RPL9	60S ribosomal protein L9 (Large ribosomal subunit protein uL6)	P32969	-2.13759	1.00101	-0.56829	0.333929	0.453157	FALSE	FALSE	None
ENO1	15.2258	14.1475	14.0169	14.4521	14.4688	13.3782	13.9368	13.9855	P06733	P06733;A0A2R8Y6G6	ENOA_HUMAN	ENO1	Alpha-enolase (EC 4.2.1.11) (2-phospho-D-glycerate hydro-lyase) (C-myc promoter-binding protein) (Enolase 1) (MBP-1) (MPB-1) (Non-neural enolase) (NNE) (Phosphopyruvate hydratase) (Plasminogen-binding protein)	P06733	-1.95147	0.914972	-0.51825	0.334283	0.453808	FALSE	FALSE	None
ACTN1	13.0614	16.1651	14.5207	16.4063	13.6022	16.2726	13.6099	13.9581	O43707;P12814	O43707;P12814;A0A804HK61;H7C5W8;A0A804HJU8;A0A804HIN7;H0YJ11;H9KV75;A0A804HLF4;H0YJW3;A0A7I2V4Y4;A0A804HII9;A0A804HL31;F5GXS2;A0A804HKE2;A0A804HLD0;H7C144	ACTN1_HUMAN;ACTN4_HUMAN	ACTN1;ACTN4	Alpha-actinin-1 (Alpha-actinin cytoskeletal isoform) (F-actin cross-linking protein) (Non-muscle alpha-actinin-1)	O43707	-2.55679	1.20144	-0.677675	0.334923	0.454988	FALSE	FALSE	None
H1-5	14.6724	14.565	13.9194	12.0576	13.4363	12.022	12.6311	13.4033	P16401	P16401	H15_HUMAN	H1-5	Histone H1.5 (Histone H1a) (Histone H1b) (Histone H1s-3)	P16401	-3.52217	1.66132	-0.930425	0.336013	0.457005	FALSE	FALSE	None
NUCB1	11.0799	11.8581	11.7644	10.2033	11.2682	12.0559	11.9003	12.2275	Q02818	Q02818;H7BZI1;C9JKZ2	NUCB1_HUMAN	NUCB1	Nucleobindin-1 (CALNUC)	Q02818	-1.14013	2.41323	0.63655	0.336487	0.457885	FALSE	FALSE	None
ILF3	9.59847	8.43637	7.15782	8.33073	10.2332	7.69504	8.26201	9.91437	Q12906	Q12906;K7EQR9;K7ER69;K7EKY0;K7EKJ9	ILF3_HUMAN	ILF3	Interleukin enhancer-binding factor 3 (Double-stranded RNA-binding protein 76) (DRBP76) (M-phase phosphoprotein 4) (MPP4) (Nuclear factor associated with dsRNA) (NFAR) (Nuclear factor of activated T-cells 90 kDa) (NF-AT-90) (Translational control protein 80) (TCP80)	Q12906	-1.17115	2.46176	0.645308	0.338486	0.461622	FALSE	FALSE	None
TPM4	10.939	12.9974	12.6369	13.1108	12.8977	12.9569	12.7802	13.0595	P67936	P67936;A0A5F9UN72;K7EPB9;K7ENT6;A0A2R8YE05	TPM4_HUMAN	TPM4	Tropomyosin alpha-4 chain (TM30p1) (Tropomyosin-4)	P67936	-0.912711	1.91781	0.50255	0.338593	0.461824	FALSE	FALSE	None
KIF20B	11.2589	16.0538	14.4515	14.9284	14.3171	6.34662	15.7965	15.0175	Q96Q89	Q96Q89	KI20B_HUMAN	KIF20B	Kinesin-like protein KIF20B (Cancer/testis antigen 90) (CT90) (Kinesin family member 20B) (Kinesin-related motor interacting with PIN1) (M-phase phosphoprotein 1) (MPP1)	Q96Q89	-4.97585	2.36841	-1.30372	0.338634	0.461901	FALSE	FALSE	None
C3	11.5619	11.4044	10.9014	11.4498	11.9784	11.8998	11.8636	12.3408	P01024	P01024	CO3_HUMAN	C3	Complement C3 (C3 and PZP-like alpha-2-macroglobulin domain-containing protein 1) [Cleaved into: Complement C3 beta chain;C3-beta-c (C3bc);Complement C3 alpha chain;C3a anaphylatoxin;Acylation stimulating protein (ASP) (C3adesArg);Complement C3b alpha' chain;Complement C3c alpha' chain fragment 1;Complement C3dg fragment;Complement C3g fragment;Complement C3d fragment;Complement C3f fragment;Comp…	P01024	-1.25634	2.63889	0.691275	0.338699	0.462022	FALSE	FALSE	None
PSMC4	6.38189	7.03098	7.06704	9.52804	7.66015	7.99351	5.97519	5.79942	P43686	P43686	PRS6B_HUMAN	PSMC4	26S proteasome regulatory subunit 6B (26S proteasome AAA-ATPase subunit RPT3) (MB67-interacting protein) (MIP224) (Proteasome 26S subunit ATPase 4) (Tat-binding protein 7) (TBP-7)	P43686	-2.46373	1.17389	-0.64492	0.338929	0.462455	FALSE	FALSE	None
CAPZB	8.55133	9.93366	8.23118	12.0775	9.22827	9.70808	10.2233	6.169	P47756	P47756;B1AK87;B1AK88;A0A6I8PRV6;B1AK85	CAPZB_HUMAN	CAPZB	F-actin-capping protein subunit beta (CapZ beta)	P47756	-3.32043	1.58792	-0.866255	0.339989	0.464457	FALSE	FALSE	None
TUBB.2	11.7908	12.9141	11.7808	12.8656	11.6038	12.8907	11.2868	11.3426	P07437	P07437;Q5ST81;Q5JP53	TBB5_HUMAN	TUBB	Tubulin beta chain (Tubulin beta-5 chain)	P07437	-2.13489	1.02119	-0.55685	0.340053	0.464577	FALSE	FALSE	None
TUBB.1	13.0062	12.7403	12.6349	12.3942	12.3503	12.9729	11.7242	11.8309	P04350;P07437;P68371;Q13509;Q9BUF5	P04350;Q9BVA1;P07437;Q13509;Q13885;P68371;Q9BUF5;A0A0B4J269;Q5ST81;Q5JP53;K7ESM5	TBB3_HUMAN;TBB4A_HUMAN;TBB4B_HUMAN;TBB5_HUMAN;TBB6_HUMAN	TUBB;TUBB3;TUBB4A;TUBB4B;TUBB6	Tubulin beta chain (Tubulin beta-5 chain)	P04350	-1.83167	0.88302	-0.474325	0.342651	0.468848	FALSE	FALSE	None
PPP3R1	6.42905	8.15533	6.78609	7.36354	4.79126	10.1615	6.80509	10.5591	P63098	P63098;D3YTA9;H7BYZ3;F6U1T9	CANB1_HUMAN	PPP3R1	Calcineurin subunit B type 1 (Protein phosphatase 2B regulatory subunit 1) (Protein phosphatase 3 regulatory subunit B alpha isoform 1)	P63098	-1.66842	3.45989	0.895735	0.342743	0.468999	FALSE	FALSE	None
GANAB	11.2403	12.5504	10.9823	12.8255	9.839	14.7073	9.81235	10.0855	Q14697	Q14697;F5H6X6	GANAB_HUMAN	GANAB	Neutral alpha-glucosidase AB (EC 3.2.1.207) (Alpha-glucosidase 2) (Glucosidase II subunit alpha)	Q14697	-3.05342	1.47625	-0.788588	0.343608	0.470429	FALSE	FALSE	None
HSPA5	12.8971	12.7943	12.111	12.5361	12.1469	12.0431	12.0592	12.2526	P11021	P11021;A0A7P0TB36;A0A7P0TAI0	BIP_HUMAN	HSPA5	Endoplasmic reticulum chaperone BiP (EC 3.6.4.10) (78 kDa glucose-regulated protein) (GRP-78) (Binding-immunoglobulin protein) (BiP) (Heat shock protein 70 family protein 5) (HSP70 family protein 5) (Heat shock protein family A member 5) (Immunoglobulin heavy chain-binding protein)	P11021	-1.78357	0.865223	-0.459175	0.344728	0.472289	FALSE	FALSE	None
PSMC5	8.1389	6.28965	8.86597	10.3186	7.3299	6.72147	7.77787	9.09827	P62195	P62195;J3QQM1;J3KRP2;J3QSA9;J3QLH6;J3QSE0;J3QRW1	PRS8_HUMAN	PSMC5	26S proteasome regulatory subunit 8 (26S proteasome AAA-ATPase subunit RPT6) (Proteasome 26S subunit ATPase 5) (Proteasome subunit p45) (Thyroid hormone receptor-interacting protein 1) (TRIP1) (p45/SUG)	P62195	-2.6099	1.2671	-0.671403	0.344995	0.472732	FALSE	FALSE	None
C1QBP	10.4165	9.20108	7.09231	9.35947	10.1616	10.153	6.05579	6.74186	Q07021	Q07021;I3L3B0;I3L3Q7	C1QBP_HUMAN	C1QBP	Complement component 1 Q subcomponent-binding protein. mitochondrial (ASF/SF2-associated protein p32) (Glycoprotein gC1qBP) (C1qBP) (Hyaluronan-binding protein 1) (Mitochondrial matrix protein p32) (gC1q-R protein) (p33) (SF2AP32)	Q07021	-2.892	1.41344	-0.739277	0.347208	0.476431	FALSE	FALSE	None
DPM1	5.30702	8.8131	7.44265	10.0936	5.68412	9.49246	7.22242	6.17642	O60762	O60762;H0Y368;A0A804HIK9;Q5QPJ9;Q5QPK2;A0A804HIB3	DPM1_HUMAN	DPM1	Dolichol-phosphate mannosyltransferase subunit 1 (EC 2.4.1.83) (Dolichol-phosphate mannose synthase subunit 1) (DPM synthase subunit 1) (Dolichyl-phosphate beta-D-mannosyltransferase subunit 1) (Mannose-P-dolichol synthase subunit 1) (MPD synthase subunit 1)	O60762	-3.03277	1.4923	-0.770238	0.349449	0.480208	FALSE	FALSE	None
ACTR1A	7.6477	10.088	7.15141	9.87874	7.9264	10.0775	7.61896	6.43575	P61163	P61163;R4GMT0	ACTZ_HUMAN	ACTR1A	Alpha-centractin (Centractin) (ARP1) (Actin-RPV) (Centrosome-associated actin homolog)	P61163	-2.66541	1.31179	-0.67681	0.349514	0.480318	FALSE	FALSE	None
CYB5A	8.0938	7.42934	10.3058	7.0564	9.09677	6.06605	5.2748	9.36177	P00167	P00167	CYB5_HUMAN	CYB5A	Cytochrome b5 (Microsomal cytochrome b5 type A) (MCB5)	P00167	-3.04808	1.5051	-0.771487	0.350612	0.48218	FALSE	FALSE	None
HSPE1	11.9259	12.1327	10.8325	11.709	10.8497	10.5011	11.0167	11.1058	P61604	P61604;S4R3N1;B8ZZL8	CH10_HUMAN	HSPE1	10 kDa heat shock protein. mitochondrial (Hsp10) (10 kDa chaperonin) (Chaperonin 10) (CPN10) (Early-pregnancy factor) (EPF)	P61604	-3.10348	1.54008	-0.7817	0.352255	0.484979	FALSE	FALSE	None
HSPA5.1	13.3878	12.4335	11.3685	12.4265	12.3084	11.2419	11.8583	12.1671	P11021;P11142	P11021;P54652;P0DMV8;P34931;P11142;P0DMV9;E9PQQ4;E9PNE6;E9PKE3;A0A7P0TB36;E9PLF4;A0A7P0TAI0;Q53FA3;E9PI65;E9PK54;E9PN25;E9PPY6;E9PQK7;A0A0G2JIW1	BIP_HUMAN;HSP7C_HUMAN	HSPA5;HSPA8	Endoplasmic reticulum chaperone BiP (EC 3.6.4.10) (78 kDa glucose-regulated protein) (GRP-78) (Binding-immunoglobulin protein) (BiP) (Heat shock protein 70 family protein 5) (HSP70 family protein 5) (Heat shock protein family A member 5) (Immunoglobulin heavy chain-binding protein)	P11021	-2.03507	1.01477	-0.51015	0.35385	0.487715	FALSE	FALSE	None
VDAC1	9.02573	9.8678	10.1876	9.11913	9.6691	9.67169	8.81816	7.52082	P21796	P21796;C9JI87	VDAC1_HUMAN	VDAC1	Voltage-dependent anion-selective channel protein 1 (VDAC-1) (hVDAC1) (Outer mitochondrial membrane protein porin 1) (Plasmalemmal porin) (Porin 31HL) (Porin 31HM)	P21796	-2.51813	1.25788	-0.630123	0.35444	0.488729	FALSE	FALSE	None
SRGN	5.23147	8.62561	7.90917	7.52833	8.43689	8.8539	9.53549	6.27849	P10124	P10124	SRGN_HUMAN	SRGN	Serglycin (Hematopoietic proteoglycan core protein) (Platelet proteoglycan core protein) (P.PG) (Secretory granule proteoglycan core protein)	P10124	-1.90754	3.81264	0.952547	0.354962	0.48963	FALSE	FALSE	None
KRT10.1	10.6616	13.6741	14.0003	13.3027	15.1074	12.9794	12.1199	14.1648	P13645	P13645;A0A1B0GVI3	K1C10_HUMAN	KRT10	Keratin. type I cytoskeletal 10 (Cytokeratin-10) (CK-10) (Keratin-10) (K10)	P13645	-1.36888	2.73528	0.6832	0.355049	0.489781	FALSE	FALSE	None
ATP6V1E1	7.11483	10.4582	6.99868	8.76811	6.01824	9.47176	7.55508	7.53334	P36543	P36543;C9J8H1	VATE1_HUMAN	ATP6V1E1	V-type proton ATPase subunit E 1 (V-ATPase subunit E 1) (V-ATPase 31 kDa subunit) (p31) (Vacuolar proton pump subunit E 1)	P36543	-2.76691	1.38621	-0.69035	0.355407	0.490398	FALSE	FALSE	None
KRT85	11.1559	9.70323	7.71539	7.26174	9.13405	5.75591	10.2672	7.24932	P78386	P78386	KRT85_HUMAN	KRT85	Keratin. type II cuticular Hb5 (Hair keratin K2.12) (Keratin-85) (K85) (Type II hair keratin Hb5) (Type-II keratin Kb25)	P78386	-3.4631	1.74821	-0.857445	0.357911	0.49475	FALSE	FALSE	None
LMNA	11.6402	10.6689	11.073	10.7239	10.1202	9.71667	10.9497	11.2762	P02545	P02545;A0A804HL68;Q5TCI8;A0A6Q8PFJ0;A0A6Q8PHQ9	LMNA_HUMAN	LMNA	Prelamin-A/C [Cleaved into: Lamin-A/C (70 kDa lamin) (Renal carcinoma antigen NY-REN-32)]	P02545	-2.08188	1.06026	-0.510808	0.360816	0.49985	FALSE	FALSE	None
SLC3A2	11.5732	10.454	10.6809	10.4045	10.7149	8.80867	10.4891	10.4699	P08195	P08195;A0A7P0TAN7;J3KPF3;F5H056;H0YH36;F5GZI0;A0A7P0T8U7;A0A7P0T9F7;A0A7P0TBF8;A0A7P0T8F1;A0A7P0Z4A0;F5GZS6;A0A7P0Z4P5;A0A7P0TAS6	4F2_HUMAN	SLC3A2	4F2 cell-surface antigen heavy chain (4F2hc) (4F2 heavy chain antigen) (Lymphocyte activation antigen 4F2 large subunit) (Solute carrier family 3 member 2) (CD antigen CD98)	P08195	-2.70054	1.38553	-0.657508	0.363243	0.504153	FALSE	FALSE	None
RPL11	10.2507	9.75519	9.37209	8.72351	8.7459	7.04677	9.44672	10.4071	P62913	P62913;Q5VVC8	RL11_HUMAN	RPL11	60S ribosomal protein L11 (CLL-associated antigen KW-12) (Large ribosomal subunit protein uL5)	P62913	-2.52247	1.29497	-0.61375	0.363447	0.504517	FALSE	FALSE	None
FLNA.2	12.9541	14.3972	13.0836	13.6923	12.9104	13.8619	12.5441	12.9551	P21333	P21333;Q60FE5	FLNA_HUMAN	FLNA	Filamin-A (FLN-A) (Actin-binding protein 280) (ABP-280) (Alpha-filamin) (Endothelial actin-binding protein) (Filamin-1) (Non-muscle filamin)	P21333	-1.90898	0.981134	-0.463925	0.363819	0.505181	FALSE	FALSE	None
NIBAN1	6.53722	9.35204	8.30054	8.7458	5.12493	11.1254	5.86214	7.50605	Q9BZQ8	Q9BZQ8	NIBA1_HUMAN	NIBAN1	Protein Niban 1 (Cell growth-inhibiting gene 39 protein) (Protein FAM129A)	Q9BZQ8	-3.41307	1.75453	-0.82927	0.363887	0.505303	FALSE	FALSE	None
CCT8	9.87309	8.88449	9.45352	11.4459	9.6499	9.13522	9.06574	9.23139	P50990	P50990;H7C4C8	TCPQ_HUMAN	CCT8	T-complex protein 1 subunit theta (TCP-1-theta) (CCT-theta) (Chaperonin containing T-complex polypeptide 1 subunit 8) (Renal carcinoma antigen NY-REN-15)	P50990	-2.64935	1.36197	-0.643687	0.363897	0.505321	FALSE	FALSE	None
RPL37A	9.71574	8.80435	9.84172	9.67931	10.0848	8.29104	7.43463	9.82998	P61513	P61513;C9J4Z3	RL37A_HUMAN	RPL37A	60S ribosomal protein L37a (Large ribosomal subunit protein eL43)	P61513	-2.47684	1.27651	-0.600168	0.364725	0.506801	FALSE	FALSE	None
SLC25A5.1	12.8073	9.40231	10.5773	10.7629	11.7055	9.99025	10.1516	9.17273	P05141;P12236	P05141;P12236	ADT2_HUMAN;ADT3_HUMAN	SLC25A5;SLC25A6	ADP/ATP translocase 2 (ADP.ATP carrier protein 2) (ADP.ATP carrier protein. fibroblast isoform) (Adenine nucleotide translocator 2) (ANT 2) (Solute carrier family 25 member 5) [Cleaved into: ADP/ATP translocase 2. N-terminally processed]	P05141	-2.61788	1.35301	-0.632432	0.365652	0.508465	FALSE	FALSE	None
AP1B1	7.76762	9.69708	6.59806	10.7238	7.09196	10.5412	6.83321	7.33808	Q10567	Q10567	AP1B1_HUMAN	AP1B1	AP-1 complex subunit beta-1 (Adaptor protein complex AP-1 subunit beta-1) (Adaptor-related protein complex 1 subunit beta-1) (Beta-1-adaptin) (Beta-adaptin 1) (Clathrin assembly protein complex 1 beta large chain) (Golgi adaptor HA1/AP1 adaptin beta subunit)	Q10567	-3.0876	1.59654	-0.745527	0.365808	0.508747	FALSE	FALSE	None
ACTB	15.5256	15.2515	15.0525	15.1829	15.5872	13.1037	15.3025	15.1687	P60709;P63261	P63261;P60709;A0A804GS07;I3L3I0;G5E9R0;E7EVS6;A0A6Q8PFE4;J3KT65;I3L3R2;K7EM38;A0A6Q8PH58;I3L1U9;A0A2R8Y793;I3L4N8;A0A2R8YGF8	ACTB_HUMAN;ACTG_HUMAN	ACTB;ACTG1	Actin. cytoplasmic 1 (Beta-actin) [Cleaved into: Actin. cytoplasmic 1. N-terminally processed]	P63261	-1.92483	0.999626	-0.4626	0.367231	0.511314	FALSE	FALSE	None
TUBA4A	12.7911	12.9074	11.7204	13.1624	11.6711	12.9721	12.0619	11.8662	P68366	Q9NY65;Q6PEY2;P0DPH7;Q71U36;P0DPH8;P68366;P68363;Q9BQE3;A0A1W2PQM2;F5H5D3;C9J2C0;V9GZ17;A0A7P0T945	TBA4A_HUMAN	TUBA4A	Tubulin alpha-4A chain (Alpha-tubulin 1) (Testis-specific alpha-tubulin) (Tubulin H2-alpha) (Tubulin alpha-1 chain)	Q9NY65	-2.09183	1.08683	-0.5025	0.367374	0.511573	FALSE	FALSE	None
SERPINB1	8.88954	7.09329	6.73339	8.32705	7.67163	6.90887	7.92099	6.48143	P30740	P30740	ILEU_HUMAN	SERPINB1	Leukocyte elastase inhibitor (LEI) (Monocyte/neutrophil elastase inhibitor) (EI) (M/NEI) (Peptidase inhibitor 2) (PI-2) (Serpin B1)	P30740	-2.14738	1.1172	-0.515088	0.367816	0.512375	FALSE	FALSE	None
PPP2R1A	9.13579	10.0172	9.88665	10.9385	8.76755	9.71129	9.60543	9.97902	P30153	P30153;B3KQV6	2AAA_HUMAN	PPP2R1A	Serine/threonine-protein phosphatase 2A 65 kDa regulatory subunit A alpha isoform (Medium tumor antigen-associated 61 kDa protein) (PP2A subunit A isoform PR65-alpha) (PP2A subunit A isoform R1-alpha)	P30153	-1.99719	1.03977	-0.478713	0.368037	0.512775	FALSE	FALSE	None
AHNAK	10.8485	10.1104	12.0097	12.3505	10.5246	11.1298	11.7041	9.72908	Q09666	Q09666	AHNK_HUMAN	AHNAK	Neuroblast differentiation-associated protein AHNAK (Desmoyokin)	Q09666	-2.33469	1.21893	-0.55788	0.368965	0.514463	FALSE	FALSE	None
RPLP2	12.0852	11.1105	10.3946	11.5928	10.706	10.3477	10.7767	10.624	P05387	P05387	RLA2_HUMAN	RPLP2	60S acidic ribosomal protein P2 (Large ribosomal subunit protein P2) (Renal carcinoma antigen NY-REN-44)	P05387	-2.85853	1.49418	-0.682175	0.369349	0.515163	FALSE	FALSE	None
SFPQ	9.93238	8.14931	8.78842	9.18841	8.71845	8.49838	8.65585	8.17373	P23246	P23246	SFPQ_HUMAN	SFPQ	Splicing factor. proline- and glutamine-rich (100 kDa DNA-pairing protein) (hPOMp100) (DNA-binding p52/p100 complex. 100 kDa subunit) (Polypyrimidine tract-binding protein-associated-splicing factor) (PSF) (PTB-associated-splicing factor)	P23246	-2.11065	1.10459	-0.503028	0.369745	0.515886	FALSE	FALSE	None
GDI1.1	11.1648	11.1915	7.5427	10.8195	11.0493	11.6913	10.6293	9.60159	P31150;P50395	P31150;P50395;Q5SX91;Q5SX87	GDIA_HUMAN;GDIB_HUMAN	GDI1;GDI2	Rab GDP dissociation inhibitor alpha (Rab GDI alpha) (Guanosine diphosphate dissociation inhibitor 1) (GDI-1) (Oligophrenin-2) (Protein XAP-4)	P31150	-1.24128	2.36778	0.563248	0.370304	0.516908	FALSE	FALSE	None
ATP5PO	8.89261	6.82368	8.79278	9.99619	7.54455	8.91627	5.93826	8.86412	P48047	P48047;H7C086;H7C0C1;A0A494C0K9	ATPO_HUMAN	ATP5PO	ATP synthase subunit O. mitochondrial (ATP synthase peripheral stalk subunit OSCP) (Oligomycin sensitivity conferral protein) (OSCP)	P48047	-3.41015	1.78912	-0.810515	0.370556	0.517372	FALSE	FALSE	None
EIF4A1.2	12.2746	10.5944	11.0954	12.2822	11.2342	10.5981	11.3803	11.1106	P60842;Q14240	Q14240;P60842;E7EQG2	IF4A1_HUMAN;IF4A2_HUMAN	EIF4A1;EIF4A2	Eukaryotic initiation factor 4A-I (eIF-4A-I) (eIF4A-I) (EC 3.6.4.13) (ATP-dependent RNA helicase eIF4A-1)	Q14240	-2.03414	1.07244	-0.48085	0.37252	0.520307	FALSE	FALSE	None
PTGES3	7.69476	9.29362	7.45253	9.39582	7.71639	10.0983	4.93803	8.43475	Q15185	Q15185;B4DDC6;A0A087WYT3	TEBP_HUMAN	PTGES3	Prostaglandin E synthase 3 (EC 5.3.99.3) (Cytosolic prostaglandin E2 synthase) (cPGES) (Hsp90 co-chaperone) (Progesterone receptor complex p23) (Telomerase-binding protein p23)	Q15185	-2.81124	1.48661	-0.662315	0.373728	0.522119	FALSE	FALSE	None
ITGB1	9.40367	11.3088	11.5494	12.8999	12.0237	11.9805	11.8054	11.3017	P05556	P05556;A0A7I2V2F9;H7C4K3;E7EUI6	ITB1_HUMAN	ITGB1	Integrin beta-1 (Fibronectin receptor subunit beta) (Glycoprotein IIa) (GPIIA) (VLA-4 subunit beta) (CD antigen CD29)	P05556	-1.09696	2.07172	0.487382	0.374244	0.522894	FALSE	FALSE	None
ACTN1.1	9.83131	13.6322	11.0907	13.6494	10.5834	13.6977	10.5421	10.7573	P12814	P12814;A0A804HK61;H7C5W8;A0A804HJU8;A0A804HIN7;H9KV75;A0A804HLF4;A0A7I2V4Y4;A0A804HII9;A0A804HL31;A0A804HKE2;A0A804HLD0	ACTN1_HUMAN	ACTN1	Alpha-actinin-1 (Alpha-actinin cytoskeletal isoform) (F-actin cross-linking protein) (Non-muscle alpha-actinin-1)	P12814	-2.81279	1.50123	-0.655778	0.377436	0.52771	FALSE	FALSE	None
CTSD	9.60246	11.1245	10.1405	12.7626	11.4104	11.9066	11.4711	10.9367	P07339	P07339;A0A1B0GW44;A0A1B0GVD5;A0A1B0GV23;C9JH19;H7C469;A0A1B0GWE8;A0A1B0GVP3;F8W787	CATD_HUMAN	CTSD	Cathepsin D (EC 3.4.23.5) [Cleaved into: Cathepsin D light chain;Cathepsin D heavy chain]	P07339	-1.20491	2.25228	0.523685	0.37838	0.529142	FALSE	FALSE	None
XRCC5	8.73326	11.0435	9.13292	10.9791	9.44343	8.1705	8.81153	10.2038	P13010	P13010	XRCC5_HUMAN	XRCC5	X-ray repair cross-complementing protein 5 (EC 3.6.4.-) (86 kDa subunit of Ku antigen) (ATP-dependent DNA helicase 2 subunit 2) (ATP-dependent DNA helicase II 80 kDa subunit) (CTC box-binding factor 85 kDa subunit) (CTC85) (CTCBF) (DNA repair protein XRCC5) (Ku80) (Ku86) (Lupus Ku autoantigen protein p86) (Nuclear factor IV) (Thyroid-lupus autoantigen) (TLAA) (X-ray repair complementing defective…	P13010	-3.51466	1.8849	-0.81488	0.379372	0.530649	FALSE	FALSE	None
S100A4	11.6227	9.37026	9.93054	10.392	9.87063	8.73457	10.8118	9.95365	P26447	P26447	S10A4_HUMAN	S100A4	Protein S100-A4 (Calvasculin) (Metastasin) (Placental calcium-binding protein) (Protein Mts1) (S100 calcium-binding protein A4)	P26447	-2.09876	1.12633	-0.486213	0.379649	0.531071	FALSE	FALSE	None
SLC25A24	8.31517	7.94474	7.39268	9.82148	8.01467	8.50852	7.60104	7.11177	Q6NUK1	Q6NUK1;A0A3B3IU96;H3BMI3;J3KN42	SCMC1_HUMAN	SLC25A24	Calcium-binding mitochondrial carrier protein SCaMC-1 (Mitochondrial ATP-Mg/Pi carrier protein 1) (Mitochondrial Ca(2+)-dependent solute carrier protein 1) (Small calcium-binding mitochondrial carrier protein 1) (Solute carrier family 25 member 24)	Q6NUK1	-2.42327	1.30423	-0.559517	0.380804	0.532831	FALSE	FALSE	None
TUBB4B	12.26	12.4457	10.2712	11.6209	10.9867	10.6109	11.2599	11.7918	P68371	Q9BVA1;Q13885;P68371	TBB4B_HUMAN	TUBB4B	Tubulin beta-4B chain (Tubulin beta-2 chain) (Tubulin beta-2C chain)	Q9BVA1	-2.11331	1.13906	-0.487125	0.381387	0.533721	FALSE	FALSE	None
ATP5F1A	12.5036	11.9899	11.4557	12.0794	12.272	11.5364	10.8839	11.4439	P25705	P25705;K7EQH4;K7ERX7;K7EK77;K7EJP1;K7ENJ4	ATPA_HUMAN	ATP5F1A	ATP synthase subunit alpha. mitochondrial (ATP synthase F1 subunit alpha)	P25705	-2.05769	1.11149	-0.4731	0.382258	0.535054	FALSE	FALSE	None
AK1	9.00702	7.34258	8.92211	8.30793	8.74745	6.22645	9.26702	6.88254	P00568	P00568;Q5T9B7	KAD1_HUMAN	AK1	Adenylate kinase isoenzyme 1 (AK 1) (EC 2.7.4.3) (EC 2.7.4.6) (ATP-AMP transphosphorylase 1) (ATP:AMP phosphotransferase) (Adenylate monophosphate kinase) (Myokinase)	P00568	-2.67284	1.44475	-0.614045	0.382529	0.53547	FALSE	FALSE	None
DBN1	7.42543	14.1646	10.9692	14.2308	9.63578	15.5198	8.4726	9.14898	Q16643	Q16643;D6RCR4;D6RFI1;D6R9W4	DREB_HUMAN	DBN1	Drebrin (Developmentally-regulated brain protein)	Q16643	-4.44164	2.4352	-1.00322	0.388236	0.544274	FALSE	FALSE	None
TAGLN2	11.0591	10.9136	12.0391	10.4452	10.858	10.5876	10.5181	10.8922	P37802	P37802;X6RJP6	TAGL2_HUMAN	TAGLN2	Transgelin-2 (Epididymis tissue protein Li 7e) (SM22-alpha homolog)	P37802	-1.78179	0.981238	-0.400275	0.390016	0.547046	FALSE	FALSE	None
ACTA2	15.5245	17.0547	16.9831	16.5344	15.9021	15.8227	16.0505	16.496	P60709;P62736;P63261;P63267;P68032	P63261;P68133;P62736;P68032;P60709;P63267;A0A2R8YFE2;A0A804GS07;E7EVS6;A0A6Q8PFE4;A0A804HKV3;I3L4N8;A6NL76	ACTA_HUMAN;ACTB_HUMAN;ACTC_HUMAN;ACTG_HUMAN;ACTH_HUMAN	ACTA2;ACTB;ACTC1;ACTG1;ACTG2	Actin. aortic smooth muscle (Alpha-actin-2) (Cell growth-inhibiting gene 46 protein) [Cleaved into: Actin. aortic smooth muscle. intermediate form]	P63261	-2.03931	1.12661	-0.45635	0.391284	0.549027	FALSE	FALSE	None
UCHL1	11.6205	14.5015	13.6294	12.3612	11.9016	14.1535	13.9196	14.5964	P09936	P09936;D6R956;D6RE83	UCHL1_HUMAN	UCHL1	Ubiquitin carboxyl-terminal hydrolase isozyme L1 (UCH-L1) (EC 3.4.19.12) (Neuron cytoplasmic protein 9.5) (PGP 9.5) (PGP9.5) (Ubiquitin thioesterase L1)	P09936	-1.51941	2.74866	0.614625	0.391528	0.549408	FALSE	FALSE	None
EMC1	5.96155	10.845	8.71501	11.3307	7.90326	11.0564	8.05354	6.61883	Q8N766	Q8N766	EMC1_HUMAN	EMC1	ER membrane protein complex subunit 1	Q8N766	-3.60061	1.9905	-0.805057	0.391557	0.549453	FALSE	FALSE	None
RPL26	11.0858	9.99976	11.104	11.8201	10.9107	10.0563	11.1253	9.50101	P61254;Q9UNX3	Q9UNX3;P61254;J3QQQ9;E5RIT6;E5RHH1;J3QQV1;J3KSS0;J3QRC4;J3QRI7	RL26L_HUMAN;RL26_HUMAN	RPL26;RPL26L1	60S ribosomal protein L26 (Large ribosomal subunit protein uL24)	Q9UNX3	-2.72626	1.51809	-0.604088	0.394461	0.554016	FALSE	FALSE	None
TMED2	8.68932	9.37339	8.78345	9.41103	8.96155	9.52116	7.61949	8.49184	Q15363	Q15363;F5GX39;E7EQ72	TMED2_HUMAN	TMED2	Transmembrane emp24 domain-containing protein 2 (Membrane protein p24A) (p24) (p24 family protein beta-1) (p24beta1)	Q15363	-1.88694	1.05537	-0.415787	0.39623	0.556811	FALSE	FALSE	None
DYNC1H1	8.43752	10.0526	10.0416	11.0733	9.24891	11.3371	8.89613	8.02661	Q14204	Q14204;A0A7P0T8N2;A0A7P0T9C4;A0A7P0TBJ7;A0A804HHY6;A0A7P0T9K2;A0A7P0TB64;A0A2R8Y706;A0A7P0T916;A0A7P0TB75;A0A7P0T8W5;A0A7P0T9S3;A0A7P0TAF3;A0A7P0T9F1;A0A7P0TAW9;A0A2R8YGC7;A0A7P0TA13;A0A7P0T934;A0A7P0TAV5;A0A7P0T9Y3;A0A7P0T7V5;A0A7P0T9R4;A0A2R8Y5T0;A0A7P0T990;A0A7P0T942;A0A2R8YFZ7;A0A7P0T825;A0A2R8Y6H2;A0A7P0TBC9;A0A7P0TAM4	DYHC1_HUMAN	DYNC1H1	Cytoplasmic dynein 1 heavy chain 1 (Cytoplasmic dynein heavy chain 1) (Dynein heavy chain. cytosolic)	Q14204	-2.39575	1.34761	-0.524067	0.398518	0.560444	FALSE	FALSE	None
RPN1	10.23	8.17941	7.12345	11.1015	9.41711	9.4323	6.17178	9.19563	P04843	P04843;B7Z4L4	RPN1_HUMAN	RPN1	Dolichyl-diphosphooligosaccharide--protein glycosyltransferase subunit 1 (Dolichyl-diphosphooligosaccharide--protein glycosyltransferase 67 kDa subunit) (Ribophorin I) (RPN-I) (Ribophorin-1)	P04843	-2.76694	1.55817	-0.604385	0.398971	0.561166	FALSE	FALSE	None
ANXA1	11.8555	11.5445	11.3589	11.4733	11.1838	11.3374	11.188	10.9729	P04083	P04083;Q5T3N1	ANXA1_HUMAN	ANXA1	Annexin A1 (Annexin I) (Annexin-1) (Calpactin II) (Calpactin-2) (Chromobindin-9) (Lipocortin I) (Phospholipase A2 inhibitory protein) (p35)	P04083	-1.77604	1.00099	-0.387525	0.399306	0.5617	FALSE	FALSE	None
CALR	12.2809	12.1448	11.9778	12.4269	12.0565	12.3698	11.3214	11.5993	P27797	P27797;A0A7P0T861;K7EL50;K7EJB9	CALR_HUMAN	CALR	Calreticulin (CRP55) (Calregulin) (Endoplasmic reticulum resident protein 60) (ERp60) (HACBP) (grp60)	P27797	-1.71056	0.968856	-0.37085	0.401283	0.564863	FALSE	FALSE	None
GDI1	6.22218	10.7114	8.16713	9.49074	7.30361	11.3294	5.46716	7.54709	P31150	P31150	GDIA_HUMAN	GDI1	Rab GDP dissociation inhibitor alpha (Rab GDI alpha) (Guanosine diphosphate dissociation inhibitor 1) (GDI-1) (Oligophrenin-2) (Protein XAP-4)	P31150	-3.41018	1.93809	-0.736048	0.402642	0.567045	FALSE	FALSE	None
LRP1	8.52475	11.9461	12.0595	12.1911	9.6645	11.3026	11.2209	10.4854	Q07954	Q07954;Q6PJ72	LRP1_HUMAN	LRP1	Prolow-density lipoprotein receptor-related protein 1 (LRP-1) (Alpha-2-macroglobulin receptor) (A2MR) (Apolipoprotein E receptor) (APOER) (CD antigen CD91) [Cleaved into: Low-density lipoprotein receptor-related protein 1 85 kDa subunit (LRP-85);Low-density lipoprotein receptor-related protein 1 515 kDa subunit (LRP-515);Low-density lipoprotein receptor-related protein 1 intracellular domain (LRP…	Q07954	-2.37408	1.35006	-0.512013	0.402882	0.567431	FALSE	FALSE	None
COL3A1	10.5001	12.3699	12.4373	12.0844	12.1876	12.261	12.9832	12.2536	P02461	P02461	CO3A1_HUMAN	COL3A1	Collagen alpha-1(III) chain	P02461	-1.53034	2.67719	0.573425	0.404958	0.570781	FALSE	FALSE	None
H3-2	12.8424	12.3372	12.7711	6.86389	11.9317	5.72479	11.5053	12.0275	P68431;P84243;Q16695;Q5TEC6;Q6NXT2;Q71DI3	Q5TEC6;Q16695;P84243;Q6NXT2;Q71DI3;P68431;B4DEB1;K7EK07;K7ES00;K7EP01;K7EMV3;A0A590UJJ6	H31T_HUMAN;H31_HUMAN;H32_HUMAN;H33_HUMAN;H3C_HUMAN;H3PS2_HUMAN	H3-2;H3-3A;H3-4;H3-5;H3C1;H3C15	Histone HIST2H3PS2	Q5TEC6	-4.3325	2.51985	-0.906325	0.41188	0.582082	FALSE	FALSE	None
CCT5	8.82978	10.0027	9.93086	9.67759	9.19815	12.3179	5.43309	8.84194	P48643	P48643;E9PCA1;B7ZAR1;E7ENZ3	TCPE_HUMAN	CCT5	T-complex protein 1 subunit epsilon (TCP-1-epsilon) (CCT-epsilon)	P48643	-3.17727	1.85234	-0.662462	0.412827	0.583643	FALSE	FALSE	None
PSME2	7.51956	8.07405	6.83249	10.3682	8.55369	10.7293	7.63059	8.03121	Q9UL46	Q9UL46;A0A087X1Z3;H0YM70	PSME2_HUMAN	PSME2	Proteasome activator complex subunit 2 (11S regulator complex subunit beta) (REG-beta) (Activator of multicatalytic protease subunit 2) (Proteasome activator 28 subunit beta) (PA28b) (PA28beta)	Q9UL46	-1.50498	2.58022	0.537622	0.413016	0.583955	FALSE	FALSE	None
PDIA3	12.9429	12.9012	11.9311	12.6096	12.3489	12.1822	12.3449	12.0108	P30101	P30101;H7BZJ3	PDIA3_HUMAN	PDIA3	Protein disulfide-isomerase A3 (EC 5.3.4.1) (58 kDa glucose-regulated protein) (58 kDa microsomal protein) (p58) (Disulfide isomerase ER-60) (Endoplasmic reticulum resident protein 57) (ER protein 57) (ERp57) (Endoplasmic reticulum resident protein 60) (ER protein 60) (ERp60)	P30101	-1.80973	1.06073	-0.3745	0.414959	0.587173	FALSE	FALSE	None
PRKCSH	10.1637	10.0983	7.44615	7.54611	10.0006	8.77966	9.61541	8.67575	P14314	P14314;K7ELL7	GLU2B_HUMAN	PRKCSH	Glucosidase 2 subunit beta (80K-H protein) (Glucosidase II subunit beta) (Protein kinase C substrate 60.1 kDa protein heavy chain) (PKCSH)	P14314	-1.28724	2.19582	0.45429	0.415025	0.587282	FALSE	FALSE	None
NME1	9.05197	7.84706	7.43218	10.0561	8.36207	11.7022	8.29968	7.98273	P15531	P15531;Q32Q12;J3KPD9;E7ERL0	NDKA_HUMAN	NME1	Nucleoside diphosphate kinase A (NDK A) (NDP kinase A) (EC 2.7.4.6) (Granzyme A-activated DNase) (GAAD) (Metastasis inhibition factor nm23) (NM23-H1) (Tumor metastatic process-associated protein)	P15531	-1.38828	2.36797	0.489843	0.415061	0.587342	FALSE	FALSE	None
RPS28	11.7632	10.5918	9.58474	10.1271	10.2443	9.72696	9.67335	10.4821	P62857	P62857	RS28_HUMAN	RPS28	40S ribosomal protein S28 (Small ribosomal subunit protein eS28)	P62857	-2.34741	1.37735	-0.485032	0.415384	0.587878	FALSE	FALSE	None
ANXA2	13.2359	12.5888	12.5057	12.5608	13.1673	11.9278	12.1535	12.1747	P07355	P07355;A6NMY6;H0YL33;H0YMU9;H0YM50;H0YMD0;H0YMW4;H0YN42;H0YN28;H0YNP5	ANXA2_HUMAN	ANXA2	Annexin A2 (Annexin II) (Annexin-2) (Calpactin I heavy chain) (Calpactin-1 heavy chain) (Chromobindin-8) (Lipocortin II) (Placental anticoagulant protein IV) (PAP-IV) (Protein I) (p36)	P07355	-1.79622	1.06227	-0.366975	0.418517	0.593108	FALSE	FALSE	None
PHB	10.7761	12.0351	11.6643	12.2563	11.0455	12.1269	10.4746	11.3908	P35232	P35232;C9JZ20;E7ESE2;E9PCW0;C9JW96	PHB_HUMAN	PHB	Prohibitin	P35232	-2.07323	1.22623	-0.4235	0.418562	0.593182	FALSE	FALSE	None
LDHAL6B	8.79316	12.8589	9.99237	12.1328	10.3451	12.7892	8.52462	9.76992	Q9BYZ2	Q9BYZ2	LDH6B_HUMAN	LDHAL6B	L-lactate dehydrogenase A-like 6B (EC 1.1.1.27)	Q9BYZ2	-2.87472	1.70052	-0.587098	0.418619	0.593279	FALSE	FALSE	None
DARS1	7.34581	7.98215	6.68429	7.21219	8.33142	8.46465	8.41222	6.01817	P14868	P14868	SYDC_HUMAN	DARS1	Aspartate--tRNA ligase. cytoplasmic (EC 6.1.1.12) (Aspartyl-tRNA synthetase) (AspRS) (Cell proliferation-inducing gene 40 protein)	P14868	-1.45571	2.45672	0.500505	0.419289	0.594402	FALSE	FALSE	None
MAPRE1	5.84958	8.13277	8.5933	7.76295	6.16845	9.67441	6.23507	6.29875	Q15691	Q15691	MARE1_HUMAN	MAPRE1	Microtubule-associated protein RP/EB family member 1 (APC-binding protein EB1) (End-binding protein 1) (EB1)	Q15691	-2.4146	1.43364	-0.49048	0.42009	0.595748	FALSE	FALSE	None
TALDO1	11.3233	14.2249	12.5427	13.7835	12.9393	13.0428	12.2627	11.9846	P37837	P37837;F2Z393	TALDO_HUMAN	TALDO1	Transaldolase (EC 2.2.1.2)	P37837	-2.04048	1.21798	-0.41125	0.422203	0.599315	FALSE	FALSE	None
LUC7L2	7.96976	7.59813	7.62924	8.98358	8.71794	6.77145	5.74989	9.10284	Q9Y383	Q9Y383;A0A0A6YYJ8	LC7L2_HUMAN	LUC7L2	Putative RNA-binding protein Luc7-like 2	Q9Y383	-2.28165	1.36235	-0.459648	0.422325	0.59952	FALSE	FALSE	None
DDX17	10.4511	9.29078	7.33233	8.15218	8.75287	6.28954	9.49343	8.68229	P17844;Q92841	Q92841;P17844;A0A0U1RQJ0;A0A7I2V5F5;A0A7I2V507;A0A5H1ZRQ2;J3KTA4;A0A0G2JLI4;A0A1X7SBZ2;A0A7I2V2S0	DDX17_HUMAN;DDX5_HUMAN	DDX17;DDX5	Probable ATP-dependent RNA helicase DDX17 (EC 3.6.4.13) (DEAD box protein 17) (DEAD box protein p72) (DEAD box protein p82) (RNA-dependent helicase p72)	Q92841	-2.49663	1.4925	-0.502065	0.422799	0.600323	FALSE	FALSE	None
ECH1	7.08928	9.44762	7.30153	8.95287	6.0732	11.254	6.79986	6.33227	Q13011	Q13011	ECH1_HUMAN	ECH1	Delta(3.5)-Delta(2.4)-dienoyl-CoA isomerase. mitochondrial (EC 5.3.3.-)	Q13011	-2.93097	1.76499	-0.582993	0.42569	0.605242	FALSE	FALSE	None
SLC25A5	13.1592	13.4573	11.0787	12.8529	13.6999	12.3503	11.587	11.1794	P05141	P05141	ADT2_HUMAN	SLC25A5	ADP/ATP translocase 2 (ADP.ATP carrier protein 2) (ADP.ATP carrier protein. fibroblast isoform) (Adenine nucleotide translocator 2) (ANT 2) (Solute carrier family 25 member 5) [Cleaved into: ADP/ATP translocase 2. N-terminally processed]	P05141	-2.17907	1.31332	-0.432875	0.426026	0.605817	FALSE	FALSE	None
ACAT1	10.1959	8.53658	8.27919	7.79035	7.60277	8.86611	8.34459	8.03677	P24752	P24752;A0A5F9ZHL7;A0A5F9ZHJ7;A0A5F9ZHH9;A0A5F9ZHL1;E9PRQ6;H0YEL7	THIL_HUMAN	ACAT1	Acetyl-CoA acetyltransferase. mitochondrial (EC 2.3.1.9) (Acetoacetyl-CoA thiolase) (T2)	P24752	-2.45906	1.48317	-0.487945	0.42632	0.60632	FALSE	FALSE	None
ANXA5	12.2014	12.2481	12.7382	12.9254	13.1481	12.529	12.8628	12.8676	P08758	P08758;D6RBL5;D6RBE9	ANXA5_HUMAN	ANXA5	Annexin A5 (Anchorin CII) (Annexin V) (Annexin-5) (Calphobindin I) (CBP-I) (Endonexin II) (Lipocortin V) (Placental anticoagulant protein 4) (PP4) (Placental anticoagulant protein I) (PAP-I) (Thromboplastin inhibitor) (Vascular anticoagulant-alpha) (VAC-alpha)	P08758	-0.989928	1.63713	0.3236	0.42732	0.608034	FALSE	FALSE	None
DYNC1LI2	10.8398	11.9263	11.6575	11.412	10.2315	10.6338	11.768	11.4889	O43237	O43237;J3KRI4	DC1L2_HUMAN	DYNC1LI2	Cytoplasmic dynein 1 light intermediate chain 2 (Dynein light intermediate chain 2. cytosolic) (LIC-2) (LIC53/55)	O43237	-2.16875	1.31205	-0.42835	0.427521	0.608378	FALSE	FALSE	None
FLNC	7.03603	14.2819	10.134	13.3709	9.69233	14.7404	8.45072	8.29203	Q14315	Q14315	FLNC_HUMAN	FLNC	Filamin-C (FLN-C) (FLNc) (ABP-280-like protein) (ABP-L) (Actin-binding-like protein) (Filamin-2) (Gamma-filamin)	Q14315	-4.62415	2.80047	-0.911837	0.427938	0.609094	FALSE	FALSE	None
GLUL	11.9255	12.2792	14.7485	10.6995	11.7238	12.5446	13.8364	14.0836	P15104	P15104;A0A2R8YDT1	GLNA_HUMAN	GLUL	Glutamine synthetase (GS) (EC 6.3.1.2) (Glutamate--ammonia ligase) (Palmitoyltransferase GLUL) (EC 2.3.1.225)	P15104	-1.95452	3.22237	0.633925	0.428543	0.610135	FALSE	FALSE	None
SNRPD2	11.0169	10.8118	9.85586	7.80448	9.43795	8.29869	9.89083	9.78045	P62316	P62316;K7EJB5	SMD2_HUMAN	SNRPD2	Small nuclear ribonucleoprotein Sm D2 (Sm-D2) (snRNP core protein D2)	P62316	-2.64704	1.60648	-0.52028	0.42877	0.610525	FALSE	FALSE	None
GFPT1	6.72755	9.22466	6.82238	7.68298	7.27344	8.4882	7.73213	8.54274	Q06210	Q06210;O94808;A0A6I8PRN4;E5RJP4;A0A6I8PTT9	GFPT1_HUMAN	GFPT1	Glutamine--fructose-6-phosphate aminotransferase [isomerizing] 1 (EC 2.6.1.16) (D-fructose-6-phosphate amidotransferase 1) (Glutamine:fructose-6-phosphate amidotransferase 1) (GFAT 1) (GFAT1) (Hexosephosphate aminotransferase 1)	Q06210	-1.23013	2.0196	0.394735	0.430197	0.612989	FALSE	FALSE	None
NDUFS1	7.14503	9.92193	8.98588	6.67607	7.25033	12.4692	7.44717	8.08409	P28331	P28331;B4DJ81	NDUS1_HUMAN	NDUFS1	NADH-ubiquinone oxidoreductase 75 kDa subunit. mitochondrial (EC 7.1.1.2) (Complex I-75kD) (CI-75kD)	P28331	-1.96515	3.22609	0.63047	0.430227	0.613042	FALSE	FALSE	None
FLNB.1	9.20201	8.49444	7.6431	7.54514	8.57278	10.1583	5.24077	6.8738	O75369;Q14315	O75369;Q14315;E7EN95;A0A804HK76;A0A804HL72	FLNB_HUMAN;FLNC_HUMAN	FLNB;FLNC	Filamin-B (FLN-B) (ABP-278) (ABP-280 homolog) (Actin-binding-like protein) (Beta-filamin) (Filamin homolog 1) (Fh1) (Filamin-3) (Thyroid autoantigen) (Truncated actin-binding protein) (Truncated ABP)	O75369	-2.61944	1.59992	-0.50976	0.43129	0.614882	FALSE	FALSE	None
GART	8.00914	7.25392	7.88543	8.0713	9.71168	8.25806	8.56276	6.37637	P22102	P22102	PUR2_HUMAN	GART	Trifunctional purine biosynthetic protein adenosine-3 [Includes: Phosphoribosylamine--glycine ligase (EC 6.3.4.13) (Glycinamide ribonucleotide synthetase) (GARS) (Phosphoribosylglycinamide synthetase);Phosphoribosylformylglycinamidine cyclo-ligase (EC 6.3.3.1) (AIR synthase) (AIRS) (Phosphoribosyl-aminoimidazole synthetase);Phosphoribosylglycinamide formyltransferase (EC 2.1.2.2) (5'-phosphoribos…	P22102	-1.33257	2.17711	0.42227	0.432125	0.616332	FALSE	FALSE	None
MDH1	9.58992	11.6183	10.5984	12.1156	9.88975	11.8566	10.032	10.2626	P40925	P40925;C9JLV6;C9JF79;A0A5K1VW95;C9IZI0;F8WFC2	MDHC_HUMAN	MDH1	Malate dehydrogenase. cytoplasmic (EC 1.1.1.37) (Cytosolic malate dehydrogenase) (Diiodophenylpyruvate reductase) (EC 1.1.1.96)	P40925	-2.46041	1.51977	-0.470317	0.435712	0.622599	FALSE	FALSE	None
PSAT1	8.98175	10.0246	8.72049	10.0277	9.62262	11.3693	8.83723	5.78127	Q9Y617	Q9Y617	SERC_HUMAN	PSAT1	Phosphoserine aminotransferase (EC 2.6.1.52) (Phosphohydroxythreonine aminotransferase) (PSAT)	Q9Y617	-2.80712	1.73506	-0.53603	0.435967	0.623046	FALSE	FALSE	None
MYL12A	8.73141	6.50276	7.62054	9.5027	9.04712	9.86308	8.92454	6.38604	O14950;P19105;P24844	O14950;P19105;P24844;J3QRS3	ML12A_HUMAN;ML12B_HUMAN;MYL9_HUMAN	MYL12A;MYL12B;MYL9	Myosin regulatory light chain 12A (Epididymis secretory protein Li 24) (HEL-S-24) (MLC-2B) (Myosin RLC) (Myosin regulatory light chain 2. nonsarcomeric) (Myosin regulatory light chain MRLC3)	O14950	-1.51881	2.45049	0.465843	0.437047	0.624948	FALSE	FALSE	None
SNRPA	9.73093	8.6781	7.17376	6.76366	9.93009	6.57207	8.70787	9.06764	P09012	P09012;M0R268	SNRPA_HUMAN	SNRPA	U1 small nuclear ribonucleoprotein A (U1 snRNP A) (U1-A) (U1A)	P09012	-1.5818	2.54741	0.482805	0.437772	0.626226	FALSE	FALSE	None
SUB1	11.8631	11.1654	7.61073	11.1278	10.6959	10.8975	10.2881	7.98731	P53999	P53999	TCP4_HUMAN	SUB1	Activated RNA polymerase II transcriptional coactivator p15 (Positive cofactor 4) (PC4) (SUB1 homolog) (p14)	P53999	-2.51309	1.56398	-0.474555	0.438647	0.627774	FALSE	FALSE	None
KRT7	8.98124	14.2629	11.4396	13.4212	10.6581	14.4917	10.59	9.8759	P05787;P08729	P14136;Q6KB66;P05787;P19013;P08729;A0A1W2PR46;A0A1X7SBR3;A0A1W2PQU7;K7EJU1;A0A1X7SCE1;A0A1W2PRT3;A0A1W2PS58;K7EPI4	K2C7_HUMAN;K2C8_HUMAN	KRT7;KRT8	Keratin. type II cytoskeletal 7 (Cytokeratin-7) (CK-7) (Keratin-7) (K7) (Sarcolectin) (Type-II keratin Kb7)	P14136	-3.35845	2.11383	-0.62231	0.443064	0.635643	FALSE	FALSE	None
RCN3	11.3603	13.8329	14.7771	13.4622	13.2173	14.0001	14.4831	14.1075	Q96D15	Q96D15;M0QZH0;M0QYB8	RCN3_HUMAN	RCN3	Reticulocalbin-3 (EF-hand calcium-binding protein RLP49)	Q96D15	-2.02763	3.21538	0.593875	0.443805	0.636973	FALSE	FALSE	None
FH	9.94923	7.40097	7.4797	9.28832	9.16828	6.84241	8.08516	8.25204	P07954	P07954;A0A804HI24	FUMH_HUMAN	FH	Fumarate hydratase. mitochondrial (Fumarase) (HsFH) (EC 4.2.1.2)	P07954	-2.42151	1.53635	-0.442582	0.446178	0.641249	FALSE	FALSE	None
DCD	11.4464	13.4292	13.2519	7.0449	10.5122	11.3909	13.1807	12.6482	P81605	P81605	DCD_HUMAN	DCD	Dermcidin (EC 3.4.-.-) (Preproteolysin) [Cleaved into: Survival-promoting peptide;DCD-1]	P81605	-2.22422	3.50402	0.6399	0.446364	0.641587	FALSE	FALSE	None
CAPZA1	8.23828	7.80539	7.98178	8.29439	9.35863	7.88239	8.17856	5.17406	P52907	P52907;P47755;C9JUG7;A0A0D9SET8;F8W9N7	CAZA1_HUMAN	CAPZA1	F-actin-capping protein subunit alpha-1 (CapZ alpha-1)	P52907	-2.38062	1.51752	-0.43155	0.448004	0.644562	FALSE	FALSE	None
S100A11	12.3401	12.1225	11.9505	12.6055	12.2327	12.1852	11.8947	11.1722	P31949	P31949	S10AB_HUMAN	S100A11	Protein S100-A11 (Calgizzarin) (Metastatic lymph node gene 70 protein) (MLN 70) (Protein S100-C) (S100 calcium-binding protein A11) [Cleaved into: Protein S100-A11. N-terminally processed]	P31949	-2.12214	1.35524	-0.38345	0.448716	0.645859	FALSE	FALSE	None
MARCKS	8.75409	7.31439	6.91869	9.96936	9.13794	9.62107	7.22067	8.93159	P29966	P29966	MARCS_HUMAN	MARCKS	Myristoylated alanine-rich C-kinase substrate (MARCKS) (Protein kinase C substrate. 80 kDa protein. light chain) (80K-L protein) (PKCSL)	P29966	-1.7304	2.70777	0.488685	0.448978	0.646335	FALSE	FALSE	None
SRSF7	11.0287	7.34242	9.56902	9.00667	9.83919	6.79981	9.61442	8.92011	Q16629	Q16629;C9JAB2;A0A0B4J1Z1	SRSF7_HUMAN	SRSF7	Serine/arginine-rich splicing factor 7 (Splicing factor 9G8) (Splicing factor. arginine/serine-rich 7)	Q16629	-2.47086	1.58422	-0.44332	0.450255	0.648669	FALSE	FALSE	None
PFKL	7.57789	9.88102	6.26392	12.0441	7.95263	11.8816	7.15717	6.02537	P17858	P17858	PFKAL_HUMAN	PFKL	ATP-dependent 6-phosphofructokinase. liver type (ATP-PFK) (PFK-L) (EC 2.7.1.11) (6-phosphofructokinase type B) (Phosphofructo-1-kinase isozyme B) (PFK-B) (Phosphohexokinase)	P17858	-3.86982	2.49474	-0.68754	0.452363	0.652539	FALSE	FALSE	None
H2BC11	15.5107	16.1276	16.2961	16.6004	16.0151	15.7276	15.8597	15.6859	O60814;P06899;P23527;P33778;P57053;P58876;P62807;Q16778;Q5QNW6;Q8N257;Q93079;Q99877;Q99879;Q99880	Q8N257;A0A2R8Y619;P33778;Q96A08;Q5QNW6;P58876;Q99880;P62807;Q99877;P57053;P23527;O60814;Q93079;Q99879;Q16778;P06899;U3KQK0	H2B1B_HUMAN;H2B1C_HUMAN;H2B1D_HUMAN;H2B1H_HUMAN;H2B1J_HUMAN;H2B1K_HUMAN;H2B1L_HUMAN;H2B1M_HUMAN;H2B1N_HUMAN;H2B1O_HUMAN;H2B2E_HUMAN;H2B2F_HUMAN;H2B3B_HUMAN;H2BFS_HUMAN	H2BC11;H2BC12;H2BC13;H2BC14;H2BC15;H2BC17;H2BC18;H2BC21;H2BC3;H2BC4;H2BC5;H2BC9;H2BS1;H2BU1	Histone H2B type 1-J (Histone H2B.1) (Histone H2B.r) (H2B/r)	Q8N257	-1.76466	1.14141	-0.311625	0.453649	0.654912	FALSE	FALSE	None
ALDH9A1	8.04466	7.67871	7.79741	8.74735	8.6772	7.67212	7.54216	7.04771	P49189	P49189	AL9A1_HUMAN	ALDH9A1	4-trimethylaminobutyraldehyde dehydrogenase (TMABA-DH) (TMABALDH) (EC 1.2.1.47) (Aldehyde dehydrogenase E3 isozyme) (Aldehyde dehydrogenase family 9 member A1) (EC 1.2.1.3) (Gamma-aminobutyraldehyde dehydrogenase) (EC 1.2.1.19) (R-aminobutyraldehyde dehydrogenase) [Cleaved into: 4-trimethylaminobutyraldehyde dehydrogenase. N-terminally processed]	P49189	-1.88619	1.22172	-0.332235	0.454186	0.655907	FALSE	FALSE	None
SYNCRIP	9.94861	9.80296	10.4983	10.914	10.3323	9.31191	9.95384	9.99403	O60506	O60506;A0A7I2YQV8;A0A7I2YQN2;A0A7I2V4Z0;B7Z645;A0A7I2V2F2;A0A7I2V346;A0A7I2V309	HNRPQ_HUMAN	SYNCRIP	Heterogeneous nuclear ribonucleoprotein Q (hnRNP Q) (Glycine- and tyrosine-rich RNA-binding protein) (GRY-RBP) (NS1-associated protein 1) (Synaptotagmin-binding. cytoplasmic RNA-interacting protein)	O60506	-2.23337	1.44747	-0.392948	0.45442	0.65634	FALSE	FALSE	None
HNRNPH1.1	9.20862	7.81066	8.03638	8.72702	10.4532	7.69631	8.29727	8.69685	P31943;P55795	P55795;P31943;E5RGH4;H0YB39;E5RGV0;E9PCY7;D6RIU0;D6RBM0;G8JLB6;E7EN40	HNRH1_HUMAN;HNRH2_HUMAN	HNRNPH1;HNRNPH2	Heterogeneous nuclear ribonucleoprotein H (hnRNP H) [Cleaved into: Heterogeneous nuclear ribonucleoprotein H. N-terminally processed]	P55795	-1.25473	1.93521	0.340237	0.454574	0.656625	FALSE	FALSE	None
ARF1	9.61094	11.0818	9.61982	12.5444	9.86459	11.5701	9.77464	10.0194	P61204;P84077	P84077;P61204;H0YGG7	ARF1_HUMAN;ARF3_HUMAN	ARF1;ARF3	ADP-ribosylation factor 1	P84077	-2.318	1.50388	-0.407058	0.45482	0.657081	FALSE	FALSE	None
CAPN2	7.66907	11.2133	8.83041	10.6081	7.26967	13.2324	7.88141	7.54544	P17655	P17655	CAN2_HUMAN	CAPN2	Calpain-2 catalytic subunit (EC 3.4.22.53) (Calcium-activated neutral proteinase 2) (CANP 2) (Calpain M-type) (Calpain large polypeptide L2) (Calpain-2 large subunit) (Millimolar-calpain) (M-calpain)	P17655	-3.41409	2.21811	-0.59799	0.455358	0.658081	FALSE	FALSE	None
CCT2	10.2949	11.8544	11.1519	11.7997	10.5735	12.8002	10.0378	9.88	P78371	P78371;F8VQ14;F5GWF6	TCPB_HUMAN	CCT2	T-complex protein 1 subunit beta (TCP-1-beta) (CCT-beta)	P78371	-2.58818	1.68348	-0.45235	0.455806	0.658914	FALSE	FALSE	None
RPS15	8.87437	11.0484	10.5866	11.5396	9.2306	11.0804	10.1725	9.68172	P62841	P62841;K7EJ78;K7ELC2;K7EQJ5	RS15_HUMAN	RPS15	40S ribosomal protein S15 (RIG protein) (Small ribosomal subunit protein uS19)	P62841	-2.69855	1.75667	-0.470938	0.456114	0.659486	FALSE	FALSE	None
KRT14.1	13.9933	12.5836	13.7803	13.1156	13.4621	11.5087	13.386	13.7822	P02533;P08727;P08779;Q04695	Q04695;P02533;P08727;P08779;P19012;K7EPJ9;C9JM50;C9JTG5;F5GWP8;K7EMS3;A8MT21	K1C14_HUMAN;K1C16_HUMAN;K1C17_HUMAN;K1C19_HUMAN	KRT14;KRT16;KRT17;KRT19	Keratin. type I cytoskeletal 14 (Cytokeratin-14) (CK-14) (Keratin-14) (K14)	Q04695	-1.93357	1.26667	-0.33345	0.458539	0.66402	FALSE	FALSE	None
LASP1	8.9669	6.6795	7.90364	7.74349	7.7807	8.61316	9.52563	6.80064	Q14847	Q14847	LASP1_HUMAN	LASP1	LIM and SH3 domain protein 1 (LASP-1) (Metastatic lymph node gene 50 protein) (MLN 50)	Q14847	-1.36427	2.07757	0.35665	0.459458	0.665746	FALSE	FALSE	None
CUTA	10.6386	12.1089	9.20238	8.54341	10.7639	9.29317	10.4236	11.8829	O60888	O60888;C9IZG4	CUTA_HUMAN	CUTA	Protein CutA (Acetylcholinesterase-associated protein) (Brain acetylcholinesterase putative membrane anchor)	O60888	-1.80613	2.74127	0.46757	0.460737	0.668158	FALSE	FALSE	None
RPS2	11.6753	11.0706	10.5318	12.3699	10.6914	11.9786	10.9252	10.4403	P15880	P15880;E9PQD7;H0YEN5	RS2_HUMAN	RPS2	40S ribosomal protein S2 (40S ribosomal protein S4) (Protein LLRep3) (Small ribosomal subunit protein uS5)	P15880	-2.367	1.56095	-0.403025	0.461084	0.668812	FALSE	FALSE	None
RPS26	8.02843	6.66361	8.55698	7.78879	8.63915	5.82691	7.06601	8.09781	P62854	P62854	RS26_HUMAN	RPS26	40S ribosomal protein S26 (Small ribosomal subunit protein eS26)	P62854	-2.07658	1.37261	-0.351982	0.461971	0.670493	FALSE	FALSE	None
ALDOA	13.2083	12.4595	10.8735	12.8723	12.5634	11.1569	12.4422	11.9435	P04075	P04075;H3BR68;J3KPS3	ALDOA_HUMAN	ALDOA	Fructose-bisphosphate aldolase A (EC 4.1.2.13) (Lung cancer antigen NY-LU-1) (Muscle-type aldolase)	P04075	-1.93115	1.27735	-0.3269	0.46223	0.670983	FALSE	FALSE	None
EIF6	9.14332	7.60045	10.2517	8.92568	10.1429	7.35199	9.45883	7.28873	P56537	P56537;A0A0U1RQV5	IF6_HUMAN	EIF6	Eukaryotic translation initiation factor 6	P56537	-2.49364	1.65429	-0.419675	0.463357	0.673126	FALSE	FALSE	None
RAB5C	8.1862	8.07725	6.54568	8.33004	7.20442	9.86136	8.49821	7.29876	P51148	P51148	RAB5C_HUMAN	RAB5C	Ras-related protein Rab-5C (EC 3.6.5.2) (L1880) (RAB5L)	P51148	-1.70705	2.56884	0.430895	0.463998	0.674347	FALSE	FALSE	None
RPL27A	12.3238	11.4207	11.2781	11.4604	10.9926	10.6314	11.0203	11.8692	P46776	P46776;E9PLX7;E9PLL6;E9PJD9	RL27A_HUMAN	RPL27A	60S ribosomal protein L27a (Large ribosomal subunit protein uL15)	P46776	-2.93843	1.95368	-0.492375	0.4642	0.674731	FALSE	FALSE	None
EEF1D	10.1735	10.058	7.21773	9.62978	10.2266	9.69411	9.35513	6.1792	P29692	P29692;E9PQZ1;E9PRY8;H0YE58	EF1D_HUMAN	EEF1D	Elongation factor 1-delta (EF-1-delta) (Antigen NY-CO-4)	P29692	-2.42463	1.61264	-0.405992	0.464335	0.67499	FALSE	FALSE	None
PSMD2	8.48041	8.26152	10.3607	10.2866	8.16865	10.6702	9.19337	7.44546	Q13200	Q13200;H7C1H2	PSMD2_HUMAN	PSMD2	26S proteasome non-ATPase regulatory subunit 2 (26S proteasome regulatory subunit RPN1) (26S proteasome regulatory subunit S2) (26S proteasome subunit p97) (Protein 55.11) (Tumor necrosis factor type 1 receptor-associated protein 2)	Q13200	-2.86174	1.90597	-0.477888	0.464854	0.675981	FALSE	FALSE	None
RPN2	7.48105	9.71743	7.52977	8.97879	9.38431	10.9194	9.02475	6.0995	P04844	P04844	RPN2_HUMAN	RPN2	Dolichyl-diphosphooligosaccharide--protein glycosyltransferase subunit 2 (Dolichyl-diphosphooligosaccharide--protein glycosyltransferase 63 kDa subunit) (RIBIIR) (Ribophorin II) (RPN-II) (Ribophorin-2)	P04844	-1.72217	2.58263	0.43023	0.465317	0.676867	FALSE	FALSE	None
LDHB	12.8639	11.9442	11.7283	12.2897	12.1659	11.9541	11.6589	11.9178	P07195	P07195;A8MW50;A0A3B3IS95;C9J7H8;F5H793;A0A5F9ZHM4	LDHB_HUMAN	LDHB	L-lactate dehydrogenase B chain (LDH-B) (EC 1.1.1.27) (LDH heart subunit) (LDH-H) (Renal carcinoma antigen NY-REN-46)	P07195	-1.71525	1.15055	-0.28235	0.467558	0.681174	FALSE	FALSE	None
ATP1A1	9.50078	8.30892	7.5652	8.53903	9.95423	11.0604	9.55137	5.41025	P05023	P05023;P13637;Q13733;P50993;A0A0A0MT26;H0Y7C1;A0A2R8YEY8;B1AKY9;M0R116	AT1A1_HUMAN	ATP1A1	Sodium/potassium-transporting ATPase subunit alpha-1 (Na(+)/K(+) ATPase alpha-1 subunit) (EC 7.2.2.13) (Sodium pump subunit alpha-1)	P05023	-2.11508	3.14624	0.51558	0.468392	0.682784	FALSE	FALSE	None
SERPINC1	6.16274	9.85655	6.76616	10.5259	10.7602	6.9752	11.8525	6.43129	P01008	P01008	ANT3_HUMAN	SERPINC1	Antithrombin-III (ATIII) (Serpin C1)	P01008	-2.80846	4.16238	0.67696	0.469777	0.685469	FALSE	FALSE	None
IMPDH2	8.57068	7.39542	7.22423	7.61429	7.6796	8.53698	8.18132	7.56255	P12268	P12268;A0A7I2YQK5;H0Y4R1;A0A7I2V2T3;E7ETK5	IMDH2_HUMAN	IMPDH2	Inosine-5'-monophosphate dehydrogenase 2 (IMP dehydrogenase 2) (IMPD 2) (IMPDH 2) (EC 1.1.1.205) (Inosine-5'-monophosphate dehydrogenase type II) (IMP dehydrogenase II) (IMPDH-II)	P12268	-1.23735	1.81526	0.288958	0.473616	0.692968	FALSE	FALSE	None
REXO2	5.38996	12.7759	8.40255	13.3297	9.32031	12.7523	9.44852	10.7758	Q9Y3B8	Q9Y3B8;F5H784;F5GYG5;F5H6P8;H0YG37;Q9BTR4	ORN_HUMAN	REXO2	Oligoribonuclease. mitochondrial (EC 3.1.-.-) (RNA exonuclease 2 homolog) (Small fragment nuclease)	Q9Y3B8	-2.5941	3.79351	0.599705	0.47482	0.695339	FALSE	FALSE	None
PEBP1	10.1763	13.7583	7.17934	10.0935	10.2018	10.3317	9.67339	9.37229	P30086	P30086	PEBP1_HUMAN	PEBP1	Phosphatidylethanolamine-binding protein 1 (PEBP-1) (HCNPpp) (Neuropolypeptide h3) (Prostatic-binding protein) (Raf kinase inhibitor protein) (RKIP) [Cleaved into: Hippocampal cholinergic neurostimulating peptide (HCNP)]	P30086	-2.59397	1.77984	-0.407065	0.476088	0.697846	FALSE	FALSE	None
TARS1	8.64358	8.65901	7.92618	8.96933	9.19729	9.43719	8.81364	7.88837	P26639	A2RTX5;P26639	SYTC_HUMAN	TARS1	Threonine--tRNA ligase 1. cytoplasmic (EC 6.1.1.3) (Threonyl-tRNA synthetase) (ThrRS) (Threonyl-tRNA synthetase 1)	A2RTX5	-1.2515	1.82069	0.284598	0.476757	0.699174	FALSE	FALSE	None
VPS35	7.68567	10.4369	7.44635	9.64883	8.24626	9.93887	6.42346	9.14734	Q96QK1	Q96QK1	VPS35_HUMAN	VPS35	Vacuolar protein sorting-associated protein 35 (hVPS35) (Maternal-embryonic 3) (Vesicle protein sorting 35)	Q96QK1	-2.3393	1.60839	-0.365455	0.476854	0.699366	FALSE	FALSE	None
NIBAN2	9.08851	11.3893	10.3922	11.4011	10.2854	11.5357	10.1809	9.02149	Q96TA1	Q96TA1	NIBA2_HUMAN	NIBAN2	Protein Niban 2 (Meg-3) (Melanoma invasion by ERK) (MINERVA) (Niban-like protein 1) (Protein FAM129B)	Q96TA1	-2.0044	1.38059	-0.311905	0.477521	0.700691	FALSE	FALSE	None
MAT2A	9.83874	10.7894	7.46684	10.5903	10.0277	9.67119	8.89357	8.5001	P31153	P31153	METK2_HUMAN	MAT2A	S-adenosylmethionine synthase isoform type-2 (AdoMet synthase 2) (EC 2.5.1.6) (Methionine adenosyltransferase 2) (MAT 2) (Methionine adenosyltransferase II) (MAT-II)	P31153	-2.56031	1.76395	-0.39818	0.477618	0.700885	FALSE	FALSE	None
SRM	8.61314	7.57329	8.80396	8.57212	9.42008	7.73622	6.8337	8.42148	P19623	P19623;K7ESL0	SPEE_HUMAN	SRM	Spermidine synthase (SPDSY) (EC 2.5.1.16) (Putrescine aminopropyltransferase)	P19623	-1.86057	1.28505	-0.287757	0.478547	0.702737	FALSE	FALSE	None
GNB1	8.46954	6.45071	8.66643	9.08422	6.47896	9.68201	8.8953	6.04906	P62873;P62879;Q9HAV0	P62879;Q9HAV0;P62873;A0A6Q8PFV8;A0A6Q8PFW8;F6X3N5;C9JZN1;F6UT28;H7C5J5;C9JIS1;A0A6Q8PG88;B1AKQ8;E7EP32;A0A7I2S2S9;C9JXA5;A0A6Q8PFE0	GBB1_HUMAN;GBB2_HUMAN;GBB4_HUMAN	GNB1;GNB2;GNB4	Guanine nucleotide-binding protein G(I)/G(S)/G(T) subunit beta-1 (Transducin beta chain 1)	P62879	-2.54931	1.76652	-0.391392	0.479766	0.705175	FALSE	FALSE	None
KRT2	8.90167	14.3823	12.2672	10.8675	13.6437	12.1116	9.67068	13.0795	P35908	P35908	K22E_HUMAN	KRT2	Keratin. type II cytoskeletal 2 epidermal (Cytokeratin-2e) (CK-2e) (Epithelial keratin-2e) (Keratin-2 epidermis) (Keratin-2e) (K2e) (Type-II keratin Kb2)	P35908	-2.41681	3.46022	0.521702	0.482707	0.7111	FALSE	FALSE	None
RPL36	8.55119	7.53137	8.34141	7.90195	8.75737	6.74606	8.18897	9.86136	Q9Y3U8	Q9Y3U8;J3KTD3;J3QSB5	RL36_HUMAN	RPL36	60S ribosomal protein L36 (Large ribosomal subunit protein eL36)	Q9Y3U8	-1.43554	2.04946	0.30696	0.483761	0.713235	FALSE	FALSE	None
MAP4	7.99731	7.96327	7.27667	9.19529	9.47374	9.32318	8.7127	6.25488	P27816	P27816;E7EVA0;A0A804HKE7	MAP4_HUMAN	MAP4	Microtubule-associated protein 4 (MAP-4)	P27816	-1.55821	2.22419	0.33299	0.483827	0.713369	FALSE	FALSE	None
PRMT1	8.68045	9.25103	8.6645	10.0346	10.8447	11.7644	6.41176	9.19581	Q99873	Q99873;E9PQ98;E9PKG1;E9PNR9;H0YDE4;E9PIX6	ANM1_HUMAN	PRMT1	Protein arginine N-methyltransferase 1 (EC 2.1.1.319) (Histone-arginine N-methyltransferase PRMT1) (Interferon receptor 1-bound protein 4)	Q99873	-1.85597	2.64901	0.396523	0.483854	0.713425	FALSE	FALSE	None
COTL1	11.5967	15.6387	14.0748	15.8691	13.057	15.8976	12.4872	14.2211	Q14019	Q14019;H3BT58	COTL1_HUMAN	COTL1	Coactosin-like protein	Q14019	-2.55107	1.79287	-0.3791	0.484994	0.715744	FALSE	FALSE	None
SSBP1	8.7556	8.34702	7.97629	8.63944	8.38731	9.3141	8.79277	8.21014	Q04837	Q04837;C9K0U8;A0A0G2JLD8;E7EUY5	SSBP_HUMAN	SSBP1	Single-stranded DNA-binding protein. mitochondrial (Mt-SSB) (MtSSB) (PWP1-interacting protein 17)	Q04837	-1.17119	1.66417	0.246492	0.485504	0.716785	FALSE	FALSE	None
FKBP14	5.47162	9.10385	7.08732	9.91917	6.58667	10.8818	6.59505	5.85102	Q9NWM8	Q9NWM8	FKB14_HUMAN	FKBP14	Peptidyl-prolyl cis-trans isomerase FKBP14 (PPIase FKBP14) (EC 5.2.1.8) (22 kDa FK506-binding protein) (22 kDa FKBP) (FKBP-22) (FK506-binding protein 14) (FKBP-14) (Rotamase)	Q9NWM8	-2.82073	1.98702	-0.416855	0.485854	0.7175	FALSE	FALSE	None
AKR1A1	8.5719	7.37527	6.38726	7.2216	7.24252	8.01177	8.64054	6.7108	P14550	P14550;V9GYG2;Q5T621;V9GYP9	AK1A1_HUMAN	AKR1A1	Aldo-keto reductase family 1 member A1 (EC 1.1.1.2) (EC 1.1.1.372) (EC 1.1.1.54) (Alcohol dehydrogenase [NADP(+)]) (Aldehyde reductase) (Glucuronate reductase) (EC 1.1.1.19) (Glucuronolactone reductase) (EC 1.1.1.20)	P14550	-1.26264	1.78744	0.2624	0.486877	0.719595	FALSE	FALSE	None
HSP90AB1.1	12.622	11.8197	11.0361	12.3817	11.6993	10.9546	11.8008	11.4999	P08238;P14625	P08238;P14625;A0A7P0T917;A0A7P0Z405;A0A7P0T823;A0A7P0TAE1;H0YIV0;A0A7P0T8R3;A0A7P0T885;A0A7P0TAY2;A0A087WT78;F8W026;A0A7P0TBC2;A0A7P0TAT8	ENPL_HUMAN;HS90B_HUMAN	HSP90AB1;HSP90B1	Heat shock protein HSP 90-beta (HSP 90) (Heat shock 84 kDa) (HSP 84) (HSP84)	P08238	-3.24682	2.29437	-0.476225	0.48701	0.719869	FALSE	FALSE	None
ACP1	9.38301	8.0438	6.53106	7.53113	7.00276	8.34398	7.31892	7.56161	P24666	P24666	PPAC_HUMAN	ACP1	Low molecular weight phosphotyrosine protein phosphatase (LMW-PTP) (LMW-PTPase) (EC 3.1.3.48) (Adipocyte acid phosphatase) (Low molecular weight cytosolic acid phosphatase) (EC 3.1.3.2) (Red cell acid phosphatase 1)	P24666	-2.17472	1.54385	-0.315432	0.488698	0.723343	FALSE	FALSE	None
HSP90AA1.1	13.1198	12.8712	12.7968	12.8078	12.7971	12.5484	12.2674	13.0285	P07900;P08238	Q58FF8;P08238;P07900;Q14568	HS90A_HUMAN;HS90B_HUMAN	HSP90AA1;HSP90AB1	Heat shock protein HSP 90-alpha (EC 3.6.4.10) (Heat shock 86 kDa) (HSP 86) (HSP86) (Lipopolysaccharide-associated protein 2) (LAP-2) (LPS-associated protein 2) (Renal carcinoma antigen NY-REN-38)	Q58FF8	-1.65133	1.17423	-0.23855	0.489302	0.724591	FALSE	FALSE	None
PSMA7	10.7068	10.5619	10.8816	10.6755	10.4543	11.0306	11.485	10.75	O14818	O14818;H0Y586	PSA7_HUMAN	PSMA7	Proteasome subunit alpha type-7 (Proteasome subunit RC6-1) (Proteasome subunit XAPC7)	O14818	-1.11972	1.56677	0.223525	0.49114	0.728403	FALSE	FALSE	None
PSMB2	9.95967	8.67268	7.2081	11.0311	9.17894	8.71965	9.76129	10.4413	P49721	P49721	PSB2_HUMAN	PSMB2	Proteasome subunit beta type-2 (Macropain subunit C7-I) (Multicatalytic endopeptidase complex subunit C7-I) (Proteasome component C7-I)	P49721	-1.54799	2.16281	0.307408	0.491683	0.729535	FALSE	FALSE	None
RAC1	10.1446	6.52095	7.44971	8.14431	9.11277	6.33621	6.10955	9.30828	P63000	P63000	RAC1_HUMAN	RAC1	Ras-related C3 botulinum toxin substrate 1 (EC 3.6.5.2) (Cell migration-inducing gene 5 protein) (Ras-like protein TC25) (p21-Rac1)	P63000	-2.45256	1.75618	-0.34819	0.491849	0.729882	FALSE	FALSE	None
LSM8	6.1614	12.532	6.93354	11.4497	8.15915	12.8528	8.89033	4.87859	O95777	O95777;C9JNV3;C9JIZ0;F2Z2Y6	LSM8_HUMAN	LSM8	U6 snRNA-associated Sm-like protein LSm8	O95777	-4.0542	2.90631	-0.573942	0.492259	0.730736	FALSE	FALSE	None
RPS27A	14.3935	12.9369	13.1501	12.0637	12.9605	12.3032	13.0372	13.1722	P0CG47;P0CG48;P62979;P62987	P62979;P0CG48;P0CG47;P62987;F5H388;F5GYU3;B4DV12;Q5PY61;F5H2Z3;M0R2S1;J3QS39;J3QTR3;Q96C32;M0R1V7;F5H747;F5GXK7;M0R1M6;F5H6Q2;J3QKN0;F5H265;A0A2R8Y422	RL40_HUMAN;RS27A_HUMAN;UBB_HUMAN;UBC_HUMAN	RPS27A;UBA52;UBB;UBC	Ubiquitin-40S ribosomal protein S27a (Ubiquitin carboxyl extension protein 80) [Cleaved into: Ubiquitin;40S ribosomal protein S27a (Small ribosomal subunit protein eS31)]	P62979	-1.89538	1.35983	-0.267775	0.492552	0.73135	FALSE	FALSE	None
GNA12	11.091	7.16656	11.266	10.1534	10.0311	10.275	10.8596	9.78088	Q03113;Q14344	Q03113;Q14344	GNA12_HUMAN;GNA13_HUMAN	GNA12;GNA13	Guanine nucleotide-binding protein subunit alpha-12 (G alpha-12) (G-protein subunit alpha-12)	Q03113	-1.62094	2.25575	0.317405	0.493128	0.732556	FALSE	FALSE	None
HYOU1	7.56259	6.73929	8.93576	9.87735	9.29875	8.92965	8.084	7.92593	Q9Y4L1	Q9Y4L1;A0A494C039;A0A087X054	HYOU1_HUMAN	HYOU1	Hypoxia up-regulated protein 1 (150 kDa oxygen-regulated protein) (ORP-150) (170 kDa glucose-regulated protein) (GRP-170)	Q9Y4L1	-1.44297	2.00464	0.280835	0.493751	0.733862	FALSE	FALSE	None
RAB11A	11.2503	9.68012	10.159	10.6341	11.1853	10.7159	10.2137	11.0047	P62491;Q15907	Q15907;P62491;B4DQU5;H3BMH2;H3BSC1	RB11A_HUMAN;RB11B_HUMAN	RAB11A;RAB11B	Ras-related protein Rab-11A (Rab-11) (EC 3.6.5.2) (YL8)	Q15907	-1.79963	2.49767	0.34902	0.494108	0.734611	FALSE	FALSE	None
GSPT1	7.27408	10.3974	6.70898	8.85713	7.55713	13.1244	8.18001	6.11139	P15170;Q8IYD1	Q8IYD1;P15170;H3BR35	ERF3A_HUMAN;ERF3B_HUMAN	GSPT1;GSPT2	Eukaryotic peptide chain release factor GTP-binding subunit ERF3A (Eukaryotic peptide chain release factor subunit 3a) (eRF3a) (G1 to S phase transition protein 1 homolog)	Q8IYD1	-2.24278	3.11045	0.433835	0.494371	0.735165	FALSE	FALSE	None
ITGA2	6.1115	9.54856	8.19427	10.1498	8.84327	10.7682	6.18163	9.67124	P17301	P17301	ITA2_HUMAN	ITGA2	Integrin alpha-2 (CD49 antigen-like family member B) (Collagen receptor) (Platelet membrane glycoprotein Ia) (GPIa) (VLA-2 subunit alpha) (CD antigen CD49b)	P17301	-1.90371	2.63381	0.365052	0.495249	0.737014	FALSE	FALSE	None
CMPK1	5.02438	5.98564	10.5737	9.17655	7.72834	6.17435	8.41383	6.92486	P30085	P30085;A0A494BXC7	KCY_HUMAN	CMPK1	UMP-CMP kinase (EC 2.7.4.14) (Deoxycytidylate kinase) (CK) (dCMP kinase) (Nucleoside-diphosphate kinase) (EC 2.7.4.6) (Uridine monophosphate/cytidine monophosphate kinase) (UMP/CMP kinase) (UMP/CMPK)	P30085	-2.74008	1.98064	-0.379723	0.495271	0.73706	FALSE	FALSE	None
CMBL	6.3494	11.6227	7.97329	11.6434	7.50616	12.0462	8.88977	7.35581	Q96DG6	Q96DG6	CMBL_HUMAN	CMBL	Carboxymethylenebutenolidase homolog (EC 3.1.-.-)	Q96DG6	-3.26066	2.36523	-0.447713	0.496542	0.739748	FALSE	FALSE	None
NPEPPS	8.81909	9.13406	11.6521	10.8598	10.216	10.1848	10.6417	10.5092	P55786	A6NEC2;P55786;A0A7I2V3W8;E9PP11;E9PPZ2;A0A7I2V389;E9PLK3;A0A7I2V604	PSA_HUMAN	NPEPPS	Puromycin-sensitive aminopeptidase (PSA) (EC 3.4.11.14) (Cytosol alanyl aminopeptidase) (AAP-S)	A6NEC2	-1.48514	2.02847	0.271662	0.499882	0.746868	FALSE	FALSE	None
PSMA2	11.4663	12.1676	10.9114	12.3494	12.464	13.3967	11.2455	10.9303	P25787	P25787;H3BT36;A0A024RA52;A0A7I2V2H3	PSA2_HUMAN	PSMA2	Proteasome subunit alpha type-2 (Macropain subunit C3) (Multicatalytic endopeptidase complex subunit C3) (Proteasome component C3)	P25787	-1.56447	2.13537	0.28545	0.500125	0.747389	FALSE	FALSE	None
RAP1A	9.31772	11.0145	10.6763	10.7616	8.81732	11.6327	8.85031	11.0943	P61224;P62834	A6NIZ1;P62834;P61224;F5H7Y6;F5H500;E7ESV4;F5H491;F5GX62;F5H4H0;F5H6R7;A0A075B6Q0;F5H077;F8WBC0;F5H004;F5H0B7;F5GYB5;F5GWU8;F5GYH7	RAP1A_HUMAN;RAP1B_HUMAN	RAP1A;RAP1B	Ras-related protein Rap-1A (EC 3.6.5.2) (C21KG) (G-22K) (GTP-binding protein smg p21A) (Ras-related protein Krev-1)	A6NIZ1	-2.61958	1.93183	-0.343873	0.502467	0.752435	FALSE	FALSE	None
RPL38	11.8796	10.8798	7.00969	10.6721	9.99009	8.75848	10.2715	10.098	P63173	P63173;J3KT73;J3QL01	RL38_HUMAN	RPL38	60S ribosomal protein L38 (Large ribosomal subunit protein eL38)	P63173	-2.52033	1.85877	-0.33078	0.502492	0.752488	FALSE	FALSE	None
RPL17	11.0118	10.0438	10.2533	11.4532	11.8072	12.1938	9.4696	10.4113	P18621	P18621;A0A087WWH0;J3QS96;J3QQT2;J3KSJ0;A0A087WY81;J3KRB3;J3KRX5;A0A087WXM6;A0A0A6YYL6	RL17_HUMAN	RPL17	60S ribosomal protein L17 (60S ribosomal protein L23) (Large ribosomal subunit protein uL22) (PD-1)	P18621	-1.58781	2.14771	0.27995	0.503357	0.754363	FALSE	FALSE	None
RDX	6.86275	9.35	9.26089	9.71255	8.89886	10.3656	6.21476	8.50103	P35241	P35241;A0A2R8Y5S7;A0A2R8Y4H6	RADI_HUMAN	RDX	Radixin	P35241	-2.3185	1.71553	-0.301485	0.50366	0.755019	FALSE	FALSE	None
PA2G4	10.8028	10.5634	10.0675	8.45699	8.86481	13.6503	9.81326	8.83085	Q9UQ80	Q9UQ80;F8VR77	PA2G4_HUMAN	PA2G4	Proliferation-associated protein 2G4 (Cell cycle protein p38-2G4 homolog) (hG4-1) (ErbB3-binding protein 1)	Q9UQ80	-1.81149	2.44575	0.317132	0.504013	0.755787	FALSE	FALSE	None
PPIB	11.7037	10.9827	10.2631	11.6832	10.9239	10.3824	10.9003	11.1712	P23284	P23284;A0A7P0Z497;A0A7P0TB45	PPIB_HUMAN	PPIB	Peptidyl-prolyl cis-trans isomerase B (PPIase B) (EC 5.2.1.8) (CYP-S1) (Cyclophilin B) (Rotamase B) (S-cyclophilin) (SCYLP)	P23284	-2.42971	1.80226	-0.313725	0.504537	0.756928	FALSE	FALSE	None
RAB14	6.69619	7.49418	7.58955	8.50679	6.34995	7.85431	5.5793	9.37658	P61106	P61106;X6RFL8	RAB14_HUMAN	RAB14	Ras-related protein Rab-14	P61106	-2.18662	1.62334	-0.281643	0.504841	0.757591	FALSE	FALSE	None
EZR.1	11.6926	11.6606	8.05519	11.6109	11.1085	12.6498	10.3087	10.0801	P15311;P26038;P35241	P15311;P26038;P35241;A0A2R8Y5S7;E7EQR4;A0A2R8Y7M3;E9PNP4	EZRI_HUMAN;MOES_HUMAN;RADI_HUMAN	EZR;MSN;RDX	Ezrin (Cytovillin) (Villin-2) (p81)	P15311	-1.63343	2.19733	0.281952	0.505306	0.758606	FALSE	FALSE	None
RPL4	12.4407	10.7739	11.0276	10.7829	11.8563	9.76224	10.972	11.4668	P36578	P36578;H3BTP7;H3BU31	RL4_HUMAN	RPL4	60S ribosomal protein L4 (60S ribosomal protein L1) (Large ribosomal subunit protein uL4)	P36578	-1.88955	1.40567	-0.24194	0.505568	0.759179	FALSE	FALSE	None
PRDX1	13.1043	12.1209	10.7011	11.729	12.1571	10.5871	11.5196	14.4671	P32119;Q06830	Q06830;P32119;A0A0A0MRQ5;A0A0A0MSI0	PRDX1_HUMAN;PRDX2_HUMAN	PRDX1;PRDX2	Peroxiredoxin-1 (EC 1.11.1.24) (Natural killer cell-enhancing factor A) (NKEF-A) (Proliferation-associated gene protein) (PAG) (Thioredoxin peroxidase 2) (Thioredoxin-dependent peroxide reductase 2) (Thioredoxin-dependent peroxiredoxin 1)	Q06830	-1.6098	2.1476	0.2689	0.508249	0.765068	FALSE	FALSE	None
HNRNPAB	9.27491	9.23347	7.13561	8.82484	9.14602	6.64023	8.64182	9.02428	D6R9P3;D6RBZ0;D6RD18	D6R9P3;D6RD18;D6RBZ0	D6R9P3_HUMAN;D6RBZ0_HUMAN;D6RD18_HUMAN	HNRNPAB	Heterogeneous nuclear ribonucleoprotein A/B (hnRNP A/B) (APOBEC1-binding protein 1) (ABBP-1)	D6R9P3	-2.05604	1.5478	-0.25412	0.509759	0.768412	FALSE	FALSE	None
AHSA1	8.08578	8.26675	7.90153	8.02347	9.61477	8.52736	8.3732	6.67923	O95433	O95433;G3V3W9	AHSA1_HUMAN	AHSA1	Activator of 90 kDa heat shock protein ATPase homolog 1 (AHA1) (p38)	O95433	-1.40659	1.8651	0.229258	0.51039	0.769813	FALSE	FALSE	None
PGLS	9.65414	10.9252	11.0435	10.7103	10.8173	10	10.3884	10.2005	O95336	O95336;M0R261	6PGL_HUMAN	PGLS	6-phosphogluconolactonase (6PGL) (EC 3.1.1.31)	O95336	-1.8857	1.42223	-0.231735	0.510417	0.769873	FALSE	FALSE	None
NRCAM	6.63625	6.57202	7.60796	7.86486	6.89938	7.80398	6.03715	7.14742	Q92823	Q92823;C9JYY6;A0A087X2B3	NRCAM_HUMAN	NRCAM	Neuronal cell adhesion molecule (Nr-CAM) (Neuronal surface protein Bravo) (hBravo) (NgCAM-related cell adhesion molecule) (Ng-CAM-related)	Q92823	-1.62167	1.22509	-0.19829	0.510988	0.771146	FALSE	FALSE	None
IPO7	8.35744	8.75749	7.1987	8.27624	7.93344	11.7441	8.20181	5.88749	O95373	O95373	IPO7_HUMAN	IPO7	Importin-7 (Imp7) (Ran-binding protein 7) (RanBP7)	O95373	-1.82699	2.41548	0.294242	0.511414	0.772096	FALSE	FALSE	None
SSR1	9.05552	9.27489	8.63638	9.07804	9.24674	8.68447	8.10729	9.00785	P43307	P43307;A0A3B3IRT8;E9PAL7;C9IZQ1;C9J3L8;C9J5W0	SSRA_HUMAN	SSR1	Translocon-associated protein subunit alpha (TRAP-alpha) (Signal sequence receptor subunit alpha) (SSR-alpha)	P43307	-2.07053	1.57129	-0.24962	0.512574	0.77469	FALSE	FALSE	None
SSR4	8.54466	8.63981	9.2331	6.52521	9.39094	6.61674	9.72644	8.30494	P51571	P51571	SSRD_HUMAN	SSR4	Translocon-associated protein subunit delta (TRAP-delta) (Signal sequence receptor subunit delta) (SSR-delta)	P51571	-1.73506	2.2832	0.27407	0.513052	0.775764	FALSE	FALSE	None
GOT2	10.977	10.5767	11.521	10.4823	11.0851	10.3919	10.6054	10.7251	P00505	P00505	AATM_HUMAN	GOT2	Aspartate aminotransferase. mitochondrial (mAspAT) (EC 2.6.1.1) (EC 2.6.1.7) (Fatty acid-binding protein) (FABP-1) (Glutamate oxaloacetate transaminase 2) (Kynurenine aminotransferase 4) (Kynurenine aminotransferase IV) (Kynurenine--oxoglutarate transaminase 4) (Kynurenine--oxoglutarate transaminase IV) (Plasma membrane-associated fatty acid-binding protein) (FABPpm) (Transaminase A)	P00505	-1.56124	1.18649	-0.187375	0.513071	0.775807	FALSE	FALSE	None
RPL14	11.0641	8.38488	8.94496	10.576	10.2106	8.04056	9.14786	10.4662	P50914	P50914;E7EPB3	RL14_HUMAN	RPL14	60S ribosomal protein L14 (CAG-ISL 7) (Large ribosomal subunit protein eL14)	P50914	-2.33104	1.77868	-0.27618	0.514477	0.778971	FALSE	FALSE	None
PCBP2	10.5382	7.75995	7.38504	8.946	9.81123	7.17534	8.3101	8.32749	Q15366	Q15366;F8W1G6;F8VZX2;F8W0G4;F8VXH9;H3BRU6;H3BND9	PCBP2_HUMAN	PCBP2	Poly(rC)-binding protein 2 (Alpha-CP2) (Heterogeneous nuclear ribonucleoprotein E2) (hnRNP E2)	Q15366	-2.15203	1.64951	-0.251257	0.516042	0.782514	FALSE	FALSE	None
MYDGF	8.77082	8.1066	7.6412	9.26093	9.02107	8.31715	8.65345	6.96533	Q969H8	Q969H8;M0QYN0;M0QXF7	MYDGF_HUMAN	MYDGF	Myeloid-derived growth factor (MYDGF)	Q969H8	-1.78251	1.37124	-0.205638	0.517293	0.785362	FALSE	FALSE	None
FLNA	5.87341	10.2523	9.67544	9.5329	7.80534	11.6806	7.57243	6.79003	O75369;P21333	O75369;P21333;A0A7P0NMY4;Q60FE5;A0A7I2V3E6;A0A804HK76;A0A804HJC2;A0A087WWY3;A0A804HL72;F8WE98	FLNA_HUMAN;FLNB_HUMAN	FLNA;FLNB	Filamin-A (FLN-A) (Actin-binding protein 280) (ABP-280) (Alpha-filamin) (Endothelial actin-binding protein) (Filamin-1) (Non-muscle filamin)	O75369	-3.27702	2.5342	-0.371412	0.519102	0.789501	FALSE	FALSE	None
ENO1.1	12.294	8.90207	11.3876	11.1201	12.556	9.65844	9.96054	10.5441	P06733;P09104	P13929;P06733;P09104;E5RI09;F5H0C8;A0A2R8Y6G6;A0A2R8YEG5;K7ERS8;K7EM90;E5RG95;A0A2R8Y879;A0A2R8Y798;F5H1C3;E5RGZ4;A0A2R8YEM5;K7EPM1;K7EKN2	ENOA_HUMAN;ENOG_HUMAN	ENO1;ENO2	Alpha-enolase (EC 4.2.1.11) (2-phospho-D-glycerate hydro-lyase) (C-myc promoter-binding protein) (Enolase 1) (MBP-1) (MPB-1) (Non-neural enolase) (NNE) (Phosphopyruvate hydratase) (Plasminogen-binding protein)	P13929	-2.19615	1.70381	-0.246173	0.520206	0.792041	FALSE	FALSE	None
PSMB7	7.62378	6.06252	6.84736	9.49988	7.87536	7.96629	6.84882	6.40871	Q99436	Q99436	PSB7_HUMAN	PSMB7	Proteasome subunit beta type-7 (EC 3.4.25.1) (Macropain chain Z) (Multicatalytic endopeptidase complex chain Z) (Proteasome subunit Z)	Q99436	-2.1098	1.64262	-0.23359	0.521418	0.79484	FALSE	FALSE	None
HADHA	7.95621	8.16314	6.89892	9.60578	8.05408	9.93223	6.88612	6.51411	P40939	P40939;A0A2R8YG21;A0A2R8Y688;H0YFD6	ECHA_HUMAN	HADHA	Trifunctional enzyme subunit alpha. mitochondrial (Fragment)	P40939	-2.79867	2.17991	-0.309377	0.521569	0.79519	FALSE	FALSE	None
MT-CO2	10.68	9.24309	7.24902	7.64443	9.37905	7.48244	9.29796	7.64669	P00403	P00403	COX2_HUMAN	MT-CO2	Cytochrome c oxidase subunit 2 (EC 7.1.1.9) (Cytochrome c oxidase polypeptide II)	P00403	-2.29671	1.79151	-0.2526	0.52206	0.79633	FALSE	FALSE	None
UBE2M	8.6514	7.61166	7.46263	8.71857	7.92062	10.034	6.15396	9.2052	P61081	P61081	UBC12_HUMAN	UBE2M	NEDD8-conjugating enzyme Ubc12 (EC 2.3.2.34) (NEDD8 carrier protein) (Ubiquitin-conjugating enzyme E2 M)	P61081	-1.54653	1.98129	0.21738	0.522294	0.796872	FALSE	FALSE	None
PHB2	10.3303	9.68595	7.71819	9.54607	10.0998	10.4022	7.74128	8.20422	Q99623	Q99623;F5H3X6;A0A7I2V5F0;F5GWA7;J3KPX7;F5GY37	PHB2_HUMAN	PHB2	Prohibitin-2 (B-cell receptor-associated protein BAP37) (D-prohibitin) (Repressor of estrogen receptor activity)	Q99623	-1.9783	1.5618	-0.208253	0.526139	0.80587	FALSE	FALSE	None
HSP90AA1	11.5454	8.90322	11.232	10.9982	10.8773	10.1318	10.6027	10.3371	P07900	P07900	HS90A_HUMAN	HSP90AA1	Heat shock protein HSP 90-alpha (EC 3.6.4.10) (Heat shock 86 kDa) (HSP 86) (HSP86) (Lipopolysaccharide-associated protein 2) (LAP-2) (LPS-associated protein 2) (Renal carcinoma antigen NY-REN-38)	P07900	-1.74875	1.38379	-0.18248	0.526924	0.807722	FALSE	FALSE	None
CAPRIN1	9.63717	7.27217	8.33981	7.92515	9.18986	7.21345	9.47398	8.12134	Q14444	Q14444;G3V153;E9PLA9	CAPR1_HUMAN	CAPRIN1	Caprin-1 (Cell cycle-associated protein 1) (Cytoplasmic activation- and proliferation-associated protein 1) (GPI-anchored membrane protein 1) (GPI-anchored protein p137) (GPI-p137) (p137GPI) (Membrane component chromosome 11 surface marker 1) (RNA granule protein 105)	Q14444	-1.5711	1.98327	0.206082	0.527296	0.808604	FALSE	FALSE	None
TOMM40	7.90995	7.25477	7.30007	7.10054	9.59081	6.63799	5.33756	8.89073	O96008	O96008	TOM40_HUMAN	TOMM40	Mitochondrial import receptor subunit TOM40 homolog (Protein Haymaker) (Translocase of outer membrane 40 kDa subunit homolog) (p38.5)	O96008	-1.71258	2.15846	0.22294	0.527826	0.809859	FALSE	FALSE	None
DDB1	8.99456	7.24243	9.13427	11.7973	8.33371	10.6703	9.74633	9.28469	Q16531	Q16531;F5GWI0;A0A7P0TAK7;A0A7P0T870;A0A7P0TB30;F5GY55;A0A7P0Z4B9;A0A7P0T965	DDB1_HUMAN	DDB1	DNA damage-binding protein 1 (DDB p127 subunit) (DNA damage-binding protein a) (DDBa) (Damage-specific DNA-binding protein 1) (HBV X-associated protein 1) (XAP-1) (UV-damaged DNA-binding factor) (UV-damaged DNA-binding protein 1) (UV-DDB 1) (XPE-binding factor) (XPE-BF) (Xeroderma pigmentosum group E-complementing protein) (XPCe)	Q16531	-1.73709	2.17032	0.216617	0.530748	0.816829	FALSE	FALSE	None
SRSF1	10.8688	7.03266	10.3951	7.72533	9.44084	6.49384	9.10825	9.91771	Q07955	Q07955;J3QQV5;J3KTL2;J3KSW7	SRSF1_HUMAN	SRSF1	Serine/arginine-rich splicing factor 1 (Alternative-splicing factor 1) (ASF-1) (Splicing factor. arginine/serine-rich 1) (pre-mRNA-splicing factor SF2. P33 subunit)	Q07955	-2.69986	2.16923	-0.265313	0.532027	0.819904	FALSE	FALSE	None
FSCN1	9.36389	11.4967	11.6827	12.5282	10.6586	11.6721	11.7556	11.731	Q16658	Q16658;C9JPH9;A0A0A0MSB2;C9JFC0	FSCN1_HUMAN	FSCN1	Fascin (55 kDa actin-bundling protein) (Singed-like protein) (p55)	Q16658	-1.54044	1.91335	0.186453	0.532704	0.821539	FALSE	FALSE	None
CBR1	10.1871	7.4817	6.51389	10.1459	9.92917	7.31356	8.57789	9.45603	P16152	P16152	CBR1_HUMAN	CBR1	Carbonyl reductase [NADPH] 1 (EC 1.1.1.184) (15-hydroxyprostaglandin dehydrogenase [NADP(+)]) (EC 1.1.1.196) (EC 1.1.1.197) (20-beta-hydroxysteroid dehydrogenase) (NADPH-dependent carbonyl reductase 1) (Prostaglandin 9-ketoreductase) (PG-9-KR) (Prostaglandin-E(2) 9-reductase) (EC 1.1.1.189) (Short chain dehydrogenase/reductase family 21C member 1)	P16152	-1.98348	2.45751	0.237015	0.533529	0.823535	FALSE	FALSE	None
VDAC3	11.1219	10.8161	6.88376	11.4196	10.1271	8.84247	10.8195	9.37677	Q9Y277	Q9Y277	VDAC3_HUMAN	VDAC3	Voltage-dependent anion-selective channel protein 3 (VDAC-3) (hVDAC3) (Outer mitochondrial membrane protein porin 3)	Q9Y277	-2.79582	2.25806	-0.26888	0.533753	0.824078	FALSE	FALSE	None
PRDX4	7.87383	7.52225	7.15369	11.0378	8.45288	7.86206	8.20657	9.83454	Q13162	Q13162;H7C3T4	PRDX4_HUMAN	PRDX4	Peroxiredoxin-4 (EC 1.11.1.24) (Antioxidant enzyme AOE372) (AOE37-2) (Peroxiredoxin IV) (Prx-IV) (Thioredoxin peroxidase AO372) (Thioredoxin-dependent peroxide reductase A0372) (Thioredoxin-dependent peroxiredoxin 4)	Q13162	-1.6338	2.01804	0.19212	0.534546	0.826006	FALSE	FALSE	None
NANS	7.00538	7.38547	9.22491	8.46251	6.39408	11.1893	6.48685	7.08301	Q9NR45	Q9NR45;Q5TBR0;Q5TBR1	SIAS_HUMAN	NANS	Sialic acid synthase (N-acetylneuraminate synthase) (EC 2.5.1.56) (N-acetylneuraminate-9-phosphate synthase) (EC 2.5.1.57) (N-acetylneuraminic acid phosphate synthase) (N-acetylneuraminic acid synthase)	Q9NR45	-2.4431	1.98059	-0.231258	0.534989	0.827085	FALSE	FALSE	None
VIM	13.8939	15.5641	13.5724	15.1035	14.686	16.0116	14.0989	13.9724	P08670	P08670;B0YJC5;B0YJC4	VIME_HUMAN	VIM	Vimentin	P08670	-1.37936	1.69686	0.15875	0.535882	0.829268	FALSE	FALSE	None
SERPINF1	8.19715	9.10118	7.0909	8.18684	8.27486	6.33599	9.64505	7.60448	P36955	P36955;I3L107;I3L4F9;I3L4N7	PEDF_HUMAN	SERPINF1	Pigment epithelium-derived factor (PEDF) (Cell proliferation-inducing gene 35 protein) (EPC-1) (Serpin F1)	P36955	-1.91368	1.55583	-0.178923	0.53593	0.829385	FALSE	FALSE	None
CCT6A	9.38386	11.1128	8.83637	10.641	9.65113	11.7433	10.1822	9.15483	P40227	P40227	TCPZ_HUMAN	CCT6A	T-complex protein 1 subunit zeta (TCP-1-zeta) (Acute morphine dependence-related protein 2) (CCT-zeta-1) (HTR3) (Tcp20)	P40227	-1.68146	2.06018	0.189358	0.537206	0.832514	FALSE	FALSE	None
HSPA4.1	8.93637	9.02638	9.03031	10.7686	10.4562	8.29822	8.94672	9.32649	P34932	P34932;A0A087WTS8;A0A087WYC1	HSP74_HUMAN	HSPA4	Heat shock 70 kDa protein 4 (HSP70RY) (Heat shock 70-related protein APG-2)	P34932	-2.0043	1.63728	-0.183507	0.537491	0.833217	FALSE	FALSE	None
SKP1	7.24995	12.4857	7.25038	12.3336	9.00182	11.7471	8.20789	9.28774	P63208	P63208;E7ERH2;F8W8N3	SKP1_HUMAN	SKP1	S-phase kinase-associated protein 1 (Cyclin-A/CDK2-associated protein p19) (p19A) (Organ of Corti protein 2) (OCP-2) (Organ of Corti protein II) (OCP-II) (RNA polymerase II elongation factor-like protein) (SIII) (Transcription elongation factor B polypeptide 1-like) (p19skp1)	P63208	-3.01521	2.47767	-0.26877	0.539418	0.83798	FALSE	FALSE	None
ANP32B	11.5713	10.0982	7.30345	6.70551	10.9322	8.85715	10.5953	6.35741	Q92688	Q92688;P39687;H0YN26	AN32B_HUMAN	ANP32B	Acidic leucine-rich nuclear phosphoprotein 32 family member B (Acidic protein rich in leucines) (Putative HLA-DR-associated protein I-2) (PHAPI2) (Silver-stainable protein SSP29)	Q92688	-2.47675	3.00855	0.2659	0.540016	0.839466	FALSE	FALSE	None
S100A13	9.47585	9.77963	8.59225	7.02471	9.79658	6.27793	9.29717	8.67976	Q99584	Q99584	S10AD_HUMAN	S100A13	Protein S100-A13 (S100 calcium-binding protein A13)	Q99584	-2.33442	1.92392	-0.20525	0.540377	0.840365	FALSE	FALSE	None
BSG	9.40292	10.4549	8.07782	8.35084	9.73312	7.27492	8.87745	9.70884	P35613	P35613;A0A7P0T8A7;A0A087WUV8;A0A7P0TA85;A0A7P0TB04;R4GMX5;R4GN83;I3L192	BASI_HUMAN	BSG	Basigin (5F7) (Collagenase stimulatory factor) (Extracellular matrix metalloproteinase inducer) (EMMPRIN) (Hepatoma-associated antigen) (HAb18G) (Leukocyte activation antigen M6) (OK blood group antigen) (Tumor cell-derived collagenase stimulatory factor) (TCSF) (CD antigen CD147)	P35613	-1.99686	1.65078	-0.173038	0.541373	0.84285	FALSE	FALSE	None
RAB15	9.6916	6.27776	8.50787	8.31303	9.43796	8.72543	8.74363	6.55176	P59190	P59190;A0A2R8Y7G7;G3V196;A0A2R8YFB8;J3QSF4;G3V562	RAB15_HUMAN	RAB15	Ras-related protein Rab-15	P59190	-1.59451	1.92877	0.16713	0.541376	0.842857	FALSE	FALSE	None
ARF4	10.7862	11.0749	10.5502	11.7597	11.622	10.3486	9.98224	11.614	P18085	P18085;P84077;P61204;P84085;F5H423;C9J1Z8;C9JPM4;F5H0C7	ARF4_HUMAN	ARF4	ADP-ribosylation factor 4	P18085	-1.74757	1.44549	-0.15104	0.54155	0.843292	FALSE	FALSE	None
HSD17B10	7.95459	8.86604	7.62084	7.953	6.95205	12.5883	5.31931	8.54403	Q99714	Q99714;Q5H928;A0A804HHW5	HCD2_HUMAN	HSD17B10	3-hydroxyacyl-CoA dehydrogenase type-2 (EC 1.1.1.35) (17-beta-estradiol 17-dehydrogenase) (EC 1.1.1.62) (2-methyl-3-hydroxybutyryl-CoA dehydrogenase) (MHBD) (3-alpha-(17-beta)-hydroxysteroid dehydrogenase (NAD(+))) (EC 1.1.1.239) (3-hydroxy-2-methylbutyryl-CoA dehydrogenase) (EC 1.1.1.178) (3-hydroxyacyl-CoA dehydrogenase type II) (3alpha(or 20beta)-hydroxysteroid dehydrogenase) (EC 1.1.1.53) (7-…	Q99714	-2.42033	2.92494	0.252305	0.541682	0.843623	FALSE	FALSE	None
EIF4G1	8.84024	7.33565	6.82875	9.97935	7.7721	10.8539	8.81493	6.37313	Q04637	Q04637;E7EUU4;E9PGM1;E7EX73;A0A7I2Y1C3	IF4G1_HUMAN	EIF4G1	Eukaryotic translation initiation factor 4 gamma 1 (eIF-4-gamma 1) (eIF-4G 1) (eIF-4G1) (p220)	Q04637	-2.03405	2.44909	0.207518	0.542871	0.846606	FALSE	FALSE	None
ATP2B4	7.34595	7.47752	6.67178	8.05604	8.37367	8.12653	4.81514	8.92534	P23634	P23634	AT2B4_HUMAN	ATP2B4	Plasma membrane calcium-transporting ATPase 4 (PMCA4) (EC 7.2.2.10) (Matrix-remodeling-associated protein 1) (Plasma membrane calcium ATPase isoform 4) (Plasma membrane calcium pump isoform 4)	P23634	-1.7304	2.0751	0.172348	0.544167	0.849874	FALSE	FALSE	None
PRDX2	11.2583	11.2047	9.1368	10.7734	10.4603	9.38479	11.0917	10.7269	P32119	P32119;A6NIW5	PRDX2_HUMAN	PRDX2	Peroxiredoxin-2 (EC 1.11.1.24) (Natural killer cell-enhancing factor B) (NKEF-B) (PRP) (Thiol-specific antioxidant protein) (TSA) (Thioredoxin peroxidase 1) (Thioredoxin-dependent peroxide reductase 1) (Thioredoxin-dependent peroxiredoxin 2)	P32119	-2.16709	1.81234	-0.177378	0.545091	0.852216	FALSE	FALSE	None
CS	8.68605	10.67	7.01513	9.94676	9.17117	9.67848	8.1478	8.6408	O75390	O75390;H0YIC4;B4DJV2;A0A0C4DGI3	CISY_HUMAN	CS	Citrate synthase. mitochondrial (EC 2.3.3.1) (Citrate (Si)-synthase)	O75390	-2.08181	1.74197	-0.169923	0.545265	0.852659	FALSE	FALSE	None
FASN	9.85885	11.0025	6.90782	10.2711	8.95064	11.5945	9.29993	7.26056	P49327	P49327;A0A0U1RQF0	FAS_HUMAN	FASN	Fatty acid synthase (EC 2.3.1.85) (Type I fatty acid synthase) [Includes: [Acyl-carrier-protein] S-acetyltransferase (EC 2.3.1.38);[Acyl-carrier-protein] S-malonyltransferase (EC 2.3.1.39);3-oxoacyl-[acyl-carrier-protein] synthase (EC 2.3.1.41);3-oxoacyl-[acyl-carrier-protein] reductase (EC 1.1.1.100);3-hydroxyacyl-[acyl-carrier-protein] dehydratase (EC 4.2.1.59);Enoyl-[acyl-carrier-protein] redu…	P49327	-2.87664	2.40932	-0.23366	0.545567	0.853426	FALSE	FALSE	None
RPS3A	10.3195	10.0031	9.86858	9.63953	11.629	11.0683	8.11764	9.67924	P61247	P61247;H0Y8L7;D6RI02;D6RED7;D6RGE0;D6RAS7;D6RB09;E9PFI5;D6RAT0;D6RG13	RS3A_HUMAN	RPS3A	40S ribosomal protein S3a (Small ribosomal subunit protein eS1) (v-fos transformation effector protein) (Fte-1)	P61247	-1.75383	2.08556	0.165867	0.546855	0.85671	FALSE	FALSE	None
TLN1	8.81311	11.0269	10.0449	10.6775	9.7442	10.0815	9.40736	10.8105	Q9Y490	Q9Y490	TLN1_HUMAN	TLN1	Talin-1	Q9Y490	-1.63332	1.3739	-0.129713	0.546942	0.856932	FALSE	FALSE	None
SERBP1	9.14543	8.89597	7.12041	8.85445	7.94925	8.18146	8.27095	9.02798	Q8NC51	Q8NC51	PAIRB_HUMAN	SERBP1	Plasminogen activator inhibitor 1 RNA-binding protein (PAI1 RNA-binding protein 1) (PAI-RBP1) (SERPINE1 mRNA-binding protein 1)	Q8NC51	-1.87318	1.57987	-0.146655	0.54779	0.859105	FALSE	FALSE	None
HSPB1	9.87035	8.36337	6.91204	10.188	9.70929	7.40471	8.89648	10.0083	P04792	P04792;A0A6Q8PGY2;A0A6Q8PHJ6;A0A6Q8PHA6;A0A6Q8PF43;A0A6Q8PFK8;A0A6Q8PGK1;A0A6Q8PH65;A0A6Q8PFE7	HSPB1_HUMAN	HSPB1	Heat shock protein beta-1 (HspB1) (28 kDa heat shock protein) (Estrogen-regulated 24 kDa protein) (Heat shock 27 kDa protein) (HSP 27) (Stress-responsive protein 27) (SRP27)	P04792	-1.86736	2.20987	0.171255	0.548388	0.86064	FALSE	FALSE	None
RPL35A	11.0448	7.39211	7.30568	11.092	9.97106	6.96678	10.3447	10.4059	P18077	P18077;F8WB72;C9K025;F8WBS5	RL35A_HUMAN	RPL35A	60S ribosomal protein L35a (Cell growth-inhibiting gene 33 protein) (Large ribosomal subunit protein eL33)	P18077	-2.35482	2.78175	0.213462	0.548956	0.862102	FALSE	FALSE	None
GNAI2	6.51428	12.7036	10.3786	12.2202	9.16172	14.104	7.80538	9.7067	P04899;P08754	P63096;P04899;P08754;P09471;A0A1W2PP38;A0A3B3ITM0;H3BTM2	GNAI2_HUMAN;GNAI3_HUMAN	GNAI2;GNAI3	Guanine nucleotide-binding protein G(i) subunit alpha-2 (Adenylate cyclase-inhibiting G alpha protein)	P63096	-3.40702	2.88758	-0.25972	0.549333	0.863076	FALSE	FALSE	None
FKBP7	7.27596	6.60542	7.87365	8.55266	6.1379	10.8344	5.08952	7.47098	Q9Y680	Q9Y680;H7BZJ4	FKBP7_HUMAN	FKBP7	Peptidyl-prolyl cis-trans isomerase FKBP7 (PPIase FKBP7) (EC 5.2.1.8) (23 kDa FK506-binding protein) (23 kDa FKBP) (FKBP-23) (FK506-binding protein 7) (FKBP-7) (Rotamase)	Q9Y680	-2.54499	2.15754	-0.193722	0.549416	0.86329	FALSE	FALSE	None
HNRNPK	11.4729	11.4846	11.9172	11.8269	11.0403	14.3244	10.8996	11.0467	P61978	P61978;Q5T6W2	HNRPK_HUMAN	HNRNPK	Heterogeneous nuclear ribonucleoprotein K (hnRNP K) (Transformation up-regulated nuclear protein) (TUNP)	P61978	-1.71916	2.02386	0.15235	0.550042	0.864908	FALSE	FALSE	None
LGALS1	8.31242	10.3667	8.42083	9.60297	10.5414	8.92285	9.30871	7.21446	P09382	P09382	LEG1_HUMAN	LGALS1	Galectin-1 (Gal-1) (14 kDa laminin-binding protein) (HLBP14) (14 kDa lectin) (Beta-galactoside-binding lectin L-14-I) (Galaptin) (HBL) (HPL) (Lactose-binding lectin 1) (Lectin galactoside-binding soluble 1) (Putative MAPK-activating protein PM12) (S-Lac lectin 1)	P09382	-2.41511	2.05736	-0.178875	0.550938	0.867234	FALSE	FALSE	None
TUBB.3	10.8408	9.08648	8.73429	10.4735	9.88431	9.24145	9.59562	9.92017	P07437;P68371	Q9BVA1;P07437;Q13885;P68371;Q5ST81;Q5JP53	TBB4B_HUMAN;TBB5_HUMAN	TUBB;TUBB4B	Tubulin beta chain (Tubulin beta-5 chain)	Q9BVA1	-1.66606	1.4193	-0.12338	0.550945	0.867253	FALSE	FALSE	None
KRT14.2	8.83502	7.93827	11.0248	7.02014	11.4683	7.55272	6.50403	10.1535	P02533;Q04695	Q04695;P02533;K7ESE1;F5GWP8	K1C14_HUMAN;K1C17_HUMAN	KRT14;KRT17	Keratin. type I cytoskeletal 14 (Cytokeratin-14) (CK-14) (Keratin-14) (K14)	Q04695	-2.50492	2.93508	0.21508	0.551516	0.868738	FALSE	FALSE	None
ATP5PD	7.57892	10.3395	9.05662	9.30702	8.49344	11.3401	7.1223	8.7269	O75947	O75947;F5H608	ATP5H_HUMAN	ATP5PD	ATP synthase subunit d. mitochondrial (ATPase subunit d) (ATP synthase peripheral stalk subunit d)	O75947	-2.08291	1.78325	-0.14983	0.552501	0.871311	FALSE	FALSE	None
ATP5PB	6.11683	10.5285	7.40819	9.67495	6.18857	12.2226	6.34539	8.13068	P24539	P24539	AT5F1_HUMAN	ATP5PB	ATP synthase F(0) complex subunit B1. mitochondrial (ATP synthase peripheral stalk-membrane subunit b) (ATP synthase proton-transporting mitochondrial F(0) complex subunit B1) (ATP synthase subunit b) (ATPase subunit b)	P24539	-2.92834	2.50772	-0.210308	0.552585	0.871531	FALSE	FALSE	None
PPA1	9.52026	10.3522	7.15498	11.32	8.68489	11.8736	7.56589	9.56291	Q15181	Q15181;Q5SQT6	IPYR_HUMAN	PPA1	Inorganic pyrophosphatase (EC 3.6.1.1) (Pyrophosphate phospho-hydrolase) (PPase)	Q15181	-2.31737	1.98729	-0.165038	0.553022	0.872676	FALSE	FALSE	None
RPS10	11.4164	11.2377	11.3366	11.0715	10.9308	12.767	10.5006	10.4231	P46783	P46783;A0A2R8Y6L3;F6U211;A0A1W2PQS6;A0A2R8YFH6;A0A2R8Y7H1	RS10_HUMAN	RPS10	40S ribosomal protein S10 (Small ribosomal subunit protein eS10)	P46783	-1.55639	1.33604	-0.110175	0.553334	0.873493	FALSE	FALSE	None
PDIA4	8.63611	10.5462	7.2921	9.34571	7.72802	11.2201	6.80798	9.40686	P13667	P13667;A0A499FI48	PDIA4_HUMAN	PDIA4	Protein disulfide-isomerase A4 (EC 5.3.4.1) (Endoplasmic reticulum resident protein 70) (ER protein 70) (ERp70) (Endoplasmic reticulum resident protein 72) (ER protein 72) (ERp-72) (ERp72)	P13667	-2.32642	1.99784	-0.16429	0.553457	0.873817	FALSE	FALSE	None
SET	12.6993	10.3712	10.9841	9.85754	11.169	9.83571	11.4705	10.9129	Q01105	Q01105;P0DME0;A0A0C4DFV9	SET_HUMAN	SET	Protein SET (HLA-DR-associated protein II) (Inhibitor of granzyme A-activated DNase) (IGAAD) (PHAPII) (Phosphatase 2A inhibitor I2PP2A) (I-2PP2A) (Template-activating factor I) (TAF-I)	Q01105	-1.88817	1.62616	-0.131007	0.554351	0.876169	FALSE	FALSE	None
RPS18	11.0945	9.60527	10.1904	11.325	11.0292	10.2035	10.3624	11.0585	P62269	P62269	RS18_HUMAN	RPS18	40S ribosomal protein S18 (Ke-3) (Ke3) (Small ribosomal subunit protein uS13)	P62269	-1.36894	1.58816	0.109607	0.554616	0.876867	FALSE	FALSE	None
ANP32E	8.33376	7.60308	6.50713	10.273	7.48574	9.35024	7.14938	7.95738	Q9BTT0	Q9BTT0;E9PLC4;Q5TB19	AN32E_HUMAN	ANP32E	Acidic leucine-rich nuclear phosphoprotein 32 family member E (LANP-like protein) (LANP-L)	Q9BTT0	-2.8064	2.41928	-0.193557	0.554648	0.876954	FALSE	FALSE	None
TUBB4A.1	11.8581	10.2872	9.66127	9.59766	10.0061	10.5846	10.9299	10.4043	P04350;P68371	P04350;P68371;Q3ZCM7;M0QY85;M0QZL7;M0R0X0;A0A075B724;M0R278;M0QY37;M0QX14	TBB4A_HUMAN;TBB4B_HUMAN	TUBB4A;TUBB4B	Tubulin beta-4A chain (Tubulin 5 beta) (Tubulin beta-4 chain)	P04350	-1.63468	1.89501	0.130168	0.55485	0.877487	FALSE	FALSE	None
AARS1	9.82486	9.20056	7.89511	11.2881	9.93532	11.701	10.6146	6.58197	P49588	P49588;A0A6Q8PGR9;A0A6Q8PFY2;A0A6Q8PFK3;H3BPK7;A0A6Q8PHJ2;A0A6Q8PGB5;A0A6Q8PGE8;A0A6Q8PF33;A0A6Q8PGN5;A0A6Q8PH44	SYAC_HUMAN	AARS1	Alanine--tRNA ligase. cytoplasmic (EC 6.1.1.7) (Alanyl-tRNA synthetase) (AlaRS) (Renal carcinoma antigen NY-REN-42)	P49588	-2.02991	2.34204	0.156065	0.556318	0.881377	FALSE	FALSE	None
NAP1L1	9.96614	11.8112	7.36694	9.90065	9.24482	12.1064	8.58681	8.51093	P55209	P55209;F8VUX1;F8W543;F8W118;F8VRJ2;F8W0J6;F8VV59;B7Z9C2;F8VXI6;H0YHC3;H0YIV4;F5H4R6;H0YH88;F8W020;F8VVB5;F8VY35	NP1L1_HUMAN	NAP1L1	Nucleosome assembly protein 1-like 1 (NAP-1-related protein) (hNRP)	P55209	-2.2795	1.98151	-0.148992	0.557222	0.883786	FALSE	FALSE	None
HNRNPH3	10.3903	8.36041	7.34683	8.81124	10.4827	7.12671	9.60224	7.125	P31942	P31942	HNRH3_HUMAN	HNRNPH3	Heterogeneous nuclear ribonucleoprotein H3 (hnRNP H3) (Heterogeneous nuclear ribonucleoprotein 2H9) (hnRNP 2H9)	P31942	-2.20128	1.91522	-0.143032	0.557495	0.884512	FALSE	FALSE	None
P4HB	12.257	13.0345	13.2115	12.9025	12.9666	13.1787	12.5529	13.0554	P07237	P07237;A0A7P0T8C0;H7BZ94;B3KTQ9;A0A7P0TA71;A0A7P0T9K9;H0Y3Z3;A0A7P0TA35;A0A7P0TB26;I3L0S0;I3L3P5;A0A7P0T8J3	PDIA1_HUMAN	P4HB	Protein disulfide-isomerase (PDI) (EC 5.3.4.1) (Cellular thyroid hormone-binding protein) (Prolyl 4-hydroxylase subunit beta) (p55)	P07237	-1.19358	1.36763	0.087025	0.558441	0.887046	FALSE	FALSE	None
S100A16	5.45222	10.4905	7.28851	10.5263	7.88835	11.8324	6.31829	7.00884	Q96FQ6	Q96FQ6	S10AG_HUMAN	S100A16	Protein S100-A16 (Aging-associated gene 13 protein) (Protein S100-F) (S100 calcium-binding protein A16)	Q96FQ6	-2.84142	2.48659	-0.177413	0.559276	0.88929	FALSE	FALSE	None
RPS4X	10.5643	9.49612	6.86967	10.6536	10.5011	7.98805	10.0873	9.5384	P62701	P62701	RS4X_HUMAN	RPS4X	40S ribosomal protein S4. X isoform (SCR10) (Single copy abundant mRNA protein) (Small ribosomal subunit protein eS4)	P62701	-1.8917	2.15728	0.13279	0.559891	0.890949	FALSE	FALSE	None
HLA-A	6.54112	9.44291	6.57994	10.4714	9.62322	11.2742	6.10978	6.68195	P04439	P04439;A0A140T953;A0A140T941;A0A1W2PQS8;A0A0G2JI36;A0A140T8W8;Q9GJ45;Q53Z42;Q5RJ27;Q5SRN5;A0A1W2PS24;A0A0G2JIF2;A0A1W2PQD0;A0A1W2PRZ0;A0A140T955;A0A0G2JPD3;O78179;A0A140T913;A0A1W2PPQ2;Q5SPM2;Q5SUL5;A0A140T8Y4;A0A140T975;A0A140TA13;A0A140T933;A0A1W2PSE7;A0A1W2PRT9;A0A1W2PPF8;D9J307;A0A140T937;Q5SRN7;A0A1W2PR61;A0A140T912;A0A140T9I0;A0A140T9X5;A0A1W2PS39;A0A140T9Z6;A0A140T9M5;A0A140T930;A0A140T9Z4…	HLAA_HUMAN	HLA-A	HLA class I histocompatibility antigen. A alpha chain (Human leukocyte antigen A) (HLA-A)	P04439	-2.34737	2.67426	0.163445	0.560194	0.891767	FALSE	FALSE	None
IQGAP1	9.17086	10.9025	9.25254	11.2739	9.01816	12.6813	9.41233	8.97689	P46940	P46940;H0YLE8	IQGA1_HUMAN	IQGAP1	Ras GTPase-activating-like protein IQGAP1 (p195)	P46940	-2.09499	1.83943	-0.12778	0.560281	0.892	FALSE	FALSE	None
NACA	9.38046	6.69924	9.59367	10.4336	10.437	6.63571	10.1586	9.4227	E9PAV3;Q13765	E9PAV3;Q13765;A0A7I2V473;F8VZJ2;F8VNW4;A0A7I2V2K5;F8W0W4;H0YHX9	NACAM_HUMAN;NACA_HUMAN	NACA	Nascent polypeptide-associated complex subunit alpha. muscle-specific form (Alpha-NAC. muscle-specific form) (skNAC)	E9PAV3	-1.97702	2.25054	0.13676	0.560437	0.892422	FALSE	FALSE	None
PRDX3	11.1	9.18527	10.4893	10.8747	10.8811	9.30389	11.2555	9.81406	P30048	P30048	PRDX3_HUMAN	PRDX3	Thioredoxin-dependent peroxide reductase. mitochondrial (EC 1.11.1.24) (Antioxidant protein 1) (AOP-1) (HBC189) (Peroxiredoxin III) (Prx-III) (Peroxiredoxin-3) (Protein MER5 homolog) (Thioredoxin-dependent peroxiredoxin 3)	P30048	-1.64221	1.44485	-0.09868	0.560905	0.893691	FALSE	FALSE	None
FLNB	10.9734	10.6208	11.8627	11.5065	11.0377	11.5916	10.8154	11.1798	O75369	O75369;E7EN95;A0A804HK76;A0A804HL72	FLNB_HUMAN	FLNB	Filamin-B (FLN-B) (ABP-278) (ABP-280 homolog) (Actin-binding-like protein) (Beta-filamin) (Filamin homolog 1) (Fh1) (Filamin-3) (Thyroid autoantigen) (Truncated actin-binding protein) (Truncated ABP)	O75369	-1.43216	1.26271	-0.084725	0.561546	0.89543	FALSE	FALSE	None
PABPC1	9.54383	8.0182	6.32174	10.3342	8.87483	8.99432	7.70652	8.11641	P11940	Q9H361;P11940;A0A7I2YQE4;A0A7I2V649;H0YAR2;E7ERJ7;A0A7I2YQ88;H0YBN4;A0A087WTT1;A0A7I2YQ90;A0A7I2V4N4;E7EQV3	PABP1_HUMAN	PABPC1	Polyadenylate-binding protein 1 (PABP-1) (Poly(A)-binding protein 1)	Q9H361	-2.23176	1.96881	-0.131472	0.561717	0.895895	FALSE	FALSE	None
COL12A1	6.92854	11.8328	6.69908	8.65851	9.81385	8.55331	8.84667	7.45295	Q99715	Q99715;D6RGG3	COCA1_HUMAN	COL12A1	Collagen alpha-1(XII) chain	Q99715	-2.10584	2.37976	0.136962	0.562645	0.898424	FALSE	FALSE	None
KRT14	6.53714	10.8021	11.5058	7.75396	10.9319	9.49649	5.81816	9.64046	P02533	P02533	K1C14_HUMAN	KRT14	Keratin. type I cytoskeletal 14 (Cytokeratin-14) (CK-14) (Keratin-14) (K14)	P02533	-3.14525	2.78926	-0.177997	0.563298	0.90021	FALSE	FALSE	None
UBA1	10.4232	10.4126	10.3078	10.5394	10.3161	10.4285	10.5044	10.088	P22314	P22314	UBA1_HUMAN	UBA1	Ubiquitin-like modifier-activating enzyme 1 (EC 6.2.1.45) (Protein A1S9) (Ubiquitin-activating enzyme E1)	P22314	-1.56076	1.38776	-0.0865	0.56409	0.902384	FALSE	FALSE	None
HMGCL	5.79279	8.69208	7.03368	8.62017	5.78952	8.5474	6.86073	8.51069	P35914	P35914	HMGCL_HUMAN	HMGCL	Hydroxymethylglutaryl-CoA lyase. mitochondrial (HL) (HMG-CoA lyase) (EC 4.1.3.4) (3-hydroxy-3-methylglutarate-CoA lyase)	P35914	-1.96656	1.75137	-0.107595	0.564568	0.903698	FALSE	FALSE	None
GPI	10.7569	11.4632	13.1332	11.5605	11.7662	11.2011	11.9926	11.5022	P06744	P06744;A0A2R8Y6C7;K7ENA0;A0A0J9YYH3;K7EQ48;A0A2U3TZU2;A0A0J9YXP8;A0A0J9YX90;K7EPY4	G6PI_HUMAN	GPI	Glucose-6-phosphate isomerase (GPI) (EC 5.3.1.9) (Autocrine motility factor) (AMF) (Neuroleukin) (NLK) (Phosphoglucose isomerase) (PGI) (Phosphohexose isomerase) (PHI) (Sperm antigen 36) (SA-36)	P06744	-2.09642	1.87057	-0.112925	0.565136	0.905265	FALSE	FALSE	None
PTX3	6.39533	9.78488	7.31592	8.20412	8.70693	6.64957	9.36279	7.45945	P26022	P26022	PTX3_HUMAN	PTX3	Pituitary homeobox 3 (Homeobox protein PITX3) (Paired-like homeodomain transcription factor 3)	P26022	-2.01086	2.2501	0.119623	0.565606	0.906564	FALSE	FALSE	None
CLEC3B	5.69776	6.85109	6.71636	7.83028	5.75095	7.56641	5.56547	7.85262	P05452	P05452;E9PHK0	TETN_HUMAN	CLEC3B	Tetranectin (TN) (C-type lectin domain family 3 member B) (Plasminogen kringle 4-binding protein)	P05452	-1.74407	1.56405	-0.09001	0.56664	0.90943	FALSE	FALSE	None
YWHAB.1	11.6063	13.3865	13.1467	12.0731	12.9744	11.5617	13.0449	12.3007	P31946	P31946	1433B_HUMAN	YWHAB	14-3-3 protein beta/alpha (Protein 1054) (Protein kinase C inhibitor protein 1) (KCIP-1) [Cleaved into: 14-3-3 protein beta/alpha. N-terminally processed]	P31946	-1.65148	1.48603	-0.082725	0.567642	0.912221	FALSE	FALSE	None
HNRNPA1	12.7339	11.9155	11.4081	12.2518	12.1268	13.3084	11.3452	11.192	P09651	Q32P51;P09651;A0A7I2YQX9;A0A7I2V5N7;A0A7I2V661;A0A7I2V520;A0A7I2V2F1;A0A7I2V497;A0A7I2V3K5;A0A7I2V2M7;A0A7I2V4P7;A0A7I2V5P1;A0A7I2V334;A0A7I2V4E2;A0A7I2V4F8;A0A7I2V3R8;F8W6I7;A0A7I2V666;A0A7I2V2Q7;A0A7I2V459;A0A7I2YQY2;H0YH80;A0A7I2V3W0;A0A7I2V3U8;A0A7I2V2R4;A0A7I2V2X1;A0A7I2V453;A0A7I2V360	ROA1_HUMAN	HNRNPA1	Heterogeneous nuclear ribonucleoprotein A1 (hnRNP A1) (Helix-destabilizing protein) (Single-strand RNA-binding protein) (hnRNP core protein A1) [Cleaved into: Heterogeneous nuclear ribonucleoprotein A1. N-terminally processed]	Q32P51	-1.68435	1.5159	-0.084225	0.567699	0.912381	FALSE	FALSE	None
TSN	11.1315	8.38387	7.48052	8.08037	11.6528	8.83239	9.91224	5.20745	Q15631	Q15631;E9PGT1	TSN_HUMAN	TSN	Translin (EC 3.1.-.-) (Component 3 of promoter of RISC) (C3PO)	Q15631	-2.48736	2.75167	0.132155	0.568994	0.916005	FALSE	FALSE	None
ADA	6.16597	11.0743	10.8833	10.4837	10.1416	6.39403	11.0909	11.4434	P00813	P00813;F5GWI4	ADA_HUMAN	ADA	Adenosine deaminase (EC 3.5.4.4) (Adenosine aminohydrolase)	P00813	-2.43959	2.67092	0.115665	0.572037	0.924607	FALSE	FALSE	None
HNRNPM	10.9248	9.8078	10.1142	9.83204	11.0987	9.11544	10.1546	9.95581	P52272	P52272;M0R019;M0R0N3;A0A087X0X3;M0R2T0	HNRPM_HUMAN	HNRNPM	Heterogeneous nuclear ribonucleoprotein M (hnRNP M)	P52272	-2.05663	1.87949	-0.0885725	0.572188	0.92504	FALSE	FALSE	None
PYGB	7.31826	11.0484	9.17974	10.5555	8.67415	11.3985	9.11741	9.29045	P06737;P11216	P06737;P11217;P11216;E9PK47	PYGB_HUMAN;PYGL_HUMAN	PYGB;PYGL	Glycogen phosphorylase. brain form (EC 2.4.1.1)	P06737	-2.04823	2.23754	0.0946525	0.572674	0.926425	FALSE	FALSE	None
MATR3	11.474	8.23251	7.69077	8.49223	9.96836	8.48932	10.4906	6.52108	P43243	P43243;A8MXP9;D6R991;A0A0R4J2E8;D6REM6	MATR3_HUMAN	MATR3	Matrin-3	P43243	-2.53992	2.32985	-0.105038	0.573274	0.928139	FALSE	FALSE	None
YWHAE	13.7699	15.8577	15.4762	14.8127	14.827	15.4841	14.7306	15.1121	P62258	P62258;K7EM20	1433E_HUMAN	YWHAE	14-3-3 protein epsilon (14-3-3E)	P62258	-1.33579	1.45444	0.059325	0.573631	0.92916	FALSE	FALSE	None
TPM3	8.3812	9.32785	10.4572	9.41238	9.41294	9.55602	8.71834	9.65857	A0A087WWU8	A0A087WWU8;J3KN67	A0A087WWU8_HUMAN	TPM3	Tropomyosin alpha-3 chain (Gamma-tropomyosin) (Tropomyosin-3) (Tropomyosin-5) (hTM5)	A0A087WWU8	-1.46303	1.34665	-0.05819	0.574269	0.930992	FALSE	FALSE	None
DPYSL2	8.04503	9.96469	7.76697	8.82819	8.36486	9.00255	8.32472	9.21056	Q14195;Q16555	Q14194;Q14195;Q16555;H0YBT4;A0A1C7CYX9;E9PD68	DPYL2_HUMAN;DPYL3_HUMAN	DPYSL2;DPYSL3	Dihydropyrimidinase-related protein 2 (DRP-2) (Collapsin response mediator protein 2) (CRMP-2) (N2A3) (Unc-33-like phosphoprotein 2) (ULIP-2)	Q14194	-1.85227	2.00117	0.0744525	0.575869	0.93561	FALSE	FALSE	None
RAB1B	10.8537	9.04812	10.5941	6.51176	10.6089	8.52689	9.87469	7.6248	Q92928;Q9H0U4	Q9H0U4;P62820;Q92928;E9PLD0;E7END7	RAB1B_HUMAN;RAB1C_HUMAN	RAB1B;RAB1C	Ras-related protein Rab-1B (EC 3.6.5.2)	Q9H0U4	-2.51441	2.32821	-0.0931	0.57598	0.935929	FALSE	FALSE	None
FKBP9	9.16366	11.0486	6.61915	11.6698	9.63752	10.9781	11.0722	6.3717	O95302	O95302;C9J4P8	FKBP9_HUMAN	FKBP9	Peptidyl-prolyl cis-trans isomerase FKBP9 (PPIase FKBP9) (EC 5.2.1.8) (63 kDa FK506-binding protein) (63 kDa FKBP) (FKBP-63) (FK506-binding protein 9) (FKBP-9) (Rotamase)	O95302	-2.98831	2.76746	-0.110423	0.576026	0.936064	FALSE	FALSE	None
ACTA2.1	13.6059	14.88	14.3052	14.4152	13.2534	16.5807	13.4888	14.155	P60709;P62736;P63261;P63267;P68032;Q562R1	P63261;P62736;P68032;Q562R1;P60709;P63267;A0A2R8YFE2;A0A804GS07;A0A6Q8PFE4;I3L4N8	ACTA_HUMAN;ACTBL_HUMAN;ACTB_HUMAN;ACTC_HUMAN;ACTG_HUMAN;ACTH_HUMAN	ACTA2;ACTB;ACTBL2;ACTC1;ACTG1;ACTG2	Actin. aortic smooth muscle (Alpha-actin-2) (Cell growth-inhibiting gene 46 protein) [Cleaved into: Actin. aortic smooth muscle. intermediate form]	P63261	-1.81679	1.95259	0.0679	0.577366	0.939958	FALSE	FALSE	None
PRPF19	7.90742	7.48488	6.67284	9.24731	8.61668	7.66245	9.67431	5.62369	Q9UMS4	Q9UMS4	PRP19_HUMAN	PRPF19	Pre-mRNA-processing factor 19 (EC 2.3.2.27) (Nuclear matrix protein 200) (PRP19/PSO4 homolog) (hPso4) (RING-type E3 ubiquitin transferase PRP19) (Senescence evasion factor)	Q9UMS4	-1.80114	1.93348	0.06617	0.577703	0.940941	FALSE	FALSE	None
NUDT5	9.02825	9.06636	7.75557	8.24303	9.27294	7.30539	8.83027	8.88615	Q9UKK9	Q9UKK9;A6NFX8	NUDT5_HUMAN	NUDT5	ADP-sugar pyrophosphatase (EC 3.6.1.13) (8-oxo-dGDP phosphatase) (EC 3.6.1.58) (Nuclear ATP-synthesis protein NUDIX5) (EC 2.7.7.96) (Nucleoside diphosphate-linked moiety X motif 5) (Nudix motif 5) (hNUDT5) (YSA1H)	Q9UKK9	-1.48073	1.5815	0.050385	0.579139	0.945148	FALSE	FALSE	None
PFN1	14.9203	14.0682	14.4366	13.4949	14.4283	13.9809	14.2233	14.117	P07737	P07737;I3L3D5	PROF1_HUMAN	PFN1	Profilin-1 (Epididymis tissue protein Li 184a) (Profilin I)	P07737	-1.36675	1.2815	-0.042625	0.579544	0.94634	FALSE	FALSE	None
CNN2	4.89443	9.08982	9.89682	8.70022	6.9784	10.0048	7.25578	8.62583	Q99439	Q99439;H3BVI6;B4DDF4;A0A087X271;K7ES69;B4DUT8	CNN2_HUMAN	CNN2	Calponin-2 (Calponin H2. smooth muscle) (Neutral calponin)	Q99439	-2.17989	2.32165	0.07088	0.579939	0.947504	FALSE	FALSE	None
ATP6V1C1	6.28495	9.38121	7.50277	7.83609	7.87497	8.3891	8.14058	6.36997	P21283	P21283	VATC1_HUMAN	ATP6V1C1	V-type proton ATPase subunit C 1 (V-ATPase subunit C 1) (Vacuolar proton pump subunit C 1)	P21283	-1.93987	1.82467	-0.0576	0.58044	0.948986	FALSE	FALSE	None
EPRS1	7.00677	9.0021	7.32215	7.86094	7.38063	11.4404	4.43913	7.64103	P07814	P07814;V9GYZ6	SYEP_HUMAN	EPRS1	Bifunctional glutamate/proline--tRNA ligase (Bifunctional aminoacyl-tRNA synthetase) (Cell proliferation-inducing gene 32 protein) (Glutamatyl-prolyl-tRNA synthetase) [Includes: Glutamate--tRNA ligase (EC 6.1.1.17) (Glutamyl-tRNA synthetase) (GluRS);Proline--tRNA ligase (EC 6.1.1.15) (Prolyl-tRNA synthetase)]	P07814	-2.47541	2.33003	-0.0726925	0.580636	0.949564	FALSE	FALSE	None
XPO1	8.16491	9.41881	7.43602	9.30207	7.10392	8.04238	9.89111	9.00118	O14980	O14980;A0A7I2V461;A0A7I2V2H0;A0A7I2YQP1;A0A7I2V3N0;A0A7I2V4A3;C9J673;C9JKM9;A0A7I2V3W6;A0A7I2YQV4;A0A7I2YQX3;A0A7I2V2Y6;A0A7I2V2C5;A0A7I2V3J1;A0A7I2V3P3;A0A7I2V2S3	XPO1_HUMAN	XPO1	Exportin-1 (Exp1) (Chromosome region maintenance 1 protein homolog)	O14980	-2.49693	2.35532	-0.070805	0.581237	0.951345	FALSE	FALSE	None
PNP	9.11915	10.7888	7.46949	13.8826	10.4999	10.9115	10.6664	8.88162	P00491	P00491	PNPH_HUMAN	PNP	Purine nucleoside phosphorylase (PNP) (EC 2.4.2.1) (Inosine phosphorylase) (Inosine-guanosine phosphorylase)	P00491	-2.6757	2.52539	-0.075155	0.581396	0.951819	FALSE	FALSE	None
G6PD	8.45432	10.4481	6.81867	10.1145	8.79703	10.8545	6.92354	8.98078	P11413	P11413;E7EM57;E9PD92;E7EUI8	G6PD_HUMAN	G6PD	Glucose-6-phosphate 1-dehydrogenase (G6PD) (EC 1.1.1.49)	P11413	-2.57853	2.43866	-0.069935	0.581968	0.95352	FALSE	FALSE	None
SPTAN1	8.11708	9.41978	10.1407	10.1335	8.76122	10.1781	9.01393	10.0661	Q13813	Q13813;A0A0D9SF54;A0A0D9SGF6	SPTN1_HUMAN	SPTAN1	Spectrin alpha chain. non-erythrocytic 1 (Alpha-II spectrin) (Fodrin alpha chain) (Spectrin. non-erythroid alpha subunit)	Q13813	-1.91289	2.01704	0.0520725	0.582737	0.955814	FALSE	FALSE	None
PRPS1	7.21572	11.7468	10.6725	12.0007	9.99428	11.8042	9.19925	10.392	P11908;P60891	P60891;P11908;B1ALA9;H7C540	PRPS1_HUMAN;PRPS2_HUMAN	PRPS1;PRPS2	Ribose-phosphate pyrophosphokinase 1 (EC 2.7.6.1) (PPRibP) (Phosphoribosyl pyrophosphate synthase I) (PRS-I)	P60891	-2.51299	2.39	-0.0614975	0.583524	0.95817	FALSE	FALSE	None
SSB	6.86727	8.99505	10.711	7.889	8.19192	9.67692	7.87567	8.52656	P05455	P05455;E9PGX9;E9PFL9;E7ERC4	LA_HUMAN	SSB	Lupus La protein (La autoantigen) (La ribonucleoprotein) (Sjoegren syndrome type B antigen) (SS-B)	P05455	-1.97606	1.88043	-0.0478125	0.583685	0.958653	FALSE	FALSE	None
DPY30	5.62549	10.0941	6.82168	8.18839	7.68634	8.09797	6.76178	8.35098	Q9C005	Q9C005	DPY30_HUMAN	DPY30	Protein dpy-30 homolog (Dpy-30-like protein) (Dpy-30L)	Q9C005	-1.86908	1.95278	0.0418525	0.585285	0.963475	FALSE	FALSE	None
DDX39B	11.656	9.67405	9.48173	9.54313	9.99536	9.85407	10.1921	10.1491	Q13838	Q13838;O00148;K7EPJ3;A0A140TA18;F6UJC5;F6TRA5;F6WLT2;Q5STU3;A0A140T973;A0A140T9X9;A0A140T996;A0A140T9L4;A0A0G2JJZ9;A0A140T9K1;K7EQN7;A0A140T9X3;F6S4E6;A0A0A0MT12	DX39B_HUMAN	DDX39B	Spliceosome RNA helicase DDX39B (EC 3.6.4.13) (56 kDa U2AF65-associated protein) (ATP-dependent RNA helicase p47) (DEAD box protein UAP56) (HLA-B-associated transcript 1 protein)	Q13838	-1.93368	1.85154	-0.04107	0.585396	0.963811	FALSE	FALSE	None
PDHB	8.932	8.2284	7.61156	6.96141	8.5791	8.10676	7.01857	8.17558	P11177	P11177	ODPB_HUMAN	PDHB	Pyruvate dehydrogenase E1 component subunit beta. mitochondrial (PDHE1-B) (EC 1.2.4.1)	P11177	-1.75003	1.82335	0.03666	0.586046	0.965781	FALSE	FALSE	None
RPL13A	10.8781	10.6645	6.56576	8.77718	10.5475	8.89443	10.1185	7.53363	P40429	P40429;Q6NVV1;M0QYS1;Q8J015;A0A7I2V2L9;A0A7I2V5L3	RL13A_HUMAN	RPL13A	60S ribosomal protein L13a (23 kDa highly basic protein) (Large ribosomal subunit protein uL13)	P40429	-2.59214	2.6964	0.05213	0.586487	0.967121	FALSE	FALSE	None
NPM1	12.3145	9.91176	10.2978	10.8371	11.9667	9.76577	10.8079	10.9627	P06748	P06748;E5RI98;A0A7I2V4G8;A0A7I2YQC0;A0A7I2V5J8;A0A7I2V5S2	NPM_HUMAN	NPM1	Nucleophosmin (NPM) (Nucleolar phosphoprotein B23) (Nucleolar protein NO38) (Numatrin)	P06748	-1.82066	1.89162	0.0354775	0.586816	0.968122	FALSE	FALSE	None
TXN	12.6963	11.2715	11.5819	12.0905	11.6767	11.9778	12.3749	11.7245	P10599	P10599	THIO_HUMAN	TXN	Thioredoxin (Trx) (ATL-derived factor) (ADF) (Surface-associated sulphydryl protein) (SASP) (allergen Hom s Trx)	P10599	-1.46461	1.52146	0.028425	0.586857	0.968247	FALSE	FALSE	None
UQCRFS1	7.83995	7.77033	8.51785	8.90011	9.47916	8.6339	7.3378	7.6979	P47985	P0C7P4;P47985	UCRI_HUMAN	UQCRFS1	Cytochrome b-c1 complex subunit Rieske. mitochondrial (EC 7.1.1.8) (Complex III subunit 5) (Cytochrome b-c1 complex subunit 5) (Rieske iron-sulfur protein) (RISP) (Rieske protein UQCRFS1) (Ubiquinol-cytochrome c reductase iron-sulfur subunit) [Cleaved into: Cytochrome b-c1 complex subunit 9 (Su9) (Subunit 9) (8 kDa subunit 9) (Complex III subunit IX) (Cytochrome b-c1 complex subunit 11) (UQCRFS1 …	P0C7P4	-1.61756	1.67782	0.03013	0.587268	0.969501	FALSE	FALSE	None
HSPA4	8.29717	6.6168	7.60535	7.06307	7.94582	7.97985	7.70388	6.06969	O95757;P34932	O95757;P34932;A0A087WTS8;D6RJ96;E9PDE8;A0A087WYC1	HS74L_HUMAN;HSP74_HUMAN	HSPA4;HSPA4L	Heat shock 70 kDa protein 4 (HSP70RY) (Heat shock 70-related protein APG-2)	O95757	-1.58405	1.64248	0.0292125	0.587366	0.969799	FALSE	FALSE	None
GLO1	8.48273	11.3644	7.68117	11.7529	8.9912	10.6512	10.0161	9.75164	Q04760	Q04760	LGUL_HUMAN	GLO1	Lactoylglutathione lyase (EC 4.4.1.5) (Aldoketomutase) (Glyoxalase I) (Glx I) (Ketone-aldehyde mutase) (Methylglyoxalase) (S-D-lactoylglutathione methylglyoxal lyase)	Q04760	-1.87599	1.94046	0.032235	0.588028	0.971824	FALSE	FALSE	None
STIP1	9.9653	10.1711	7.01515	11.0194	8.82887	9.56571	10.2407	9.67109	P31948	P31948	STIP1_HUMAN	STIP1	Stress-induced-phosphoprotein 1 (STI1) (Hsc70/Hsp90-organizing protein) (Hop) (Renal carcinoma antigen NY-REN-11) (Transformation-sensitive protein IEF SSP 3521)	P31948	-2.2178	2.28551	0.033855	0.589036	0.974921	FALSE	FALSE	None
CCT7	8.71298	8.25729	9.97408	10.1711	9.02117	10.0136	8.63447	9.52856	Q99832	Q99832	TCPH_HUMAN	CCT7	T-complex protein 1 subunit eta (TCP-1-eta) (CCT-eta) (HIV-1 Nef-interacting protein) [Cleaved into: T-complex protein 1 subunit eta. N-terminally processed]	Q99832	-1.60401	1.64518	0.0205875	0.590311	0.978861	FALSE	FALSE	None
MYH9	9.23711	11.1227	11.8506	11.4949	10.7463	12.0889	10.2029	10.588	P35579	P35579	MYH9_HUMAN	MYH9	Myosin-9 (Cellular myosin heavy chain. type A) (Myosin heavy chain 9) (Myosin heavy chain. non-muscle IIa) (Non-muscle myosin heavy chain A) (NMMHC-A) (Non-muscle myosin heavy chain IIa) (NMMHC II-a) (NMMHC-IIA)	P35579	-1.84111	1.8015	-0.0198025	0.591278	0.981863	FALSE	FALSE	None
APEX1	8.47154	11.4963	9.47946	12.4171	9.22404	13.3043	9.87995	9.37908	P27695	P27695;G3V5M0;G3V3M6;G3V359	APEX1_HUMAN	APEX1	DNA-(apurinic or apyrimidinic site) endonuclease (EC 3.1.-.-) (APEX nuclease) (APEN) (Apurinic-apyrimidinic endonuclease 1) (AP endonuclease 1) (APE-1) (REF-1) (Redox factor-1) [Cleaved into: DNA-(apurinic or apyrimidinic site) endonuclease. mitochondrial]	P27695	-2.30382	2.2653	-0.0192575	0.592583	0.985938	FALSE	FALSE	None
GSS	8.12102	10.3254	9.30778	9.10003	9.57384	10.7807	9.06308	7.49756	P48637	P48637;A0A2R8Y430;A0A2R8Y5T7;A0A2R8Y6Q7	GSHB_HUMAN	GSS	Glutathione synthetase (GSH synthetase) (GSH-S) (EC 6.3.2.3) (Glutathione synthase)	P48637	-1.79292	1.8234	0.0152375	0.592584	0.985942	FALSE	FALSE	None
CORO1C	6.63371	9.84425	7.08065	10.952	9.72164	11.0693	6.82295	6.84856	Q9ULV4	Q9ULV4;B4E3S0	COR1C_HUMAN	CORO1C	Coronin-1C (Coronin-3) (hCRNN4)	Q9ULV4	-2.71144	2.68736	-0.01204	0.594686	0.992559	FALSE	FALSE	None
EZR	6.73568	10.7425	10.2198	10.2301	8.54357	11.4062	8.9369	9.07897	P15311	P15311;E7EQR4	EZRI_HUMAN	EZR	Ezrin (Cytovillin) (Villin-2) (p81)	P15311	-2.35492	2.3737	0.00939	0.594943	0.993374	FALSE	FALSE	None
VCL	9.68898	9.50296	11.5822	11.1722	9.39578	10.691	10.5005	11.3845	P18206	P18206	VINC_HUMAN	VCL	Vinculin (Metavinculin) (MV)	P18206	-1.61064	1.62336	0.00636	0.594963	0.993438	FALSE	FALSE	None
ATP2A2	8.08105	10.8974	7.04983	8.91465	9.22218	8.54233	7.47376	9.71176	P16615	P16615;O14983	AT2A2_HUMAN	ATP2A2	Sarcoplasmic/endoplasmic reticulum calcium ATPase 2 (SERCA2) (SR Ca(2+)-ATPase 2) (EC 7.2.2.10) (Calcium pump 2) (Calcium-transporting ATPase sarcoplasmic reticulum type. slow twitch skeletal muscle isoform) (Endoplasmic reticulum class 1/2 Ca(2+) ATPase)	P16615	-1.90731	1.91086	0.001775	0.596538	0.998449	FALSE	FALSE	None
